# Supplementary material for: Pseudomonas fluorescens increases mycorrhization and modulates expression of antifungal defense response genes in roots of aspen seedlings
Source: BMC Plant Biol. 2019 Jan 3;19:4. doi: 10.1186/s12870-018-1610-0 (PMC6318872; doi:10.1186/s12870-018-1610-0)
Supplement: Supplementary file 1 — Table of RNAseq alignments. Table presents total number of reads per sequencing reaction, number of reads that align to each community member, and the percent of total aligned reads that align to each community member. (XLSX 9 kb) [file 12870_2018_1610_MOESM1_ESM.xlsx]

## Sheet: Sheet1
		Total Sequence Reads (M)	# Aligned Reads			% Aligned Reads by Community Member
Community	Replicate		Aspen (M)	Lb	Pf	Aspen	Lb	Pf
Aspen	1	96.3	38.7	4018	267	0.401869	4.17238e-05	2.77259e-06
Aspen	2	41.7	17.9	2635	95	0.429257	6.31894e-05	2.27818e-06
Aspen	3	56.2	21.2	2572	153	0.377224	4.57651e-05	2.72242e-06
Apsen+Lb	1	95.9	39.5	884458	1347	0.411887	0.00922271	1.40459e-05
Aspen+Lb	2	18.3	60.3	66173	54	3.29508	0.00361601	2.95082e-06
Aspen+Lb	3	27.7	11.9	502813	153	0.429603	0.0181521	5.52347e-06
Aspen+Pf	1	62.9	27.9	21317	749	0.443561	0.000338903	1.19078e-05
Asepn+Pf	2	40.9	17.4	2365	122	0.425428	5.7824e-05	2.98289e-06
Aspen+Pf	3	63.7	24.1	148104	228	0.378336	0.00232502	3.57928e-06
Aspen+Lb+Pf	1	12.5	4.7	30705	342	0.376	0.0024564	2.736e-05
Aspen+Lb+Pf	2	32.2	12.8	124783	469	0.397516	0.00387525	1.45652e-05
Aspen+Lb+Pf	3	62	27.1	110742	1171	0.437097	0.00178616	1.88871e-05
