# Supplementary material for: Pseudomonas fluorescens increases mycorrhization and modulates expression of antifungal defense response genes in roots of aspen seedlings
Source: BMC Plant Biol. 2019 Jan 3;19:4. doi: 10.1186/s12870-018-1610-0 (PMC6318872; doi:10.1186/s12870-018-1610-0)
Supplement: Supplementary file 2 — RPKM scores for all samples. This file includes results from Bowstap analysis of transcriptomic data for aspen gene expression and ANOVA results. Data types are ‘Unique RPKM’ which disregards sequence fragments that align to more than one gene, ‘Ave RPKM’ which is the results including bootstrapped analysis including multiply-aligning sequences, ‘SD RPKM’ which is the standard deviation of bootstrapped alignment RPKM values, ‘Log2Norm RPKM’ which is the normalized gene expression values, ‘pVal’ which is the significance of gene expression calculated from Bowstrap analysis, and ANOVA-pVal which is the significance of analysis of variance by presence of Laccaria (LBI), presence of SBW25, and the interaction condition. (CSV 22927 kb) [file 12870_2018_1610_MOESM2_ESM.csv]

GENE_ID	Aspen1.Unique_RPKM	Aspen2.Unique_RPKM	Aspen3.Unique_RPKM	Aspen_Pf1.Unique_RPKM	Aspen_Pf2.Unique_RPKM	Aspen_Pf3.Unique_RPKM	Aspen_Lb1.Unique_RPKM	Aspen_Lb2.Unique_RPKM	Aspen_Lb3.Unique_RPKM	Aspen_Lb_Pf1.Unique_RPKM	Aspen_Lb_Pf2.Unique_RPKM	Aspen_Lb_Pf3.Unique_RPKM		Aspen1.Ave_RPKM	Aspen2.Ave_RPKM	Aspen3.Ave_RPKM	Aspen_Pf1.Ave_RPKM	Aspen_Pf2.Ave_RPKM	Aspen_Pf3.Ave_RPKM	Aspen_Lb1.Ave_RPKM	Aspen_Lb2.Ave_RPKM	Aspen_Lb3.Ave_RPKM	Aspen_Lb_Pf1.Ave_RPKM	Aspen_Lb_Pf2.Ave_RPKM	Aspen_Lb_Pf3.Ave_RPKM		Aspen1.SD_RPKM	Aspen2.SD_RPKM	Aspen3.SD_RPKM	Aspen_Pf1.SD_RPKM	Aspen_Pf2.SD_RPKM	Aspen_Pf3.SD_RPKM	Aspen_Lb1.SD_RPKM	Aspen_Lb2.SD_RPKM	Aspen_Lb3.SD_RPKM	Aspen_Lb_Pf1.SD_RPKM	Aspen_Lb_Pf2.SD_RPKM	Aspen_Lb_Pf3.SD_RPKM		Aspen1.Log2NormRPKM	Aspen2.Log2NormRPKM	Aspen3.Log2NormRPKM	Aspen_Pf1.Log2NormRPKM	Aspen_Pf2.Log2NormRPKM	Aspen_Pf3.Log2NormRPKM	Aspen_Lb1.Log2NormRPKM	Aspen_Lb2.Log2NormRPKM	Aspen_Lb3.Log2NormRPKM	Aspen_Lb_Pf1.Log2NormRPKM
Potri.001G000100.1	0	0	0	0	0	0.098471278	0.030042404	0	0.199006814	0	0	0		0	0	0	0.022175174	0	0.098471278	0.030042404	0	0.199006814	0	0	0		0	0	0	0.021230635	0	0	5.96E-09	0	3.57E-08	0	0	0		0	0	0	0.06950576	0	0.177628747	0.071803246	0	0.369798535	0
Potri.001G000200.1	0.022723202	0	0	0	0	0	0	0.145952726	0	0	0	0		0.035493641	0.027431278	0.046191326	0.016567211	0.058923688	0.02106311	0.035282307	0.202874289	0.01615657	0	0.118341619	0.019506851		0.015151462	0.034033512	0.035807318	0.02074375	0.046746274	0.024556545	0.023720469	0.081552476	0.030525999	0	0.074948318	0.022204763		0.074643972	0.103545189	0.115596441	0.062153282	0.150988965	0.075257738	0.079390777	0.38229422	0.153134509	0
Potri.001G000300.1	13.77934952	12.22174549	6.286000909	5.286479004	14.81307199	8.498774681	11.8186818	15.01436539	13.58079361	9.110924688	29.07350565	11.26567095		13.77934952	12.22174549	6.286000909	5.286479004	14.81307199	8.498774681	11.8186818	15.01436539	13.58079361	9.110924688	29.07350565	11.26567095		1.05E-06	2.12E-06	0	0	0	0	0	0	0	0	1.74E-06	0		3.903757304	3.783412879	2.932471654	2.742859966	3.991368185	3.275874279	3.734908778	4.033243762	3.938245631	3.332590194
Potri.001G000400.1	2.384887417	4.291917314	2.901231189	0.550948184	1.772504341	1.489946187	2.207885611	2.553049985	0.860321767	1.090196117	4.014093482	0.947832893		13.50627991	14.90439819	12.77025262	6.707794141	14.10942997	9.677839036	13.27211991	8.964609515	9.762931412	9.26121601	21.21889956	10.38199281		0.965336403	1.380405136	1.226113931	0.861340572	1.523347765	1.04909671	0.983870277	1.849971951	1.562780042	2.361140715	2.058802876	1.097428826		3.881073388	4.057063887	3.839379119	3.033021735	3.922950125	3.436304739	3.885514609	3.369940201	3.50874147	3.352693117
Potri.001G000500.1	0.031203237	0.067385175	0	0	0	0	0.015293325	0	0.101306005	0	0	0		0.031203237	0.067385175	0	0	0.008453112	0	0.023047041	0	0.101306005	0	0	0.011808418		6.82E-09	1.03E-08	0	0	0.014927211	0	0.007649739	0	2.24E-08	0	0	0.011147862		0.068169295	0.153969097	0	0	0.092741108	0	0.061566543	0	0.248196059	0
Potri.001G000600.1	0	0	0	0.021547312	0	0	0	0	0	0.127911097	0	0		0	0	0	0.031868474	0.00980903	0	0.014918114	0	0	0.127911097	0	0.010965092		0	0	0	0.010769535	0.015621031	0	0.010656314	0	0	0	0	0.011125257		0	0	0	0.083878718	0.093519897	0	0.051381995	0	0	0.316744038
Potri.001G000700.1	26.21542912	27.37109532	20.65682689	17.23012481	23.91208686	16.70667423	23.3347289	16.69919487	22.59697345	28.07769244	32.81963224	16.66159079		54.53781502	53.30678724	51.40189454	42.96543714	56.47123118	40.02040305	54.05560298	38.11730389	48.28261027	63.14673029	72.93695587	42.45803434		0.598637911	0.883809634	0.875473545	0.714596489	0.951601694	0.688556545	0.61741046	1.335937839	1.049388431	1.898800373	1.265141235	0.708259104		5.739004956	5.771290894	5.740085607	5.541164747	5.837560215	5.386434516	5.781282279	5.313922477	5.673696696	5.973927847
Potri.001G000800.1	6.958716859	9.397246524	4.35975274	4.608669936	5.165130002	5.107937879	3.65994441	5.951730451	8.376339567	4.111235355	6.137582809	9.52732029		7.62768938	10.19148061	4.950076523	5.508292381	5.752233112	5.794094471	4.194830592	6.476299635	8.957816801	4.62917626	6.658451663	10.57477962		0.056130702	0.087937662	0.069162256	0.076978432	0.081930915	0.070377806	0.048749845	0.128830995	0.094113422	0.139512773	0.086112323	0.080367984		3.139778625	3.555395091	2.64358995	2.789420363	2.783049262	2.794025576	2.460012031	2.953572623	3.398293769	2.499052289
Potri.001G000900.1	81.70056795	77.79469397	62.02558419	64.05246661	75.10921787	68.11496508	66.21549708	67.88050305	71.75692614	60.62004955	126.6097185	62.44513223		91.00289909	84.8784001	68.51254243	71.60203048	83.18838677	74.43476051	73.22365663	75.46582292	79.77365941	66.1699196	141.6682705	67.65025022		0.356988003	0.466950146	0.40502573	0.364897148	0.507769723	0.366536601	0.307349265	0.793729535	0.609860472	0.813105322	0.800411084	0.314752722		6.426585868	6.391350647	6.142603134	6.293060828	6.395048358	6.299945119	6.213600095	6.276597567	6.382966339	6.037426614
Potri.001G001000.1	0.757107116	1.566890448	0.921025774	1.049425112	0.492362317	0.506784417	0.649378121	0.607869044	0.51209629	0.519141008	1.338031161	1.038102692		0.757107116	1.566890448	0.921025774	1.049425112	0.492362317	0.506784417	0.649378121	0.607869044	0.51209629	0.519141008	1.338031161	1.038102692		1.02E-07	0	0	0	0	0	0	7.84E-08	0	1.32E-07	2.63E-07	0		0.839945234	1.466326316	1.034996376	1.131058533	0.655079365	0.64610165	0.782262371	0.770471803	0.743305225	0.660093535
Potri.001G001100.1	56.80316956	76.76748558	50.48862433	49.37433513	32.60276602	34.08761384	50.97480084	58.37612165	60.32319964	38.89912526	54.2927495	56.41824044		60.62649929	81.45718753	54.40232862	53.57313469	35.99982716	37.34671941	54.43623769	63.20039025	64.84910534	41.95285737	58.52369798	61.55245762		0.263646461	0.429619518	0.350112268	0.335851601	0.390262575	0.307005977	0.241964895	0.756920815	0.510063025	0.681914381	0.480153328	0.376601222		5.874689172	6.347487667	5.819113437	5.852773653	5.199672508	5.293358544	5.792918999	6.001009791	6.063703997	5.387712983
Potri.001G001200.1	0.501018015	0.350911479	0.494182461	0.731998767	0.875568837	0.652604462	0.637125704	0.347899893	0.175851933	0.445677658	0.574343564	0.484348569		0.819421734	0.947314779	1.244474983	1.720985408	1.225222724	1.243472542	1.204233947	0.906888047	0.568881005	0.727457357	0.920631709	1.020948662		0.045553274	0.092764303	0.098495117	0.094583599	0.073518479	0.08242277	0.062446632	0.156987512	0.091699984	0.125088797	0.091361186	0.072561089		0.892638689	1.0674532	1.251805802	1.552452284	1.223743505	1.223596548	1.214906763	1.033206329	0.789782526	0.824047757
Potri.001G001300.1	34.48425752	29.13734977	30.25137938	26.56029371	24.96276947	23.17398445	27.08447913	35.72497028	23.18387928	37.49820392	26.52646776	32.806866		34.48425752	29.13734977	30.25137938	26.56029371	24.96276947	23.17398445	27.08447913	35.72497028	23.18387928	37.49820392	26.52646776	32.806866		5.20E-06	1.18E-06	6.90E-06	0	0	0	0	0	3.17E-06	7.54E-06	5.10E-06	2.64E-06		5.133353445	4.948830898	4.997785519	4.846962558	4.692331734	4.610488043	4.820976497	5.230378031	4.651201433	5.235509489
Potri.001G001400.1	4.926568742	4.710488581	4.117467845	5.108500629	4.947273761	6.041578427	6.303788485	5.314208848	7.447982109	6.498330564	9.912532158	5.0578681		4.926568742	4.710488581	4.187670671	5.185649414	4.989786775	6.070275924	6.395285578	5.559628675	7.5117173	6.498330564	10.14177371	5.191901605		0	5.88E-07	0.048862256	0.045633691	0.041942917	0.030185205	0.040732871	0.170504643	0.061020427	1.42E-06	0.115120334	0.05916649		2.592922949	2.593410673	2.461343935	2.721808662	2.61831188	2.850026843	2.941511256	2.773282642	3.187980432	2.901013199
Potri.001G001500.1	28.89436053	22.82298937	24.04436379	19.32394414	24.41628586	19.39819906	23.07750811	18.77569397	24.45627477	24.97773087	26.15973194	17.34063989		37.71325665	31.16260681	32.79109608	27.23061639	32.29151571	26.01959549	31.76360003	23.95561908	30.74788872	32.16280643	34.74135025	24.98731516		0.308924406	0.44448886	0.415996262	0.353490514	0.43971968	0.332547566	0.322961517	0.602669634	0.480074934	0.813495375	0.554941155	0.350383298		5.250277872	5.037851883	5.110886191	4.885100139	5.045426003	4.769917398	5.044544792	4.675850082	5.053150744	5.0164617
Potri.001G001600.1	204.0042097	233.3670778	200.986608	252.705863	109.3735378	123.2763468	140.3530174	152.7931572	136.4775544	116.1707031	139.5621274	135.3959887		239.6470121	269.804318	234.8513351	299.4412527	128.0667182	143.4082831	163.7423894	174.6353541	160.3800937	136.5811083	163.7489459	158.9060838		0.562573502	0.812858127	0.708472509	0.695856507	0.589941179	0.530454218	0.438684263	1.096014262	0.794945994	1.189088645	0.780343431	0.536556672		7.800715633	7.978867927	7.91762843	8.366467648	7.0413636	7.302343307	7.294396807	7.437586183	7.404031765	7.122863692
Potri.001G001700.1	15.75606747	15.37120463	20.9054977	19.44111933	17.97459691	15.91997296	18.38718597	14.64992153	10.72455901	16.39442562	12.31110863	19.20479675		19.64069837	19.38167364	25.84940871	23.8620662	23.08519861	19.56495185	23.65505693	19.02906934	14.17927142	21.02196797	14.95466107	23.48977326		0.154893019	0.230128233	0.242568889	0.19887294	0.280224238	0.192645282	0.184448511	0.423268119	0.270695976	0.510354144	0.227666452	0.204396937		4.384106326	4.4025879	4.78256732	4.705002517	4.591384488	4.376981078	4.649739623	4.362821888	3.998987053	4.426245707
Potri.001G001800.1	0.688967476	0	0	0	0	1.106817168	0.112558874	0	0	0	2.435216713	0.164291035		0.688967476	0	0	0	0	1.106817168	0.112558874	0	0	0	2.435216713	0.164291035		0	0	0	0	0	0	0	0	0	0	0	2.80E-08		0.781160933	0	0	0	0	1.139133211	0.196546133	0	0	0
Potri.001G001900.1	0.165617182	0	0	0.229561743	0.369271738	0	0	1.063770827	0	1.362745146	0	0.236958223		0.165617182	0	0	0.229561743	0.369271738	0	0	1.063770827	0	1.362745146	0	0.236958223		0	0	0	0	6.47E-08	0	0	1.15E-07	0	3.19E-07	0	0		0.250468732	0	0	0.363135651	0.533238371	0	0	1.138318204	0	1.293287811
Potri.001G002000.1	102.4923005	113.2806055	165.5942853	255.7973712	141.2104716	129.0313439	174.3748925	177.8914942	146.0661558	204.4206208	90.64292263	79.97186163		121.590135	136.4894224	193.0595172	324.6649222	168.7736959	164.917128	212.4631025	208.6540611	181.0965239	240.1368261	112.5123067	100.5247701		0.362114924	0.591821194	0.588102965	0.810221662	0.651367608	0.651123819	0.518624474	1.189257381	0.929242131	1.448332447	0.655974097	0.463910947		6.812459755	7.02291857	7.634977651	8.4434735	7.457239773	7.506568532	7.676385961	7.710479296	7.56973059	7.9019716
Potri.001G002100.1	0.405274986	1.094018139	0.369764759	0.702188862	0.225907416	0.488301692	0.297949961	0	0	0	0.30696009	0.144962678		0.405274986	1.094018139	0.369764759	0.702188862	0.225907416	0.488301692	0.297949961	0	0	0	0.30696009	0.144962678		7.77E-08	1.00E-07	6.51E-08	0	0	0	6.47E-08	0	0	0	0	9.80E-09		0.529284852	1.174296982	0.522253351	0.844923532	0.357568884	0.623809834	0.431251891	0	0	0
Potri.001G002200.1	1.020799057	1.707691085	2.125067085	2.132356494	1.634905924	1.408928365	0.85969424	1.200515992	1.493713919	1.774526233	1.437434143	1.810218413		1.020799057	1.707691085	2.125067085	2.132356494	1.634905924	1.408928365	0.85969424	1.200515992	1.493713919	1.774526233	1.437434143	1.810218413		1.62E-07	0	3.18E-07	0	0	3.19E-07	1.34E-07	1.98E-07	2.37E-07	2.32E-07	0	0		1.048038454	1.548384379	1.756236977	1.758714623	1.449840575	1.324953287	0.96888107	1.224376579	1.448342014	1.511498335
Potri.001G002300.1	5.655058857	7.178294455	8.192281887	7.240112727	9.480751081	10.40241699	7.849500445	5.96138238	9.39022881	9.057644427	13.92860257	5.342546806		8.063401651	10.12642931	11.30306462	11.09409654	13.81032616	14.8315581	10.83563237	9.543618643	12.58732141	13.85748557	18.63548935	8.169618756		0.165019897	0.252352156	0.25361366	0.243584219	0.319863144	0.280464001	0.171609574	0.500978556	0.332367011	0.641096203	0.388476865	0.200294052		3.206226188	3.546203436	3.671977578	3.683042419	3.891519443	4.006273379	3.619278603	3.4530478	3.837021241	3.868422347
Potri.001G002400.1	0.633242165	0.683761337	0.577757437	0.351094431	1.270729215	0.101729519	0	0.406735905	1.233549592	0	0.383700112	0.362406694		0.633242165	0.683761337	0.577757437	0.351094431	1.270729215	0.101729519	0	0.406735905	1.233549592	0	0.383700112	0.362406694		1.52E-07	1.60E-07	0	0	0	0	0	6.97E-08	1.10E-07	0	0	2.00E-08		0.741242313	0.846920752	0.745458864	0.510160905	1.250800107	0.181799564	0	0.592927129	1.294674349	0
Potri.001G002500.1	35.9498243	41.02028209	51.35807486	46.86533196	45.69980696	42.43861057	43.41754934	61.41176979	55.69097688	43.70646438	35.31808073	43.28852593		59.9173087	70.35911353	77.71321925	77.93496589	72.40971763	71.28025439	71.96363692	94.4784141	90.09664166	66.22217001	56.24831349	69.79004117		0.395831411	0.690022477	0.589222293	0.561178248	0.660366927	0.564361495	0.450541945	1.230047212	0.897586844	1.098256086	0.658544769	0.503189116		5.85730919	6.130859832	6.335199498	6.408729133	6.213369636	6.22629023	6.196252721	6.577255106	6.552454863	6.037438296
Potri.001G002600.1	2.066347704	3.833467746	2.024476943	3.037164707	2.721074834	2.51751892	1.821604971	2.939501996	2.971642818	2.168103388	1.932711677	2.63897435		2.232598551	4.193574122	2.190281605	3.405488207	3.028989188	2.706577908	1.950816577	3.29215316	3.263449138	2.399177565	2.165477387	2.873843067		0.034285277	0.072729272	0.049467279	0.060662451	0.067865418	0.046435124	0.030600369	0.127455213	0.083740223	0.115325022	0.069967722	0.048270726		1.727759202	2.470553098	1.785294365	2.246203184	2.054531753	1.921689219	1.639195614	2.190091663	2.217723857	1.796989125
Potri.001G002700.1	0.028052422	0	0	0	0	0	0.027498096	0	0	0	0	0.040136246		0.028052422	0	0.025184955	0.079088881	0.03227459	0.042497092	0.108012522	0.186669257	0.04462744	0	0.043174387	0.099778708		6.33E-09	0	0.025603995	0.038489164	0.031273452	0.032191693	0.033320208	0.126281607	0.045551877	0	0.042510296	0.034069137		0.063350883	0	0.092302976	0.151088214	0.112579924	0.101124928	0.19085559	0.368746838	0.181142493	0
Potri.001G002800.1	0	0	0	0	0	0	0	0	0	0	0	0.025458321		0	0	0	0.012257838	0	0	0	0	0	0	0	0.025458321		0	0	0	0.012337778	0	0	0	0	0	0	0	0		0	0	0	0.058644668	0	0	0	0	0	0
Potri.001G002900.1	0	0	0	0	0	0	0	0	0	0	0	0		0	0	0	0	0	0	0	0	0	0	0	0		0	0	0	0	0	0	0	0	0	0	0	0		0	0	0	0	0	0	0	0	0	0
Potri.001G003000.1	0	0	0.034462724	0.026178094	0	0	0	0	0	0	0	0		0.01799852	0.05979193	0.034462724	0.065052562	0.065733609	0.029703235	0.018346356	0	0.125270207	0.077078778	0.027178758	0.027426875		0.01374052	0.035919724	0	0.022587911	0.036541914	0.021433673	0.012924739	0	0.062777113	0.077736773	0.028587732	0.019131493		0.050986752	0.144318673	0.10156673	0.127964832	0.159979537	0.086023733	0.054963044	0	0.279373857	0.272982909
Potri.001G003100.1	4.390067149	3.719661672	0.49828056	3.755854084	1.63920625	1.012332775	1.255992317	2.833262788	3.955381782	3.283883424	1.909142022	1.412502189		4.412059495	3.789246563	0.49828056	3.785493304	1.706601044	1.046785834	1.276767665	2.833262788	4.088841819	3.370992753	1.942552007	1.442104628		0.01528214	0.039949742	8.85E-08	0.020836932	0.040641739	0.023838426	0.014374832	0	0.069820399	0.086458459	0.031795137	0.021277953		2.462048396	2.350924047	0.659370215	2.360921711	1.490146635	1.094437775	1.263588307	2.025696779	2.476211394	2.135492748
Potri.001G003200.1	0.128219754	0.184598594	0.077990086	0.340640006	0.262063814	0.240313901	0.136159929	0.274521504	0.242832757	0.175838083	0.19423033	0.183451528		0.133391284	0.184598594	0.077990086	0.363285161	0.262063814	0.240313901	0.136159929	0.274521504	0.242832757	0.175838083	0.19423033	0.183451528		0.005342426	3.18E-08	1.33E-09	0.013046093	2.47E-08	0	3.02E-08	0	5.98E-08	1.92E-08	0	2.97E-08		0.211038198	0.307808278	0.158496595	0.52642217	0.40656618	0.36878048	0.230274726	0.460117939	0.419344001	0.355100985
Potri.001G003300.1	3.011590961	3.765301693	3.085153821	2.050563793	2.591698576	3.395144686	3.366408051	1.018087417	2.058438584	3.477926261	2.401068187	2.4190091		4.834818696	5.636086134	5.794111697	3.705661712	4.419081682	4.878313643	5.204777592	2.220448657	2.922296642	5.869870048	4.075733212	3.673643289		0.219791027	0.325841846	0.352866994	0.242282499	0.333490105	0.259965686	0.212221201	0.444534641	0.278784909	0.72600211	0.375470498	0.224469843		2.574186442	2.812102642	2.830859335	2.338933362	2.479770876	2.59145345	2.696600798	1.779925603	2.098903576	2.765584034
Potri.001G003400.1	7.725554418	6.017099764	5.430919903	5.529737288	5.93006967	6.307230184	6.145217954	6.101038568	6.37333956	10.42099229	14.19690415	7.157532212		7.725554418	6.017099764	5.430919903	5.529737288	5.93006967	6.307230184	6.145217954	6.101038568	6.37333956	10.42099229	14.19690415	7.157532212		1.69E-06	1.29E-06	0	7.17E-07	0	0	0	0	1.05E-06	0	0	1.86E-06		3.15392167	2.895716891	2.749789833	2.793866504	2.823820282	2.900249291	2.890265766	2.883467303	2.992741992	3.492199738
Potri.001G003500.1	7.99140203	6.366988448	10.19351499	5.484664355	6.746694451	6.855286512	6.844796411	4.983430902	4.534128231	5.10722505	9.167321601	8.991603928		7.99140203	6.366988448	10.19351499	5.484664355	6.746694451	6.855286512	6.844796411	4.983430902	4.534128231	5.10722505	9.167321601	8.991603928		1.67E-06	1.10E-06	0	7.34E-07	0	0	0	9.67E-07	0	1.31E-06	1.62E-06	6.93E-07		3.194122043	2.95746933	3.537468556	2.782323727	2.966311483	2.997417692	3.023152354	2.651315722	2.59145345	2.607422731
Potri.001G003600.1	0.430604672	0.557949251	0.680983432	1.114139661	0.640071012	0.968465022	0.59093409	0.737547774	0.652410673	0.708627476	0.608804178	0.61609138		0.630433947	0.839403651	0.812256084	1.274655354	0.799832737	1.241572158	0.798802191	1.010993611	0.982716877	0.95735572	1.037924152	0.715939257		0.055168002	0.091124553	0.058407007	0.057399725	0.069681635	0.081106421	0.054470369	0.16538548	0.124759766	0.167474408	0.138177944	0.046983853		0.73918402	0.977823849	0.945027062	1.293287811	0.925832113	1.222322715	0.910814838	1.106327189	1.13276808	1.013150005
Potri.001G003700.1	4.641582833	4.770345326	4.643068854	4.805890004	4.925221748	2.829930259	4.906178206	4.310344131	2.723421178	6.211994106	4.405076614	3.840569643		6.472519493	6.460496791	6.514225602	6.68313265	6.828290025	4.4130741	6.908803406	5.737068038	4.00833129	8.629150034	6.485289331	6.101264955		0.159649812	0.213596068	0.208387441	0.192098301	0.238740171	0.191267511	0.166187724	0.3619205	0.231745217	0.519226132	0.293048632	0.213342149		2.92781396	2.977189157	2.977653219	3.027505752	2.981411144	2.474907	3.036946375	2.814036567	2.454473864	3.263817377
Potri.001G003800.1	33.86072507	29.2759254	36.71764061	50.13628475	49.47372411	43.84949191	35.81358536	36.31338155	32.30255199	47.35298897	48.37691016	25.83234917		49.36986928	43.74138331	57.00763132	77.91563449	73.01567147	72.07235309	55.80495515	58.60706456	51.32559723	71.12468964	72.72915914	39.03105601		0.392418651	0.553833102	0.617003117	0.623852089	0.725133631	0.672025874	0.470663935	1.222339346	0.802076225	1.388703943	0.879203298	0.433531554		5.606559964	5.501056783	5.878243471	6.407950649	6.22419239	6.245573602	5.82628541	5.908837297	5.751872959	6.153428811
Potri.001G003900.1	8.429633843	8.502334001	10.15852077	10.34108644	11.39109428	11.41861167	8.06830914	10.78194838	11.54487814	10.37585428	9.409685239	6.601807822		14.5606821	15.11616915	17.80241922	19.00345486	19.94026423	20.97147561	15.08674048	19.04321266	20.5396941	17.68686137	16.37540743	12.74643175		0.113169783	0.167043218	0.169221563	0.15659088	0.198237498	0.173567224	0.117327188	0.336772155	0.233992424	0.357949006	0.199843087	0.133410291		3.980315451	4.075278636	4.282510701	4.4025879	4.391920541	4.47484776	4.055595047	4.3632369	4.492130377	4.194968012
Potri.001G004000.1	4.69359093	4.742568632	3.4573005	1.969639758	5.280585849	4.081388306	3.75665243	3.318964981	3.215452604	7.440588495	5.348779565	4.312639662		16.87492345	17.37621352	12.4698543	8.316296546	19.91481743	14.91152512	14.6356224	12.55232556	13.77094469	20.41980934	20.63533065	14.28007406		0.516504077	0.770992287	0.592472545	0.411400833	0.866266599	0.59187286	0.477382195	1.115576495	0.883368128	1.506506626	0.992552575	0.555549405		4.178590237	4.248867587	3.808726565	3.318463497	4.389498429	4.013924965	4.016081194	3.794853732	3.955472545	4.388944924
Potri.001G004100.1	173.1030783	144.7568334	61.81234228	34.6179109	103.0514329	119.4440194	87.51452477	71.91090792	152.8505006	67.3196102	199.6007984	116.2359071		173.5329653	144.9121293	63.12742605	34.82243511	105.1271832	119.4440194	87.7919824	71.91090792	153.5401919	67.94556447	200.6731635	116.8608291		0.177456008	0.155063144	0.427913563	0.139509928	0.579174002	2.87E-05	0.143502651	0	0.408486549	0.589753948	0.489698094	0.249043006		7.303974855	7.094155218	6.011800643	5.242206259	6.740867485	7.025609907	6.445920801	6.202906835	7.356857739	6.080386664
Potri.001G004200.1	10.45848408	11.8482332	13.51698766	17.54325139	13.22290651	17.04860033	12.419398	14.28787034	15.45746574	13.05842362	11.24110099	12.66147982		12.71865965	14.78506653	16.80188039	21.39769688	16.25376528	20.80961054	15.30613667	17.44763569	18.7464662	16.01827269	13.64796189	15.60489963		0.074845261	0.117854236	0.11145169	0.105845981	0.116282317	0.118932747	0.080948753	0.211789257	0.15329403	0.233325086	0.130441293	0.097411873		3.803739173	4.046609585	4.203618835	4.562526132	4.113326795	4.462175612	4.072097268	4.238277167	4.373197881	4.065073078
Potri.001G004300.1	18.6826866	16.87346525	13.81399393	10.78199672	18.27299502	11.43636691	15.249912	16.28255669	11.16163421	14.57258115	31.66763669	17.1909369		18.6826866	16.87346525	13.81399393	10.78199672	18.27299502	11.43636691	15.249912	16.28255669	11.16163421	14.57258115	31.66763669	17.1909369		0	3.26E-06	8.87E-07	1.46E-06	0	0	0	1.77E-06	0	0	0	0		4.31314708	4.21284221	3.948637659	3.641655432	4.269100492	3.659404981	4.068466941	4.142959294	3.684221031	3.936594587
Potri.001G004400.1	0	0	0	0	0	0	0	0	0	0	0	0		0	0	0	0	0	0	0	0	0	0	0	0		0	0	0	0	0	0	0	0	0	0	0	0		0	0	0	0	0	0	0	0	0	0
Potri.001G004500.1	58.13163078	76.12907556	38.50175557	37.00535303	45.57305606	35.6026189	51.10172893	60.11014354	57.13253467	39.21072032	65.57690719	52.65527663		77.10392912	100.0869824	54.68349341	51.16296444	61.5878248	51.08569979	68.06643363	81.76214914	77.12910821	51.69153985	87.56082606	72.99647822		0.535563303	0.869594504	0.619311285	0.512439748	0.721177811	0.638301459	0.488190547	1.385421286	0.96452724	1.193810045	0.938546851	0.652714553		6.216307831	6.624948492	5.82628541	5.795362527	5.96155641	5.741248115	6.115909336	6.373585827	6.338422096	5.682055212
Potri.001G004600.1	113.7903877	132.8686243	100.4575422	74.58771535	132.7118411	84.66783213	72.10256937	151.2300008	157.5333089	90.34607507	84.69648243	92.5366521		181.02355	209.7733304	180.2918096	137.737783	239.6657487	156.0084873	142.4363983	244.7166341	247.3058442	157.7918555	141.0435365	159.7408561		0.796360957	1.2349527	1.179535962	0.914871082	1.502634224	1.015894752	0.807502422	2.479874085	1.685235732	2.243518662	1.284419435	0.950869279		7.369226036	7.6204999	7.530471864	7.257805794	7.999734022	7.427812714	7.098869596	7.910286113	8.006877587	7.311668673
Potri.001G004700.1	24.87938108	19.37323788	30.33868494	10.19636743	19.80219693	13.45090308	8.266042332	10.37176556	5.048415924	16.23937965	14.58593343	10.18262142		27.09218074	20.95654803	31.78910326	10.70850693	21.03500037	14.74391918	8.894466735	10.56460358	5.533646362	17.45265815	15.45012734	11.38558263		0.179525839	0.215255057	0.198838295	0.103915899	0.206037415	0.168199436	0.095239126	0.134513892	0.151478316	0.383766665	0.19759944	0.159448802		4.804298854	4.515161707	5.066798742	3.63017966	4.471396989	3.999853419	3.350071879	3.582425498	2.823820282	4.179002073
Potri.001G004800.1	36.53381347	44.71934055	50.85177417	54.18315975	42.26190844	48.70243704	49.86408607	57.54857067	45.13795818	54.72002301	33.62658311	34.67793276		43.07050825	52.1458369	57.29320562	64.50971415	48.52219903	57.69413533	58.30696318	65.31797498	54.60195864	62.31994147	41.93782487	40.98351476		0.156642146	0.252764445	0.215589796	0.23165832	0.233082693	0.240644331	0.182313882	0.443906428	0.345782024	0.496903163	0.297089484	0.187535162		5.422657797	5.743803757	5.886369496	6.126756928	5.615311749	5.894822722	5.882146871	6.055869137	5.831913251	5.949555193
Potri.001G004900.1	0	0	0.100095556	0	0	0	0.268850814	0	0.178092086	0.45135508	0.166188584	0		0	0	0.100095556	0	0	0	0.268850814	0	0.178092086	0.45135508	0.166188584	0		0	0	1.62E-08	0	0	0	3.04E-08	0	0	0	2.82E-08	0		0	0	0.183516443	0	0	0	0.397226177	0	0.345326827	0.600427181
Potri.001G005000.1	7.801089134	12.59347337	6.130965013	6.048900466	4.735951434	8.871908912	5.905555289	12.4027092	8.651441984	10.48641556	7.020163489	15.41609821		7.801089134	12.59347337	6.130965013	6.048900466	4.735951434	8.871908912	5.905555289	12.4027092	8.651441984	10.48641556	7.020163489	15.41609821		7.09E-07	4.52E-07	0	9.03E-07	1.27E-06	0	0	1.81E-06	1.04E-06	0	1.28E-06	0		3.164997929	3.820295044	2.900852202	2.912162865	2.561243868	3.323568473	2.843021818	3.779845252	3.361254891	3.500116653
Potri.001G005100.1	13.12189633	12.61399463	9.419086536	6.062747367	16.11282863	18.06870298	10.35932226	17.10087109	17.2878538	11.17708952	19.42466688	16.9085016		15.05793297	14.75368014	10.80542735	7.083811931	18.26607194	19.87408937	11.954578	18.42200063	19.1386244	12.73405809	21.97201441	18.6605722		0.160565967	0.255776569	0.193929815	0.134422267	0.253106295	0.203016811	0.144423097	0.33239996	0.277505828	0.413110442	0.322219699	0.183125584		4.021920383	4.043631872	3.613046942	3.111739421	4.268466036	4.397442422	3.749802756	4.313260262	4.401885851	3.758385932
Potri.001G005200.1	14.073421	12.24766648	19.9312224	7.861089943	28.56902322	14.84754737	11.11862051	10.79338205	14.3212099	20.74031636	17.81865887	21.6383314		14.073421	12.24766648	19.9312224	7.861089943	28.56902322	14.84754737	11.11862051	10.79338205	14.3212099	20.74031636	17.81865887	21.6383314		0	0	0	4.27E-07	7.32E-06	1.51E-06	0	8.62E-07	2.32E-06	0	0	4.08E-06		3.935741222	3.785663825	4.431105225	3.2450669	4.871798	4.008265996	3.656151871	3.603770614	4.010876702	4.410331612
Potri.001G005300.1	1.19969461	1.017817871	0.625472727	0.890836616	1.624060777	1.720797835	0.923990759	0.550408786	1.947494547	1.762754915	1.947134898	0.858236749		1.19969461	1.017817871	0.625472727	0.890836616	1.669534479	1.787702455	0.923990759	0.550408786	2.087853261	1.762754915	2.013597103	0.920029795		0	1.64E-07	0	1.18E-07	0.047735308	0.047871579	1.14E-07	5.64E-08	0.094897357	0	0.064918269	0.042666822		1.169931061	1.118263582	0.788859379	1.002073727	1.471084304	1.528477617	1.012918229	0.722748291	1.767259926	1.506122743
Potri.001G005400.1	23.65174933	17.32817999	11.11548941	10.59791385	25.00960393	16.93970178	9.718497928	19.96775679	15.00317228	20.74031636	25.83705536	12.32182761		26.53268363	19.63790844	12.34639571	11.94320837	28.02396372	19.066208	11.01567032	21.7273479	17.18436074	22.49010772	29.01399497	14.24138803		0.244851579	0.329308579	0.226635801	0.202441185	0.363156143	0.263129678	0.166258917	0.492171556	0.388276584	0.537358406	0.452073921	0.238689118		4.776400689	4.422829059	3.794310208	3.772262758	4.846132626	4.338977279	3.64355762	4.547067506	4.244896623	4.514791367
Potri.001G005500.1	31.59821765	23.92161666	25.83557619	19.51808683	40.29355799	24.35393768	19.70787088	24.63990102	30.91156116	27.50843689	32.29944988	25.78987173		31.99235573	24.22441309	26.04566244	19.83663311	40.85828611	24.67464736	19.94021233	25.07520594	31.38368774	27.82687557	32.65241005	26.04455223		0.055252346	0.068710707	0.054170666	0.0606868	0.099277863	0.062645422	0.041485549	0.146038127	0.106515349	0.142019267	0.091417192	0.054820454		5.031604908	4.695711974	4.792168917	4.459074339	5.375856555	4.697495714	4.426625559	4.735328489	5.080622838	4.805961513
Potri.001G005600.1	6.682608032	7.114107023	2.103921069	2.967994999	3.462679245	3.213096286	3.759650925	2.871599938	6.111575394	5.421193803	3.065407454	5.857918042		6.682608032	7.166954676	2.126248395	2.984433125	3.462679245	3.213096286	3.759650925	2.871599938	6.111575394	5.421193803	3.065407454	5.874683807		6.93E-07	0.03589208	0.021462134	0.016315303	3.57E-07	2.63E-07	0	0	0	9.52E-07	0	0.016841386		2.968111283	3.106344149	1.75757938	2.106589968	2.191263646	2.097054089	2.332685443	2.039115559	2.937914728	2.672778152
Potri.001G005700.1	1.475895488	0.105075188	0.384736402	0.382170586	1.591136979	0.521100361	0.222574045	0.7292139	0.368593601	0.66725751	0.147410213	0.208844536		1.565438553	0.157192482	0.556506408	0.496664397	1.676407456	0.572506912	0.262001448	0.988501529	0.42235561	0.734383616	0.219936037	0.315564093		0.02719885	0.0305867	0.053671468	0.035508326	0.0389982	0.025677643	0.017392287	0.117172826	0.035907688	0.066757937	0.043734904	0.034170162		1.384670719	0.268150634	0.721970065	0.669396988	1.474227289	0.701758794	0.389326219	1.092860627	0.655981439	0.827414583
Potri.001G005800.1	0	0	0	0	0	0	0	0	0	0	0	0		0	0	0	0	0	0	0	0	0	0	0	0		0	0	0	0	0	0	0	0	0	0	0	0		0	0	0	0	0	0	0	0	0	0
Potri.001G005900.1	2.084309851	1.879616271	2.131556159	1.650890835	0.408555965	1.986972309	0.987883737	1.765406905	0.892355024	1.319253279	1.249066323	2.06456154		2.290793953	2.024445651	2.353948519	1.918176411	0.604101064	2.042497147	1.133394521	2.134818299	0.965156322	1.412920262	1.424213178	2.327285189		0.04841062	0.06190625	0.071503862	0.066775299	0.069792153	0.031837767	0.040556005	0.165475453	0.05071006	0.094277832	0.080709761	0.065956201		1.75611131	1.700425658	1.849821402	1.656467199	0.763080296	1.648248105	1.169473701	1.744144142	1.117420601	1.317934319
Potri.001G006000.1	9.756738781	9.063732556	8.553735415	4.986429767	11.78864965	8.844029584	7.587038047	6.651934033	12.21057951	12.10945686	10.73388922	8.656473824		9.756738781	9.063732556	8.553735415	4.986429767	11.78864965	8.844029584	7.587038047	6.651934033	12.21057951	12.10945686	10.73388922	8.656473824		1.74E-06	0	0	8.68E-07	2.21E-06	0	0	0	0	0	0	7.63E-07		3.460099003	3.398978904	3.318096034	2.672949964	3.685617085	3.320579836	3.153274951	2.992388696	3.8012327	3.696989498
Potri.001G006100.1	1.355088826	1.354363158	1.103524217	0.838243661	1.323423809	1.871082338	1.295378462	1.438649753	2.581524678	1.105790599	1.32324148	1.618341467		1.355088826	1.354363158	1.103524217	0.838243661	1.323423809	1.871082338	1.295378462	1.438649753	2.581524678	1.105790599	1.32324148	1.618341467		2.31E-07	0	0	0	0	2.20E-07	0	0	4.34E-07	0	0	0		1.263344906	1.339755488	1.163109578	0.961582976	1.283361395	1.575594806	1.274891133	1.366128965	1.970886741	1.139140604
Potri.001G006200.1	3.346743183	4.797553581	7.896986067	5.118803899	6.690189473	4.264119742	7.9469959	3.428299952	5.058173203	7.359280318	5.288248784	3.405530243		4.090628984	5.999589976	9.147921307	6.519456611	7.623503068	5.942468002	9.194702537	4.305481456	5.929584042	8.661398142	6.596238119	4.427808503		0.074308096	0.137611017	0.126802638	0.11342265	0.122280315	0.137613161	0.091654752	0.19910487	0.145417799	0.273376998	0.167517309	0.103594009		2.377245111	2.890644072	3.404444147	3.003200916	3.125688195	2.827216149	3.395685154	2.486745352	2.90393361	3.268162011
Potri.001G006300.1	9.340479463	7.402311786	6.176543182	3.741513787	6.687309081	6.607863688	5.963940355	3.302452717	5.564270135	7.051019659	8.437584558	7.295012363		13.62728823	13.17676268	10.44328358	7.354331378	11.36059173	11.0268037	10.69981299	6.306033463	9.977014565	11.30913043	16.19471037	11.21641867		0.293905981	0.523629985	0.384080521	0.333005862	0.468592323	0.380584907	0.320665329	0.62803378	0.562911443	0.860243895	0.713591285	0.352743667		3.890615823	3.878958248	3.566620429	3.155338855	3.635695745	3.603556817	3.599435609	2.923376765	3.533354274	3.600633527
Potri.001G006400.1	6.60569175	8.999181465	15.20806672	18.01278023	14.65969092	14.62863192	17.54950191	22.60227048	15.53358746	22.35097415	15.43052064	12.41015612		21.88478024	26.75616635	34.32043844	40.32933137	38.90337846	32.28881226	40.83133681	46.09277053	37.77598102	49.52848876	30.71000922	30.21727273		0.489668905	0.763077288	0.728237301	0.665559133	0.924353409	0.684186614	0.596626217	1.589266785	1.075549401	1.820839317	0.836792069	0.629309258		4.527386144	4.827773366	5.181338466	5.448085021	5.311020572	5.069186911	5.394507647	5.589702836	5.329399507	5.61972428
Potri.001G006500.1	2.684741683	2.560091029	2.89486884	1.957315917	2.409983972	3.220748337	1.435467425	1.903589901	2.037604185	3.155830864	2.323948858	2.444411144		4.017715928	3.768642237	4.368611573	3.109039266	3.951363076	4.349662639	2.261937796	3.639775867	3.107968983	4.513268476	3.5601312	3.681782043		0.109205554	0.155683744	0.1532563	0.115991097	0.174678231	0.124511792	0.085735192	0.322137515	0.177844662	0.319844761	0.17928634	0.126202401		2.358201049	2.345305633	2.505718182	2.145437736	2.35119371	2.459036695	1.788177851	2.301126785	2.166613815	2.479770876
Potri.001G006600.1	14.68078018	31.39741892	12.23956908	10.52704566	14.58623364	13.34109979	11.31773297	27.12615609	27.99886465	10.31792753	30.67914304	25.10064607		14.68078018	31.39741892	12.23956908	10.52704566	14.58623364	13.34109979	11.31773297	27.12615609	27.99886465	10.31792753	30.67914304	25.10064607		1.19E-06	6.72E-06	2.17E-06	0	0	2.06E-06	0	6.07E-06	0	1.18E-06	0	5.14E-06		3.990377972	5.049482523	3.779721875	3.60455458	3.968270246	3.864312493	3.681310715	4.84796873	4.917465353	3.481152266
Potri.001G006700.1	43.87337347	47.88237529	34.37522385	22.20876401	39.90155406	40.29435277	27.40446738	58.11593947	73.09498515	27.33692861	36.51397347	47.43313664		43.87337347	47.88237529	34.37522385	22.20876401	39.90155406	40.29435277	27.40446738	58.11593947	73.09498515	27.33692861	36.51397347	47.43313664		0	0	5.53E-06	0	6.48E-06	0	4.50E-06	1.08E-05	6.76E-06	8.36E-07	0	0		5.444380012	5.617583304	5.185861993	4.608398694	5.345118052	5.39529515	4.836985767	5.893706327	6.246006815	4.781755032
Potri.001G006800.1	0.360841904	0.675357566	0.307276581	0.133376655	1.126381949	0.541041912	0.188646158	0	0.312407346	0.593821907	0.291526342	0.309766616		11.47696166	11.19218144	9.12269051	3.577361962	12.7960744	7.877338358	5.08710304	3.464362841	3.249348801	11.24579928	6.997361031	7.60700762		0.408669147	0.600513442	0.497798352	0.276613953	0.64320263	0.436417534	0.255879481	0.556696017	0.400545064	1.177052368	0.567243877	0.406756988		3.670731451	3.674687566	3.401040436	2.303408122	3.785060243	3.170173787	2.670384003	2.245845678	2.212088735	3.595390157
Potri.001G006900.1	0.703028037	0.759114627	0.80178583	0.081205515	0.587820317	0.235292765	0.459423977	0	0.190207193	0.482059507	0.354987859	0.293376848		13.66226606	13.10061045	11.73044741	4.210952565	13.8858181	8.031812659	5.910202321	2.821684683	3.75079075	12.76107928	8.507461534	8.569831099		0.492519877	0.700306112	0.618455765	0.336253747	0.720827625	0.49082648	0.328302637	0.598515291	0.464239098	1.418957565	0.742069371	0.482511711		3.893746565	3.869047376	3.724037709	2.481672633	3.897054781	3.197394326	2.84491688	2.022495241	2.375741265	3.761243187
Potri.001G007000.1	8.11428458	9.191649508	10.71890328	14.14524962	4.71728636	5.438119033	4.806524185	3.037588374	3.232422824	8.397030782	6.786834356	7.229280358		8.175938208	9.247283176	10.92515133	14.40369368	4.828447826	5.438119033	4.927321653	3.037588374	3.273555404	8.703420003	6.786834356	7.335796503		0.027296473	0.037559895	0.066852283	0.065891345	0.055386019	7.51E-07	0.038244804	0	0.040418954	0.180503459	0	0.043241995		3.224577069	3.425330135	3.626070556	4.0376772	2.584130099	2.721595216	2.633456842	2.10425027	2.220977151	3.27806996
Potri.001G007100.1	0.570967522	0.462388882	0.86823217	1.352004522	0.636534708	0.879032972	0.699606263	0.458420577	0.695149494	0.391506893	0.576610113	0.884993143		3.097879449	2.507380777	2.516440709	2.181838516	2.785422838	2.527105137	1.696918311	0.897281877	1.373924356	2.016847758	2.238977071	2.528663677		0.204587424	0.286008992	0.22026271	0.138385651	0.293948172	0.214593316	0.127724171	0.217159764	0.186798327	0.492564938	0.296222001	0.206256305		2.072451439	1.909702181	1.913374131	1.782882581	1.965834969	1.848706766	1.508268093	1.023590519	1.379820746	1.634516614
Potri.001G007200.1	9.528273604	5.223354689	7.857501137	5.562232198	7.762563337	13.42310182	10.02252955	14.00556144	7.674253209	9.046308201	13.32337411	10.8274783		9.528273604	5.223354689	7.857501137	5.562232198	7.762563337	13.42310182	10.02252955	14.00556144	7.674253209	9.046308201	13.32337411	10.8274783		1.74E-06	0	6.27E-07	7.84E-07	1.36E-06	2.58E-06	0	0	0	1.59E-06	0	3.41E-07		3.429137521	2.712244487	3.20468631	2.802130037	3.147032739	3.874739193	3.510218612	3.941509341	3.21521405	3.325369771
Potri.001G007300.1	36.29121583	19.62279145	33.96038627	17.17238567	34.09191789	34.11904617	58.86089862	33.40060097	35.83914564	37.98363376	49.0876008	40.80300116		36.29121583	19.62279145	33.96038627	17.17238567	34.09191789	34.11904617	58.86089862	33.40060097	35.83914564	37.98363376	49.0876008	40.80300116		5.73E-06	0	4.55E-06	0	0	0	0	7.96E-06	7.96E-06	4.78E-06	9.48E-06	6.55E-06		5.200708961	4.421826754	5.162016657	4.259327787	5.123182277	5.157982481	5.889515582	5.135902463	5.255838937	5.249105551
Potri.001G007400.1	0.097037673	0	0	0	0	0.038972435	0.095120175	0	0	0.199613373	0.073497486	0.208256241		0.097037673	0	0	0	0	0.038972435	0.095120175	0	0	0.199613373	0.073497486	0.225541509		0	0	0	0	0	2.49E-09	0	0	0	3.35E-08	0	0.017363232		0.160127208	0	0	0	0	0.097568711	0.170292983	0	0	0.377983815
Potri.001G007500.1	0.591670542	0.425915459	0.479847398	0	0	0	0	0.422260176	0	0	0	0.376239011		0.591670542	0.425915459	0.479847398	0	0	0	0	0.422260176	0	0	0	0.376239011		0	5.47E-08	1.11E-07	0	0	0	0	0	0	0	0	0		0.700126918	0.599870702	0.644644794	0	0	0	0	0.605892578	0	0
Potri.001G007600.1	0.159483212	0.172206559	0	0.221059457	0	0.512415355	0	0.512185954	0	0	0	0		0.159483212	0.172206559	0	0.221059457	0	0.512415355	0	0.512185954	0	0	0	0		0	4.47E-08	0	0	0	6.79E-08	0	0	0	0	0	0		0.241437402	0.29008631	0	0.349978569	0	0.65081225	0	0.688882759	0	0
Potri.001G007700.1	0.382260023	0	0	0.187005911	0.100272221	0.108369827	0.022041555	0	0	0.555060686	0.408745812	0.128687495		0.382260023	0	0	0.187005911	0.100272221	0.108369827	0.022041555	0	0	0.555060686	0.408745812	0.128687495		7.91E-08	0	0	3.96E-08	1.95E-08	0	2.13E-09	0	0	1.22E-07	1.60E-08	8.00E-09		0.501780974	0	0	0.310726263	0.200420989	0.189733864	0.059890437	0	0	0.692689424
Potri.001G007800.1	19.61034018	17.70985414	14.66399894	16.53721858	17.4286852	17.27198765	13.71139154	20.08290912	22.61769486	18.50555828	25.92541905	17.18777226		58.99506172	57.50940481	50.47743811	53.92349788	55.45911591	52.84487993	46.93992729	54.80044551	63.07033258	55.19914655	78.69511383	54.01343765		0.730633263	1.045787448	0.937697997	0.829026039	1.055581068	0.906420558	0.650235101	1.756251424	1.390091668	2.050288697	1.49432104	0.831081163		5.839510846	5.871608008	5.713839757	5.862034262	5.81410486	5.785702318	5.577477593	5.82191243	6.032736822	5.783962528
Potri.001G007900.1	20.67287756	27.1277339	22.46507036	27.34609331	22.29509096	23.33725236	31.19920476	20.17118911	27.83535471	26.63297895	29.59383685	17.80738397		37.87860723	45.00778141	35.78288439	46.50091006	37.26304418	43.17351451	51.18962306	38.69898318	48.55467918	44.91318988	49.76644363	35.07798281		0.397874232	0.622846406	0.481477322	0.489098836	0.544565714	0.544840793	0.456154523	1.047401788	0.793588651	1.222835786	0.78182073	0.516502117		5.255126679	5.53084828	5.240259583	5.648063456	5.252432811	5.502886814	5.699309841	5.337791401	5.682055212	5.483908728
Potri.001G008000.1	1.631972046	1.783399432	1.040491018	1.607980431	0.526085763	1.23190267	1.349164589	0.884046989	1.404406537	0.485361285	1.31053737	1.322205245		6.882478353	8.032473503	6.168138392	7.524667067	6.533239892	6.819528894	6.915451483	6.117605162	7.513894158	6.047601608	7.870074755	6.690921182		0.237480317	0.375014326	0.317130387	0.305688461	0.39147415	0.317002374	0.248946986	0.607248864	0.472377193	0.71140225	0.478922617	0.301878469		3.00692777	3.249455327	2.90988893	3.181908613	2.931089101	2.993615997	3.037879236	2.885708826	3.188865839	2.807176981
Potri.001G008100.1	0	0	0	0	0	0	0	0	0	0	0	0		2.346243408	1.191245495	3.539904999	2.150993535	3.707488247	2.89971908	2.943198104	3.372862703	0.447367319	4.605170096	1.410284843	2.884729409		0.398377602	0.393440689	0.640714315	0.41607404	0.692829201	0.550104629	0.418266774	1.148146686	0.297589522	1.529697616	0.497456561	0.523168051		1.778744549	1.24062873	2.275363969	1.767299775	2.279667997	1.991496334	2.06519158	2.213846387	0.67484471	2.496503462
Potri.001G008200.1	0	0	0	0	0	0	0	0	0	0	0	0		10.28805216	0.492121028	1.655037871	3.758336533	3.845479264	6.164680357	2.48747707	2.725772775	0.087192479	1.346392204	3.167040532	2.315692943		0.785982479	0.264478285	0.496855538	0.576642613	0.738706366	0.753898117	0.384989705	1.113461012	0.15652524	0.914434519	0.741983625	0.478587068		3.525121031	0.665316262	1.504296612	2.351694543	2.31828235	2.869184608	1.871507221	1.979934279	0.229469179	1.281711368
Potri.001G008300.1	2.942019501	2.772418638	3.025870003	2.00189247	2.266089918	1.632727189	2.831449944	0.687156311	1.389339499	2.200706446	1.620596747	2.755191266		151.0163216	116.0481304	151.0748566	99.85706559	131.728284	97.6996451	105.9536434	117.7054095	94.03952803	127.8368368	148.4037163	147.749198		2.100950146	2.780143641	2.872321574	2.033284513	2.948852779	2.129927542	1.734636215	5.009305903	2.900125586	5.514813457	3.604009463	2.643418222		7.114644311	6.815584819	7.27230383	6.797265885	7.070057689	6.722130252	6.713166725	6.908928944	6.632016275	7.034112176
Potri.001G008400.1	59.21422445	41.39962426	44.83658841	59.88837887	45.13043068	49.71297449	45.30971635	59.06632593	51.65576033	47.24183172	52.33062548	56.03995041		60.64383197	42.80952314	46.2915135	61.62062326	46.44322717	50.69222628	46.57199736	60.17483523	52.44197048	48.62705831	53.95405415	57.62995347		0.188047406	0.274648697	0.240419174	0.244404974	0.266462904	0.197242256	0.166281986	0.398192295	0.261542539	0.523854671	0.356924348	0.236997296		5.874728394	5.473134131	5.59322322	6.050979822	5.551592177	5.73275589	5.565811419	5.943011187	5.7854734	5.599215248
Potri.001G008500.1	31.00353642	67.05179593	26.46737225	14.82727218	23.14362028	13.47113	34.74514725	42.79718002	41.05772433	20.13993878	36.52825069	31.12882763		31.79448921	69.46996756	27.54649664	15.48601773	23.80488101	13.94808082	35.67615725	43.95561525	42.3085869	20.6986356	37.82500359	33.32626346		0.13023675	0.348108105	0.209098755	0.146445972	0.181785354	0.13193298	0.139783639	0.42516926	0.295056223	0.317065536	0.30122451	0.273889189		5.022644376	6.114157521	4.870284245	4.128010429	4.62920443	3.923097705	5.208432761	5.519095245	5.490219832	4.408028794
Potri.001G008600.1	0.078291759	0.845377653	0	0.108520097	0	0	0.076744687	0	0.254185977	0	0	0		0.117750805	0.845377653	0	0.108520097	0	0	0.076744687	0	0.502017304	0	0	0		0.039164214	1.09E-07	0	2.90E-08	0	0	1.58E-08	0	0.180253146	0	0	0		0.189632129	0.983529175	0	0.193682468	0	0	0.141348331	0	0.735591774	0
Potri.001G008700.1	5.424430253	6.97728256	7.630747654	8.731987216	6.938787383	6.926286856	7.382704083	7.495780383	6.384947618	7.557507583	5.401650263	4.529856322		5.869730593	7.632377052	8.348590028	9.354055184	7.429176544	7.50519598	7.860397873	8.082186387	6.839682184	8.180246208	5.777932494	4.977214419		0.049648362	0.089055135	0.08326144	0.068949571	0.077206555	0.070883609	0.050351885	0.143983998	0.087443704	0.175448973	0.080109067	0.058069718		2.803592047	3.176512923	3.290486926	3.460984025	3.094266561	3.116787587	3.199161851	3.244341844	3.080713537	3.185167923
Potri.001G008800.1	30.806298	25.95750294	34.88659235	33.19952124	35.18213454	37.83507665	30.76226378	33.11438983	29.26020658	38.32373083	21.44718315	41.12863999		30.806298	25.95750294	34.88659235	33.19952124	35.18213454	37.83507665	30.76226378	33.11438983	29.26020658	38.32373083	21.44718315	41.12863999		0	0	3.24E-06	0	0	3.51E-06	6.49E-06	3.71E-06	0	0	2.72E-06	0		4.981645141	4.785597311	5.200349449	5.170155982	5.168994358	5.307630016	4.999871913	5.123575401	4.982692764	5.26109475
Potri.001G008900.1	3.253457525	1.298929473	2.94344487	3.031672547	2.194529184	2.942728184	1.822381774	3.512132255	1.952793852	0.67488331	4.555677523	3.442288347		4.433697088	1.504514583	4.192812495	3.832602538	3.315080169	3.599351861	2.890136696	4.203671096	2.218373816	1.352241193	5.913517917	4.125191415		0.125411201	0.076055385	0.174806509	0.12209986	0.188911194	0.119921723	0.121971907	0.249594774	0.111627377	0.268100343	0.225200623	0.113429907		2.471463851	1.434080364	2.46204921	2.376342872	2.144064986	2.230421463	2.04552549	2.465113372	1.823787481	1.28687106
Potri.001G009000.1	0	0	0	0.037775983	0	0	0	0	0	0	0	0		0.053116994	0	0.025512013	0.056248439	0.061738495	0	0	0	0	0	0	0		0.026915802	0	0.024869542	0.018892869	0.042633317	0	0	0	0	0	0	0		0.099144386	0	0.092731908	0.115951149	0.154448354	0	0	0	0	0
Potri.001G009100.1	4.887944931	5.328164017	5.181703452	4.645833336	7.888442743	5.982795502	7.164220243	3.887076104	5.894366701	8.426921333	6.205571545	4.995335516		11.98575304	15.20698223	13.90200069	8.217124136	14.94766484	12.95394882	10.58132514	7.177934534	9.723286854	12.27572613	13.81783333	8.726851146		0.403946893	0.699077142	0.599137628	0.343678874	0.580661882	0.511411511	0.282464736	0.689614288	0.52661393	0.842564548	0.73075245	0.344578488		3.723942335	4.081983847	3.956306533	3.302047291	4.003692995	3.827104618	3.585059566	3.096309933	3.502589782	3.713402371
Potri.001G009200.1	2.026374929	1.40659475	2.773235695	1.605003113	1.45226196	1.162623075	0.922226071	1.859364135	1.174809136	2.381941095	3.288858105	1.242537237		2.026374929	1.40659475	2.773235695	1.705717058	1.45226196	1.277141448	0.992669955	1.859364135	1.174809136	2.381941095	3.288858105	1.392366519		0	0	2.91E-07	0.071812715	0	0.081985313	0.049731364	2.38E-07	2.29E-07	0	3.28E-07	0.088706202		1.628757603	1.372222365	2.006443771	1.543674762	1.353687943	1.248973099	1.07181727	1.615333776	1.259512597	1.789883484
Potri.001G009300.1	0.890906219	1.122311711	0.406422473	1.029069884	0	0.715614548	0.363875671	1.430588354	0.241038426	1.832657265	0.674782956	1.274671821		0.962401443	1.284245258	0.472398387	1.078568145	0	0.834883639	0.473984449	1.672834648	0.3675836	2.122827998	0.674782956	1.380044692		0.053647526	0.112961322	0.067748062	0.051442059	0	0.084378183	0.064298452	0.238520161	0.120428699	0.30521348	5.44E-08	0.074539881		1.001227916	1.298478674	0.639459834	1.153434808	0	0.928189912	0.617591243	1.51138272	0.580180428	1.682581552
Potri.001G009400.1	0.059806205	0.129154919	0	0	0	0.096077879	0.117248827	0	0	0	0	0		0.059806205	0.129154919	0	0	0	0.096077879	0.117248827	0	0	0	0	0		8.82E-09	1.61E-08	0	0	0	0	0	0	0	0	0	0		0.106738234	0.229469179	0	0	0	0.174828582	0.206032337	0	0	0
Potri.001G009500.1	5.358635924	5.99278825	5.587556364	5.040155609	5.3339251	3.996839773	6.003139963	4.302362012	2.485373993	8.661002481	3.768787769	3.42272989		5.358635924	5.99278825	5.587556364	5.040155609	5.3339251	3.996839773	6.003139963	4.302362012	2.485373993	8.661002481	3.768787769	3.42272989		5.05E-07	1.22E-06	0	0	7.80E-07	0	1.06E-06	0	0	1.87E-06	7.35E-07	6.49E-07		2.699503115	2.888724994	2.783459075	2.687073039	2.693176721	2.352885501	2.862003085	2.484980447	1.935046524	3.268148104
Potri.001G009600.1	13.09497988	12.5452655	14.61785632	12.4519569	14.35231099	14.21873697	13.06156752	18.85517409	18.51590867	14.62362655	11.43851793	22.77134465		13.10839317	12.56436027	14.64977036	12.4642863	14.37214399	14.23285628	13.08761265	18.85517409	18.5446155	14.69645367	11.43851793	22.77741701		0.007720797	2.77E-06	0.016154804	0.008206968	0.014140802	0.009866236	0.005938464	0	0.019981369	0.052439621	0	0.006323474		3.842478098	3.81645201	4.024727025	3.83199029	3.950447811	3.951428882	3.867959416	4.347907232	4.357808763	3.948801227
Potri.001G009700.1	43.97587858	50.93075213	57.91472866	50.98775012	50.05981957	56.92755433	47.60531971	61.04110419	51.73662262	49.85169515	33.28048414	49.06327719		63.11806903	71.7960252	81.59708323	75.9375722	73.9694529	85.84299804	70.18358302	83.82104083	76.8635321	74.25464502	48.80378646	73.89012265		0.336171519	0.519705456	0.512501508	0.462765253	0.568057295	0.522079093	0.35840637	0.993424197	0.733269886	1.097220964	0.553232608	0.44820547		5.935663146	6.169666003	6.398926055	6.380473503	6.240533416	6.521199476	6.171498705	6.405332776	6.3335028	6.214173504
Potri.001G009800.1	2.852413117	1.184605628	4.103917791	3.801659444	4.036116573	2.026814877	3.871451728	3.17098565	1.959012941	4.062195721	3.65614884	2.43297233		2.852413117	1.184605628	4.103917791	3.801659444	4.036116573	2.026814877	3.871451728	3.17098565	1.959012941	4.062195721	3.65614884	2.43297233		1.28E-07	1.27E-07	0	1.02E-06	5.03E-07	0	0	0	0	7.11E-07	0	2.32E-07		1.979322979	1.236554776	2.439743365	2.369225031	2.372501235	1.641625612	2.362246311	2.149092535	1.698345003	2.360604971
Potri.001G009900.1	0.051880081	0	0	0	0	0	0	0	0	0	0	0		1.070441712	2.090405045	1.521041816	2.417860445	0.860509926	0.89412158	0.672607081	0.113298001	0.876206624	0.811506525	1.57492716	0.715927875		0.177624192	0.362239662	0.305809845	0.326664798	0.258587785	0.205306929	0.149582408	0.157932683	0.295233579	0.449001092	0.36999202	0.173134282		1.084074153	1.731862669	1.426176607	1.876767681	0.973321281	0.979429254	0.803374491	0.294653928	1.059309417	0.896664324
Potri.001G010000.1	1.115933236	1.152571222	1.239493137	1.445915657	0.811357621	0.740476274	1.640823027	1.558199521	1.26018963	2.594973855	1.322954753	0.520640603		12.36114393	13.23298454	10.229891	12.802877	9.846257454	12.57207899	16.56170667	10.43339236	12.11467549	17.6023065	14.16083418	8.385749937		0.401039576	0.601988866	0.466414595	0.469171891	0.520272041	0.520649792	0.436489685	0.874422473	0.708157286	1.394949209	0.7400074	0.384119514		3.765329981	3.884179148	3.541925903	3.868350986	3.453285915	3.782751362	4.168435534	3.564346695	3.787683712	4.188746097
Potri.001G010100.1	0.21005106	0.396915117	0.095823185	0.21836361	0	0.337444258	0.025737547	0	0.596717079	0.216044962	0.55683309	0.187832738		6.40366912	8.342475343	5.956512889	7.629260577	5.349373969	7.991354929	8.108820233	4.729019158	7.339108603	9.530391414	7.754775798	5.214236804		0.307449809	0.527043484	0.417470817	0.400770375	0.441988138	0.445814049	0.352766396	0.706443371	0.586810635	1.127279809	0.598324643	0.32925277		2.915247728	3.300373828	2.862438125	3.20445448	2.696571274	3.189836958	3.23642638	2.593922575	3.158898022	3.386800594
Potri.001G010200.1	0.405024197	0.184141667	0.505680766	0.413665716	0.427770231	0.102736742	0.605979088	0.136920998	0.207627159	0.526208522	0.774998247	0.335495306		11.7791695	12.84563062	9.766718319	12.45801579	9.391552828	12.42960474	15.3970719	9.03692276	11.42586098	15.38370613	13.8106625	8.283714602		0.360745857	0.57153427	0.444086903	0.462856055	0.492836292	0.482088686	0.399002486	0.814171873	0.66080222	1.233787277	0.680816706	0.35985491		3.704491358	3.845058975	3.487678944	3.831497862	3.387590704	3.764464085	4.079538727	3.378142389	3.712716634	4.008455263
Potri.001G010300.1	7.97258156	13.58044794	5.873676592	5.200368998	6.416553462	8.527149591	4.429916093	8.352180851	9.758476478	10.69957327	10.01039402	6.282912096		11.40334968	19.38031199	10.2982666	11.01704082	8.222646907	10.72030507	6.374816424	9.828463047	11.53618021	12.76424011	12.6794234	8.35035617		0.194445742	0.383793863	0.297321661	0.297494405	0.215156674	0.202284234	0.144099108	0.318643488	0.260188649	0.421417191	0.300750782	0.183099697		3.661312417	4.402468257	3.549391186	3.674021704	3.212115855	3.570301596	2.93824378	3.488756883	3.724031156	3.76171596
Potri.001G010400.1	3.769555657	3.567216522	3.426385742	4.774884262	3.651552659	4.309329137	3.598193523	4.715469372	4.354497468	3.717390037	3.592942691	4.928731042		3.769555657	3.567216522	3.426385742	4.774884262	3.651552659	4.309329137	3.598193523	4.715469372	4.354497468	3.717390037	3.592942691	4.928731042		0	5.21E-07	5.40E-07	1.07E-06	0	0	5.23E-07	2.41E-07	0	0	8.16E-07	0		2.288714529	2.289561756	2.234273232	2.615914657	2.260764776	2.446318385	2.289561756	2.59181129	2.543387025	2.251957067
Potri.001G010500.1	26.31639706	17.75587628	18.72658808	19.42396298	24.42082781	21.88567048	21.7077829	19.85211342	16.26967383	31.6042916	27.00072288	21.42366542		28.4973272	19.885739	20.82615618	22.4967341	26.5923412	24.72473364	24.46705389	21.21612707	17.73901048	33.8074564	29.90434608	23.80667253		0.189158656	0.267567181	0.228163028	0.248682096	0.264510399	0.259337945	0.202893564	0.356149352	0.256913489	0.518006352	0.367867761	0.226302177		4.874905058	4.443445408	4.489383707	4.627638692	4.782131192	4.70162444	4.690527512	4.515161707	4.292291586	5.085630559
Potri.001G010600.1	24.7718643	21.3149152	15.71500227	13.94910009	14.45553634	11.81434056	31.58604366	19.2673997	10.05319818	11.14694906	17.58984784	20.21333517		25.93933517	22.05153359	16.69674848	14.56017797	14.88618187	12.5112312	33.66057327	20.50237787	10.36798894	12.71946508	18.18233255	20.8237502		0.238695382	0.275896916	0.291164591	0.195151246	0.213254406	0.230567686	0.328146463	0.626434303	0.219573362	0.807831887	0.296890687	0.204691946		4.745317322	4.579686945	4.195676393	4.049143472	3.997267739	3.77352605	5.125833561	4.462175612	3.583354372	3.756168597
Potri.001G010700.1	4.020788109	2.288119956	2.181262145	4.217563386	1.696087224	2.094922084	3.967966626	4.18796843	2.4696934	3.800210438	2.304621495	3.303960083		4.636919552	3.145519572	2.556290512	4.764189726	2.543827964	2.92420572	4.444202513	5.140731248	3.353314418	4.245952768	3.137166009	4.159491394		0.092287512	0.162279433	0.095376786	0.102998277	0.162087962	0.137468315	0.080574615	0.295581883	0.204187103	0.223649619	0.181948178	0.12942633		2.523620784	2.141566894	1.928279792	2.612697483	1.869774351	2.001611973	2.513633495	2.690925897	2.249303335	2.412264061
Potri.001G010800.1	16.50763909	16.49614478	11.64439729	16.39726738	17.03171688	14.18272391	8.693715253	20.49387063	14.61669124	13.79431821	13.92644678	16.09381565		36.15682657	37.88098776	28.94720688	34.05116512	39.76930008	38.25551949	20.09089764	41.08387141	39.58542362	29.01657084	33.09984621	34.25152775		0.379782685	0.544969675	0.461942547	0.404017786	0.584903269	0.50791145	0.267216073	0.970387643	0.718600766	0.937667427	0.620757443	0.43013486		5.197740735	5.30960657	4.937399729	5.20635254	5.343128519	5.326552064	4.437654334	5.419327098	5.387727455	4.865949319
Potri.001G010900.1	0	0.051950582	0	0	0	0	0	0	0	0	0	0		0	0.051950582	0	0	0	0	0	0	0	0	0	0		0	0	0	0	0	0	0	0	0	0	0	0		0	0.132247684	0	0	0	0	0	0	0	0
Potri.001G011000.1	4.98199592	2.270723695	2.512573038	1.908565657	2.567726734	2.413118825	1.570588944	4.341669306	3.901459176	2.883949029	2.199583202	2.972999102		21.47548174	12.83396813	12.72188822	10.64018413	15.38827468	13.22992396	6.842221653	20.33637903	16.92607423	9.524447665	13.78114724	14.22128748		0.499653256	0.581652316	0.547171015	0.416343213	0.653324702	0.507419524	0.278981492	1.252874723	0.799191898	0.947526411	0.742819244	0.470333804		4.502331495	3.844177892	3.835054845	3.622805332	4.03897975	3.854274941	3.022648667	4.450291635	4.228456873	3.385727737
Potri.001G011100.1	0	0	0	0	0	0	0	0	0	0	0	0		0	0	0	0	0	0	0	0	0	0	0	0		0	0	0	0	0	0	0	0	0	0	0	0		0	0	0	0	0	0	0	0	0	0
Potri.001G011200.1	6.033472446	7.136560185	3.746017984	2.498485951	3.963230394	4.906674944	2.699449747	4.341669306	4.714263171	2.059963592	3.033907864	3.080456901		20.22920667	16.37180971	12.45130695	9.931412252	15.5396031	13.83066989	7.215236527	18.21346354	15.94900255	9.025318487	13.02562833	12.70742201		0.460784081	0.544178724	0.49820098	0.381854884	0.615052498	0.473424548	0.262112116	1.177958728	0.743866531	0.937107432	0.669185985	0.448749409		4.42247542	4.178268685	3.805879431	3.535932609	4.052484708	3.909055397	3.095914464	4.299399637	4.153662136	3.32255585
Potri.001G011300.1	0.876230438	0.432518799	0.776613484	0.451115519	0.390741025	0.361967824	0.294485427	1.447223102	0.568962796	0.617989078	0.68262927	0.214915598		9.371660064	5.909828741	7.65338884	6.302604317	8.528704348	6.782432426	3.383981122	11.27949606	7.953774773	4.975636061	7.935868649	6.549696119		0.3768044	0.450971754	0.454500145	0.376238288	0.559932276	0.402179786	0.222254121	1.035116642	0.632013127	0.775226634	0.612286494	0.390142882		3.40493705	2.871271905	3.169989717	2.961142519	3.266227702	2.986224304	2.215714092	3.659746842	3.26168962	2.583056141
Potri.001G011400.1	0	0.14197182	0	0	0	0	0	0	0	0	0.199172577	0		0	0.14197182	0	0	0	0	0	0	0	0	0.199172577	0		0	6.53E-09	0	0	0	0	0	0	0	0	0	0		0	0.248316276	0	0	0	0	0	0	0	0
Potri.001G011500.1	18.79002207	6.937926943	2.758746481	2.320084829	6.2000609	20.9479895	0.76744687	5.722353415	11.65749479	1.777122196	14.14999411	7.339019577		18.79002207	6.937926943	2.758746481	2.320084829	6.2000609	20.9479895	0.76744687	5.722353415	11.65749479	1.777122196	14.14999411	7.339019577		4.31E-06	0	0	4.89E-07	0	4.08E-06	1.07E-08	3.57E-07	1.67E-06	2.09E-07	0	4.35E-07		4.319699901	3.059970462	2.001672692	1.841669415	2.870920152	4.473658372	0.88232502	2.811571076	3.73496305	1.512115487
Potri.001G011600.1	0	0	0	0	0	0	0	0	0	0	0	0		3.01054181	2.740803337	3.476914714	5.517594173	1.580205389	2.850574328	6.444164815	2.488807825	2.079164842	2.664013067	2.249175049	3.468733439		0.313401003	0.448880915	0.457799555	0.511987577	0.344200714	0.383483676	0.441462691	0.74550787	0.487226806	0.842181879	0.455544567	0.386408903		2.040913522	2.000480252	2.249778605	2.791062848	1.423053886	1.975521811	2.950766597	1.890067633	1.761077048	1.888181455
Potri.001G011700.1	0.301423271	0.325470396	0.235725034	0.208901186	0.048005326	0.276704292	0.105523945	0	0	0.177156869	0.391374115	0.246436552		0.301423271	0.325470396	0.235725034	0.208901186	0.048005326	0.276704292	0.105523945	0	0	0.177156869	0.391374115	0.246436552		3.24E-08	0	2.68E-08	3.99E-08	0	0	0	0	0	3.17E-08	8.73E-08	1.75E-08		0.416924354	0.490389822	0.367007937	0.336449517	0.134733509	0.40901682	0.187233593	0	0	0.356136065
Potri.001G011800.1	5.251819261	5.286340878	5.157119609	4.503443813	6.202238489	6.327733808	6.740444217	5.860360216	5.201945568	3.845265372	5.191353457	4.393829999		5.877698146	5.792676219	5.701297246	5.058909677	6.729329524	7.1124443	7.284238825	6.496423703	5.345215819	3.930044318	5.869330734	4.648512942		0.081207463	0.1137892	0.103246764	0.093960975	0.115347233	0.121607879	0.076994815	0.217046016	0.074657587	0.091348604	0.155215302	0.065971961		2.805160498	2.847405414	2.810202497	2.692985601	2.962752409	3.048638542	3.106639502	2.95746933	2.775394629	2.321357293
Potri.001G011900.1	49.7015224	51.80439078	55.62579478	55.59573466	51.15157873	57.29290102	48.88407028	53.94936575	62.86557983	49.06945785	48.72242986	49.5837393		49.7015224	51.80439078	55.62579478	55.59573466	51.15157873	57.29290102	48.88407028	53.94936575	62.86557983	49.06945785	48.72242986	49.5837393		0	1.04E-05	6.93E-06	6.86E-06	0	0	0	1.67E-06	0	6.86E-06	4.63E-06	0		5.616425266	5.732403529	5.844321779	5.900410092	5.694878715	5.887861538	5.62934605	5.806942747	6.027214432	5.607880806
Potri.001G012000.1	114.2305935	123.2571119	150.0733913	136.610625	128.9285896	132.1649693	115.1718482	138.6337857	128.42707	119.49836	76.41113664	116.5598972		114.2305935	123.2571119	150.0733913	136.610625	128.9285896	132.1649693	115.1718482	138.6337857	128.42707	119.49836	76.41113664	116.5598972		3.61E-06	1.72E-05	0	2.36E-05	0	0	0	0	0	2.14E-05	1.20E-05	2.73E-05		6.722130252	6.902016649	7.263005327	7.252409772	7.046536055	7.16639388	6.831536873	7.133116485	7.073881802	6.927123672
Potri.001G012100.1	0	0	0	0	0	0	0	0	0	0	0	0		0	0	0	0	0	0	0	0	0	0	0	0		0	0	0	0	0	0	0	0	0	0	0	0		0	0	0	0	0	0	0	0	0	0
Potri.001G012200.1	26.41509722	29.42206929	27.13318366	24.51261231	27.62017224	26.86736684	20.79101101	29.06629209	32.71544357	28.82858213	25.38750621	20.1453098		36.30649435	40.64053291	38.52560013	35.12529097	39.72315572	37.99592317	29.47668905	40.32142508	45.01605173	39.20752116	34.89832231	28.6241388		0.148240859	0.236190936	0.20884616	0.174100167	0.245917845	0.200565359	0.138347233	0.393280779	0.294315015	0.432561986	0.254210599	0.161771381		5.200855042	5.398196748	5.338526876	5.255822451	5.34196802	5.313101186	4.93600134	5.394321022	5.581779324	5.29218406
Potri.001G012300.1	0.475306077	0.122196507	0.165203703	0.141175947	0.45418968	0.181803083	0.088745499	0.072688677	0.036741731	0.279353801	0.068571899	0.064766505		0.486611572	0.134440597	0.165203703	0.149599445	0.45418968	0.181803083	0.10006055	0.072688677	0.036741731	0.371261202	0.085440586	0.064766505		0.007966059	0.012225741	0	0.007825518	0	3.37E-08	0.00786054	3.40E-09	5.58E-09	0.066063505	0.017149357	6.80E-09		0.601405843	0.237354249	0.26480378	0.250818895	0.616988913	0.287893424	0.177923311	0.25614634	0.171849968	0.532466865
Potri.001G012400.1	0	0	0	0	0	0	0	0	0	0	0	0		0	0	0	0	0	0	0	0	0	0	0	0		0	0	0	0	0	0	0	0	0	0	0	0		0	0	0	0	0	0	0	0	0	0
Potri.001G012500.1	0	0	0	0	0	0	0.025737547	0	0	0	0.079547584	0		0	0	0	0	0.027690877	0	0.025737547	0	0	0	0.079547584	0		0	0	0	0	0.029243457	0	3.65E-09	0	0	0	1.16E-08	0		0	0	0	0	0.107631688	0	0.065508569	0	0	0
Potri.001G012600.1	0	0	0	0	0	0	0	0	0	0	0	0		0	0	0	0	0	0	0	0	0	0	0	0		0	0	0	0	0	0	0	0	0	0	0	0		0	0	0	0	0	0	0	0	0	0
Potri.001G012700.1	0.34708689	0.187388497	0.197921943	0.090205622	0.14510426	0.243945849	0.297699794	0	0.633864274	0.178495586	0.131443867	0.217261444		0.34708689	0.187388497	0.197921943	0.090205622	0.14510426	0.243945849	0.297699794	0	0.633864274	0.178495586	0.131443867	0.217261444		5.29E-08	0	0	0	9.43E-09	5.47E-08	0	0	6.08E-08	0	0	4.55E-08		0.461178711	0.311578652	0.312133622	0.168213424	0.253805716	0.37154229	0.43083229	0	0.849573252	0.356918439
Potri.001G012800.1	12.42743831	13.57366935	13.94429779	14.79541602	13.54721361	15.09296138	14.60310876	20.18576653	16.61159058	13.79146944	10.02238449	19.12170942		13.00470219	14.32353124	14.74815738	15.71528433	14.36078402	15.82853067	15.34561901	21.11502006	17.53672014	14.98062074	10.6806213	20.08846014		0.05672639	0.097200151	0.094519398	0.084036709	0.099635858	0.078832149	0.06441928	0.174408617	0.129184696	0.238676727	0.104104771	0.089765649		3.83199029	4.003873387	4.033346517	4.14946461	3.948633648	4.09347507	4.075249984	4.507127099	4.279143706	3.971941038
Potri.001G012900.1	0	0	0	0	0	0	0.034598015	0	0	0	0	0		0	0	0	0	0	0	0.034598015	0	0	0	0	0		0	0	0	0	0	0	6.20E-09	0	0	0	0	0		0	0	0	0	0	0	0.078169473	0	0	0
Potri.001G013000.1	0.550773418	0.378453949	1.096395507	0.867529844	2.400266295	3.17727312	1.889614823	0.321605134	3.16993558	1.441974515	3.868232527	0.859662391		4.802118329	2.513528936	4.03971493	3.766953388	5.701916314	5.732122457	3.417945108	4.20032385	6.232499753	2.842131768	7.352827405	3.952727674		0.270678165	0.285817841	0.311783836	0.268231099	0.354149459	0.278001352	0.163139398	0.660450973	0.431691268	0.466522403	0.427476975	0.275676507		2.565927287	1.911134195	2.420438557	2.355165184	2.772230556	2.780702679	2.226032842	2.462733634	2.962830796	1.95757404
Potri.001G013100.1	0	0	0	0	0	0	0	0	0	0	0	0		0	0	0	0	0	0	0	0	0	0	0	0		0	0	0	0	0	0	0	0	0	0	0	0		0	0	0	0	0	0	0	0	0	0
Potri.001G013200.1	10.24980302	11.70778756	13.13877239	9.941152479	14.41733722	10.65991944	10.54547486	14.32777232	12.65096107	13.94021264	17.10925091	13.29141404		13.94560528	16.5059072	16.95803319	14.44758649	18.4748418	14.6682306	15.11014317	17.91914634	17.34034231	18.31906576	21.84149862	18.21287318		0.224891475	0.38937334	0.307757815	0.297082687	0.365648972	0.294757149	0.251751863	0.575609788	0.464372415	0.73756141	0.462805586	0.322349177		3.919848156	4.188070449	4.215260523	4.041453178	4.284640957	3.991720579	4.058136403	4.273180622	4.256719366	4.240176439
Potri.001G013300.1	7.721745443	8.110540488	8.743685475	7.292468915	8.843086351	8.269921507	8.965568231	9.150028769	8.409160128	8.258440507	11.37829506	9.681435975		7.928241428	8.354101418	8.905443657	7.57072709	9.093580307	8.440105049	9.276744855	9.72003397	8.753883136	8.517648978	11.59752342	9.935608412		0.041357436	0.065844647	0.050097947	0.057508651	0.066709088	0.046878107	0.0501394	0.177329356	0.096623885	0.131866229	0.0768849	0.05437161		3.184172845	3.30301838	3.368075107	3.191454111	3.352692937	3.26468045	3.407362191	3.473463788	3.372444227	3.244774998
Potri.001G013400.1	0.014187963	0	0	0	0	0	0	0	0	0	0	0		0.014187963	0	0	0.009537969	0	0	0	0	0	0	0	0		2.71E-09	0	0	0.00983345	0	0	0	0	0	0	0	0		0.047110815	0	0	0.056217317	0	0	0	0	0	0
Potri.001G013500.1	33.11840494	36.49035185	27.0536748	19.28086177	22.70226552	20.77033483	26.75766658	35.29026056	31.42896987	19.7339297	30.25305392	35.5929248		39.01212924	43.27200134	32.44873454	24.16272761	27.10611612	24.62825815	32.68109158	41.40177746	37.41349876	24.01691005	34.76994055	41.76509982		0.262143417	0.39639256	0.318643619	0.273012671	0.33108366	0.263133536	0.257505597	0.643139338	0.465065584	0.619955656	0.382281184	0.3147268		5.295706277	5.490690392	5.093447671	4.719985772	4.806625268	4.6947977	5.08374186	5.432538418	5.315518022	4.600362141
Potri.001G013600.1	3.521050596	2.765058234	3.226442945	3.232554389	3.296648929	3.917936877	3.839950977	2.937137151	2.919764581	3.386361388	3.694386922	4.383517431		3.658752636	2.897616443	3.379281772	3.466777252	3.450945694	4.163150751	4.10858319	3.285285808	2.996866161	3.57812978	3.809097636	4.699348772		0.031589948	0.046039929	0.046331665	0.048914244	0.052107982	0.052965119	0.042897303	0.129464225	0.042954194	0.105820583	0.049970657	0.061821403		2.259917906	2.053505548	2.217723857	2.269589382	2.188602692	2.400814485	2.433932798	2.18786275	2.124459702	2.210263085
Potri.001G013700.1	14.8510767	13.80407776	10.54651264	12.04331919	15.53238989	16.60225752	9.68006319	17.45529731	14.78797526	14.48749506	17.74229319	16.3743398		16.84781928	15.56942919	12.3512235	14.01428531	17.23728304	18.60596553	10.82542478	19.69965518	16.53966685	15.12179539	19.87229608	18.53668363		0.186199029	0.261699106	0.25227412	0.225762017	0.28348079	0.251683247	0.147173844	0.51339069	0.330092845	0.306121358	0.342734256	0.239517722		4.176873711	4.113192462	3.79488791	4.000511334	4.19361199	4.305641085	3.617179843	4.407822416	4.201133508	3.988470616
Potri.001G013800.1	19.02149336	19.08348162	21.86435099	21.14962322	24.87928195	24.27177865	20.70104514	19.60113376	19.81545461	22.18312098	15.48480192	19.55420468		25.41123609	24.89561471	28.32041555	27.76205941	31.94424663	30.90444068	27.1082939	25.24012742	26.5685737	27.34023446	20.31413161	24.69704087		0.249686884	0.340761352	0.33285829	0.307080584	0.396758637	0.303739406	0.232124621	0.580220187	0.471717675	0.643235433	0.373442247	0.262753252		4.717550423	4.731755915	4.906505972	4.909749235	5.026330609	5.007724751	4.824792533	4.744196723	4.846818697	4.782083275
Potri.001G013900.1	40.4914811	38.37518031	41.41279579	39.31714977	44.57743401	48.7546975	34.23738248	38.64431147	41.70300064	37.67663859	51.73961761	42.25986933		40.4914811	38.37518031	41.41279579	39.31714977	44.57743401	48.7546975	34.23738248	38.64431147	41.70300064	37.67663859	51.73961761	42.25986933		0	0	1.00E-05	7.16E-06	8.95E-06	1.18E-06	7.96E-06	3.92E-06	5.20E-06	8.50E-06	0	0		5.342714414	5.328375328	5.431745835	5.414947083	5.503996243	5.66773136	5.151187986	5.336351951	5.46144357	5.24086382
Potri.001G014000.1	10.19321998	14.74787733	7.550567499	9.838872844	9.601065181	8.430833895	8.705725435	13.82902075	13.43412603	11.07230431	12.84196313	15.25788809		11.13991108	16.01989992	8.329258139	11.08934229	10.49343918	9.340337124	9.297945598	15.23417891	15.03420689	11.89608375	14.63667844	16.87710138		0.137128758	0.238183019	0.163326237	0.188477855	0.197106346	0.174371229	0.106680966	0.429008671	0.319216373	0.376628796	0.325160992	0.224968017		3.629581446	4.151191884	3.289143147	3.681724534	3.531413445	3.382371449	3.410216571	4.053257848	4.073574953	3.674448356
Potri.001G014100.1	0.032094758	0.069310466	0	0.014828833	0	0.051559806	0.010486852	0	0.034733487	0	0	0.015306618		0.058572934	0.161539593	0.038321179	0.045094481	0.011521278	0.155435628	0.235954162	0	0.170333023	0	0.047937252	0.015306618		0.011770925	0.03255807	0.01901321	0.01509598	0.011925858	0.029049531	0.033901009	0	0.048312255	0	0.02781192	2.35E-09		0.105278851	0.274253756	0.106324755	0.101124928	0.094887402	0.250923537	0.354193484	0	0.333942472	0
Potri.001G014200.1	0.302178718	1.631430558	0.330842153	0.125654849	1.751773296	0.291267676	0.236966051	0	0	0	0.549297003	0.30264138		1.063397125	2.650487342	1.113283845	0.592672038	3.908475727	1.148565535	0.854262614	0.716391798	1.951247501	1.012218405	1.805356149	1.553414968		0.13785886	0.228724738	0.176001324	0.123544274	0.336872061	0.17842975	0.120308767	0.348108198	0.397654962	0.435016983	0.298375851	0.214687648		1.079384023	1.962390034	1.169931061	0.759614391	2.335247161	1.1613049	0.961877757	0.872216884	1.695454493	1.066824505
Potri.001G014300.1	0	0	0	0	0	0	0	0	0	0	0	0		0.037545706	0.041683051	0.312301207	0	0.167008002	0.060559404	0.056353489	0	0.06021309	0	0	0.053016285		0.027093025	0.040796296	0.105241066	0	0.082933298	0.043441178	0.032369239	0	0.061337535	0	0	0.038334132		0.078413762	0.120009769	0.454078922	0	0.277015722	0.125345894	0.10658896	0	0.199627704	0
Potri.001G014400.1	0.224273267	0.193732379	0.552480549	0.326408104	0.300033287	0.126102216	0.142897008	0.504183048	0	0	0	0.272748788		0.235554212	0.20557427	0.643926311	0.326408104	0.350463882	0.144152848	0.159143299	0.504183048	0.018531084	0	0	0.289097671		0.008043242	0.0121114	0.031243441	6.30E-08	0.024620823	0.0128966	0.009609618	0	0.018209581	0	0	0.011380445		0.335818777	0.335081231	0.803328672	0.475750185	0.513901233	0.233456783	0.259535333	0.68170755	0.15534986	0
Potri.001G014500.1	0	0	0	0.047558608	0	0	0	0	0.111396245	0	0	0		0.119574286	0	0.031304785	0.071385471	0.036950713	0.16530601	0.050483328	0.110852549	0.167985537	0	0.098545195	0.023416382		0.045461023	0	0.03132045	0.023791155	0.038248269	0.067248836	0.028829179	0.110244553	0.055718859	0	0.072002284	0.024531759		0.191137606	0	0.09813055	0.138845631	0.118315136	0.265228358	0.098454324	0.291375143	0.329676131	0
Potri.001G014600.1	0.021396505	0	0	0.014828833	0	0.051559806	0.010486852	0.068715631	0.034733487	0	0.032411935	0		0.048409594	0.092598782	0.039765788	0.043878517	0.0123323	0.153923207	0.235954162	0.068715631	0.177001852	0	0.081710488	0		0.011770925	0.03255807	0.01901321	0.01509598	0.011925858	0.029049531	0.033901009	0	0.048312255	0	0.02781192	0		0.093444215	0.187435189	0.107424452	0.099049375	0.095435322	0.248293696	0.354258678	0.252934241	0.344293975	0
Potri.001G014700.1	0.338975388	0.457522961	0.115977877	0.132146243	0.047237713	0.20420981	0.17652222	0.136078925	0.584659011	0.174324102	0.032092998	0.242495992		0.376209716	0.457522961	0.1256427	0.139473018	0.059448662	0.255279279	0.192087326	0.169894538	0.601579731	0.174324102	0.065854833	0.25042258		0.014035322	9.42E-08	0.009669659	0.007345117	0.011808506	0.020761941	0.008900521	0.034036141	0.017202255	0	0.022229488	0.007573766		0.495640165	0.634271028	0.213577612	0.234350987	0.152050355	0.385908083	0.300329041	0.350976946	0.818458224	0.353956346
Potri.001G014800.1	0	0	0	0	0	0	0	0	0	0	0	0		0.058138979	0.061063388	0.013837784	0.070604731	0	0.004910793	0.072865544	0	0.136462301	0.064090881	0.041319133	0.018503768		0.040700642	0.060600528	0.025365338	0.050249645	0	0.01442136	0.04278717	0	0.109656093	0.118239354	0.055116544	0.026557331		0.105135077	0.145500003	0.081150708	0.137852151	0	0.062594328	0.135649958	0	0.293815372	0.263694861
Potri.001G014900.1	1.004744236	0.774929515	0.916708466	0.835604746	0.992110069	1.268228005	1.055239447	1.198515132	0.745612198	1.889673269	1.608982471	1.396473795		1.004744236	0.774929515	0.916708466	0.835604746	0.992110069	1.268228005	1.055239447	1.198515132	0.745612198	1.889673269	1.608982471	1.396473795		0	0	1.14E-07	1.60E-07	0	0	2.00E-07	0	0	0	0	3.32E-07		1.03391557	0.925246791	1.031402063	0.960285469	1.077611802	1.24027284	1.116226492	1.223204498	0.944557735	1.57483621
Potri.001G015000.1	41.31308597	30.86241025	33.47978745	16.08928392	51.34482684	27.26940848	43.861257	39.68327694	28.77090547	47.24183172	50.10344944	38.75125493		61.14754847	50.33915176	47.81756337	23.6756408	70.11755303	41.99418728	60.85030622	53.36037889	41.82843909	73.2130287	76.20583405	55.4350988		0.856792398	1.263349295	0.968780218	0.666705153	1.315749256	0.978081879	0.850257806	1.884058085	1.296115317	2.995596366	1.779690086	0.987758691		5.886369496	5.687952324	5.634698159	4.69718084	6.16555545	5.450149797	5.944497225	5.789887094	5.470320905	6.196838443
Potri.001G015100.1	0.921458558	0.880166857	0.161676978	0.147372971	0.553147788	0.854025592	0.451625113	0.910552807	0.402722638	0	0.429491484	0.456363985		0.921458558	0.880166857	0.161676978	0.147372971	0.553147788	0.854025592	0.451625113	0.910552807	0.402722638	0	0.429491484	0.456363985		0	0	0	1.73E-08	0	1.75E-07	9.33E-08	0	7.24E-08	0	9.81E-08	0		0.968749717	1.010579811	0.261853517	0.247004137	0.718794285	0.94549434	0.59283772	1.035456733	0.632089386	0
Potri.001G015200.1	0	0	0	0	0	0	0	0	0	0	0	0		0	0	0	0	0	0	0	0	0	0	0	0		0	0	0	0	0	0	0	0	0	0	0	0		0	0	0	0	0	0	0	0	0	0
Potri.001G015300.1	0	0	0	0	0	0	0	0	0	0	0	0		0	0	0	0	0	0	0	0	0	0	0	0		0	0	0	0	0	0	0	0	0	0	0	0		0	0	0	0	0	0	0	0	0	0
Potri.001G015400.1	0	0	0	0.013219502	0	0	0	0	0	0	0	0		0	0	0	0.013219502	0	0	0	0	0	0	0	0		0	0	0	1.13E-09	0	0	0	0	0	0	0	0		0	0	0	0.059537187	0	0	0	0	0	0
Potri.001G015500.1	0	0	0	0	0	0	0	0	0	0	0	0		0.006456675	0.017481169	0.04756454	0.040034138	0	0.005217061	0.002957957	0	0.010636792	0	0	0.013527969		0.006268276	0.01411386	0.022418771	0.017767989	0	0.007288599	0.004364145	0	0.01476141	0	0	0.009429435		0.041418894	0.094590877	0.117720695	0.09436551	0	0.06302449	0.04157579	0	0.149799607	0
Potri.001G015600.1	0.009579637	0.020687773	0	0	0	0	0.00939034	0	0.031101732	0	0	0		0.01582556	0.037858625	0.046550669	0.039914633	0	0.005078555	0.012479762	0	0.041614118	0	0	0.013884329		0.00642154	0.014445749	0.022475131	0.018215252	0	0.007239988	0.004414259	0	0.014719369	0	0	0.009429435		0.048741305	0.113308156	0.115987582	0.094346363	0	0.062786347	0.048390589	0	0.177496112	0
Potri.001G015700.1	11.67590419	12.22243292	13.37706532	11.45848681	11.67529272	9.360694999	10.84453061	17.24602329	13.92597168	10.17563387	10.26112383	9.340997382		15.10897653	15.43329973	17.4618681	14.86190448	15.35283603	13.28094691	13.8295723	20.937531	18.4323076	13.67568523	13.59794679	13.00749826		0.139953642	0.198069543	0.20838043	0.162913722	0.214289956	0.183568479	0.125847494	0.353300336	0.28288283	0.394341537	0.236297201	0.166778364		4.026781968	4.104503102	4.255933365	4.073655666	4.036858053	3.858948122	3.945463341	4.4931819	4.347109556	3.850403969
Potri.001G015800.1	0	0	0	0	0	0	0	0	0	0	0	0		0	0	0	0	0	0	0	0	0	0	0	0		0	0	0	0	0	0	0	0	0	0	0	0		0	0	0	0	0	0	0	0	0	0
Potri.001G015900.1	20.39782268	15.17148437	21.87465141	22.05484648	20.26355465	24.81995785	19.5139757	25.48060775	21.77824573	22.31523709	15.03436018	22.0224289		23.45703446	17.56608667	25.80058538	25.43587645	24.15750224	28.69384111	23.28144566	30.44951158	25.18811016	25.46987569	17.92371072	25.93305088		0.15145497	0.195618355	0.235517085	0.192565976	0.254433154	0.211517106	0.167815734	0.490432538	0.290440135	0.431501137	0.257773286	0.203165278		4.614560483	4.264460569	4.779634436	4.784841993	4.649340838	4.905913594	4.629257741	5.006463214	4.77302465	4.680358218
Potri.001G016000.1	1.555193574	1.697321346	2.349621699	1.900682085	3.355712102	2.310346515	3.999664854	1.825967789	3.637574073	2.751951362	2.431839158	1.2441457		2.367673521	2.126960325	3.775781041	2.814516124	4.765521327	3.240798278	5.041774253	3.081052119	4.527911046	3.598864394	3.110322283	2.049323301		0.084778856	0.0975571	0.151114459	0.108898243	0.164796059	0.123234021	0.098841435	0.273299538	0.160364377	0.258833919	0.133978651	0.104206914		1.788331877	1.747137847	2.346992684	2.046165816	2.569476186	2.106589968	2.660766022	2.118477722	2.590075352	2.215714092
Potri.001G016100.1	0	0.326286112	0.137850897	0	0	0	0.148103782	0	0.490534341	0	0.228873751	0		0	0.326286112	0.137850897	0	0	0	0.148103782	0	0.490534341	0	0.228873751	0		0	4.11E-08	0	0	0	0	1.80E-08	0	9.50E-08	0	4.73E-08	0		0	0.492983801	0.22826427	0	0	0	0.246718549	0	0.721125398	0
Potri.001G016200.1	13.16776607	10.55701078	15.33541285	11.85070913	13.21885786	9.156639613	9.910074803	10.95632562	10.06306318	14.20678273	14.43231437	11.96467318		13.16776607	10.55701078	15.33541285	11.85070913	13.21885786	9.156639613	9.910074803	10.95632562	10.06306318	14.20678273	14.43231437	11.96467318		2.06E-06	1.93E-06	0	0	2.28E-06	0	0	0	0	1.14E-06	0	0		3.847084311	3.600633527	4.084432746	3.761545592	3.830671284	3.361258493	3.494596211	3.62055008	3.545687349	3.899959896
Potri.001G016300.1	9.646947856	10.15141882	13.73062317	14.95190336	12.4755185	12.14455701	13.06691616	14.420486	13.38229632	19.05067756	10.73422554	15.73479818		9.646947856	10.15141882	13.73062317	14.95190336	12.4755185	12.14455701	13.06691616	14.420486	13.38229632	19.05067756	10.73422554	15.73479818		0	2.10E-06	0	0	0	0	1.46E-06	3.44E-06	8.36E-07	2.61E-06	0	3.20E-06		3.448129041	3.549391186	3.941625791	4.083163992	3.753141617	3.733542913	3.863893415	3.978944284	3.916043475	4.295489593
Potri.001G016400.1	0	0	0	0	0	0	0.064937812	0	0	0	0	0		0	0	0	0	0	0	0.064937812	0	0	0	0	0		0	0	0	0	0	0	1.45E-08	0	0	0	0	0		0	0	0	0	0	0	0.121641	0	0	0
Potri.001G016500.1	0.017720357	0	0	0.049124324	0.039510556	0.056935039	0	0	0	0.145808123	0	0		0.063031309	0.018942721	0.113594245	0.049124324	0.138444989	0.056935039	0.017231235	0	0	0.145808123	0.027326396	0.062242977		0.019811969	0.019142679	0.04289276	0	0.043698161	7.02E-09	0.012531323	0	0	0	0.026852298	0.027787035		0.110137946	0.095906419	0.199018038	0.105491153	0.246791213	0.120132694	0.053982286	0	0	0.329382734
Potri.001G016600.1	19.22183744	17.00051555	22.08740869	17.55713457	23.32629925	20.42001605	16.84031612	24.23642812	27.57612124	19.96819691	20.44290907	23.54273591		20.30321747	18.23084797	23.02018318	18.77491465	24.6450435	21.68988431	17.62335455	25.18858709	29.49208516	21.00301219	21.8559355	25.16703648		0.09003076	0.148405854	0.110808487	0.11228134	0.154516825	0.127013727	0.074168541	0.217628118	0.20871322	0.248401634	0.182524237	0.13336858		4.427242052	4.318055646	4.615582764	4.38671643	4.675677394	4.521484444	4.25071966	4.742375777	4.994595724	4.424454894
Potri.001G016700.1	40.07338979	34.18067483	40.20775356	31.18730711	45.66993167	52.03785671	65.06359255	33.88733013	48.36403447	50.11464581	55.3565189	111.1184634		85.02828484	73.18124368	91.36185567	60.90649863	102.1953812	98.37280056	116.1245949	77.2307204	107.35002	115.0421595	109.5532541	186.0151383		0.982297194	1.359504794	1.465893209	0.932076683	1.606824135	1.277253773	1.037274434	2.47391178	2.06062942	3.474162971	1.875729692	1.504778459		6.349476093	6.199890272	6.566025589	6.03480057	6.704358952	6.738207954	6.83671097	6.302580903	6.834148778	6.857008741
Potri.001G016800.1	2.810778128	2.823272616	2.624137002	2.967314223	3.13355448	2.362750121	3.027556059	2.519138505	3.28946558	4.033932499	4.109304428	3.366875095		2.810778128	2.823272616	2.624137002	2.967314223	3.13355448	2.362750121	3.027556059	2.519138505	3.28946558	4.033932499	4.109304428	3.366875095		0	2.65E-07	4.39E-07	0	5.72E-07	0	0	0	0	5.50E-07	4.00E-07	0		1.963623935	2.027559462	1.954801807	2.098903576	2.086371643	1.788177851	2.092946044	1.903113856	2.226226075	2.351606376
Potri.001G016900.1	19.23577077	19.82009504	16.51795859	11.67581188	17.52019194	17.67271938	18.7324258	20.99588552	23.87863882	26.37956297	19.23541877	38.58440907		92.0131151	83.21521205	99.60810806	59.97533458	109.0263323	93.28741847	101.7514559	92.02254365	120.198741	131.9645396	107.7314861	159.6782042		1.61208094	2.174402852	2.309527169	1.575816885	2.551503388	2.070277716	1.656587297	4.005489251	3.306945352	5.604233347	2.972510587	2.454594149		6.442576284	6.371103793	6.693990298	6.008463297	6.804634823	6.657056976	6.651164797	6.540139588	6.990331745	7.078573782
Potri.001G017000.1	12.1520337	11.86640533	9.384009538	8.617250227	8.521190774	16.26840162	17.6952218	19.90926505	18.8118415	10.57869238	17.66119044	7.282225313		13.09223127	13.10271742	10.66952243	9.625663795	9.869737933	18.18945936	19.20656638	21.59306852	21.30461062	11.80741474	19.37843441	8.513677331		0.090892819	0.152532457	0.142235221	0.112845685	0.171661364	0.171033496	0.114992298	0.301735669	0.272566889	0.30063417	0.2111741	0.124649522		3.841823473	3.869230783	3.596410803	3.495507585	3.455629195	4.271335783	4.378126112	4.539128313	4.541621867	3.663372309
Potri.001G017100.1	4.92904923	4.47150818	3.711415431	2.666823657	3.922137265	3.326338829	3.286958617	4.943139333	3.271968422	3.316979674	2.997759175	2.778965375		5.202217504	4.726423718	4.248968817	2.948567226	4.310633132	3.576138044	3.492797665	5.114030721	3.598153929	3.626212642	3.385469362	3.14683747		0.049754264	0.073351115	0.096371493	0.058975222	0.08818165	0.060614039	0.042565458	0.099895371	0.098697737	0.151779542	0.103964823	0.068934797		2.663010504	2.596635739	2.478727187	2.092735066	2.454868923	2.222897147	2.250913031	2.685506037	2.329092987	2.226032842
Potri.001G017200.1	0.123029906	0	0	0.682126323	0.274316148	0	1.085389145	0.790229757	0.399435106	2.024649931	0.745474504	0.528078326		0.123029906	0	0	0.682126323	0.274316148	0	1.085389145	0.790229757	0.399435106	2.024649931	0.745474504	0.528078326		1.48E-08	0	0	0	0	0	0	0	0	0	9.05E-08	5.23E-08		0.195530869	0	0	0.825868415	0.423741839	0	1.146808508	0.9406126	0.623809834	1.6362149
Potri.001G017300.1	19.29352384	17.74396911	16.04818253	25.01330713	22.66258495	25.22604499	25.86268835	17.39622399	13.83202841	28.54541775	28.027734	22.0312536		20.99804885	19.31720198	17.24130105	26.49326817	25.23363486	27.44275925	27.78765391	18.95660664	15.02346006	32.43310333	29.32152739	23.77329007		0.161430025	0.232793723	0.177052647	0.178083724	0.288993	0.239536474	0.171641384	0.38811399	0.241353476	0.699644281	0.237009903	0.200951263		4.471770777	4.397442422	4.238421407	4.844505611	4.707387991	4.844801768	4.853550344	4.355483696	4.072928946	5.026339774
Potri.001G017400.1	0	0	0	0.351094431	0	0	0.082763878	0	0	0.694732819	0	0.120802231		1.658165718	1.359864547	1.994264602	1.744939322	3.388422984	2.456157509	1.605122653	0.80045626	1.797144695	3.791156995	1.151100337	2.548443874		0.260815443	0.351391535	0.399736021	0.293844673	0.585372827	0.41705055	0.252505418	0.460854462	0.491901001	1.040336218	0.383379908	0.394404827		1.436853841	1.344360723	1.689546989	1.566243621	2.17058803	1.822208918	1.455848818	0.949141697	1.620739161	2.283532743
Potri.001G017500.1	28.33355406	40.37193766	17.84440638	18.37489336	14.62276052	14.32263408	18.39376726	19.03832667	17.42792739	14.59503744	40.51623625	35.62978335		30.08108552	42.96940059	18.76503295	19.69872679	15.50673501	15.3032096	19.68631834	19.8640204	18.29712633	15.57444127	42.14749204	38.13672429		0.142463338	0.254458639	0.14009558	0.144108126	0.149641541	0.133849924	0.119415298	0.251861587	0.182155346	0.296163883	0.241725258	0.207522946		4.944291268	5.479223143	4.358333136	4.448933382	4.048605079	4.047253493	4.408938787	4.418514431	4.33479426	4.027305834
Potri.001G017600.1	5.126246101	5.877387491	3.537576269	3.307279142	3.408170324	4.821362663	2.485066056	3.232758098	4.90215812	5.061624827	2.259013648	9.868130333		5.228621896	6.203904545	3.706971748	3.33353067	3.598238164	4.944861418	2.676452688	3.358835664	5.022109693	5.367469672	2.370044169	10.24143904		0.030769679	0.077918398	0.051987979	0.018127907	0.062107272	0.042462983	0.041104634	0.085396522	0.061977357	0.150981199	0.056244332	0.069414182		2.667846428	2.931916004	2.326420905	2.219893565	2.238567604	2.607965573	1.958742598	2.20979995	2.703834458	2.659614211
Potri.001G017700.1	0.530717243	0.312576611	0.176078457	0.133750259	0.32272488	0.038754103	0.047293645	0	0.078320609	0	0	0.241604463		0.530717243	0.312576611	0.176078457	0.133750259	0.32272488	0.038754103	0.047293645	0	0.078320609	0	0	0.241604463		0	5.09E-08	0	0	2.80E-08	6.50E-09	3.40E-09	0	0	0	0	3.27E-08		0.647911138	0.475826012	0.281634985	0.225385138	0.479908757	0.097000447	0.094789041	0	0.221148393	0
Potri.001G017800.1	1.086963251	0.361132201	0.305145675	0.115895249	0.7457138	0.268644944	0.081960345	0	0	0	0	0.119629394		1.086963251	0.361132201	0.305145675	0.115895249	0.7457138	0.268644944	0.081960345	0	0	0	0	0.119629394		2.02E-07	0	0	0	0	0	1.12E-08	0	0	0	0	2.20E-08		1.094147076	0.535814701	0.448799632	0.203754823	0.884531112	0.401361955	0.150180592	0	0	0
Potri.001G017900.1	0.098311569	0.042461891	0	0.24528515	0	0.031587248	0	0	0.063836661	0.161787095	0	0.028132026		0.098311569	0.042461891	0	0.24528515	0	0.031587248	0	0	0.063836661	0.161787095	0	0.028132026		1.27E-08	5.52E-09	0	0	0	0	0	0	1.15E-08	1.32E-08	0	1.45E-09		0.161765574	0.120837372	0	0.379234517	0	0.088351273	0	0	0.204843074	0.344613573
Potri.001G018000.1	0	0	0	0	0	0	0	0	0	0	0	0		3.710033692	3.875321427	4.098028473	3.484108483	3.581823469	3.254433469	3.875665088	3.189092438	2.700311568	3.761117352	2.426235906	3.62141192		0.531919009	0.776968448	0.751553625	0.59552147	0.788873282	0.6429703	0.528476791	1.288746532	0.819849593	1.554561318	0.748949256	0.606199416		2.278346236	2.37948768	2.438271928	2.276939381	2.233585229	2.113178684	2.363151959	2.156124752	2.020945438	2.274096157
Potri.001G018100.1	12.7902378	15.46790002	9.491238997	7.327792679	10.45660564	11.50651511	10.7822486	16.43051971	7.474577728	15.43544997	21.95828365	11.83383443		12.7902378	15.46790002	9.491238997	7.327792679	10.45660564	11.50651511	10.7822486	16.43051971	7.474577728	15.43544997	21.95828365	11.83383443		1.40E-06	3.04E-06	2.46E-06	0	1.90E-06	0	0	0	1.48E-06	3.48E-06	4.17E-06	0		3.809738617	4.106418195	3.450569798	3.152820412	3.52844636	3.668179638	3.611328725	4.156726614	3.179182933	4.013590827
Potri.001G018200.1	47.49183547	39.88135507	42.33354512	44.99730861	49.13420551	46.64351743	29.34523853	34.19422594	32.81040871	44.71200138	57.55948366	36.03309772		55.14031687	46.63994568	48.78258689	52.08919295	58.62589232	55.92589952	34.42095256	40.86821761	39.44087803	52.22774233	66.61925527	42.42169996		0.223591172	0.312253614	0.272766586	0.252151268	0.373619001	0.316101803	0.171686537	0.524645963	0.389321315	0.661609153	0.409672837	0.248453659		5.750978397	5.58410661	5.65982725	5.819425524	5.883513028	5.856028945	5.157106025	5.412570678	5.380338195	5.706818548
Potri.001G018300.1	14.9433585	10.31823957	15.39209127	13.81773014	21.74487822	15.54092599	12.18102886	11.99778056	15.32079859	21.35589653	17.75182437	10.94335831		15.95612496	11.44292768	16.68621094	15.46770884	24.15706912	17.50378916	13.37199427	13.83167289	17.11480027	23.70698659	19.74443687	13.1013098		0.099487301	0.153797357	0.15122053	0.14581462	0.23521675	0.1752278	0.105557569	0.336911547	0.23427149	0.43773191	0.245602062	0.171499026		4.101395982	3.703414819	4.195247186	4.127276215	4.649051008	4.217825222	3.896030144	3.919623136	4.239772272	4.582993282
Potri.001G018400.1	4.265500145	3.187280717	2.574774384	2.360465384	3.435409387	3.152657187	2.289333037	4.166936573	6.160778755	4.136996563	5.159357442	6.033286586		10.93815339	14.37558171	8.823663028	8.13663658	7.854756184	7.282325442	8.270756132	11.83649586	13.32760741	9.986843154	11.55096599	15.66856129		0.229610157	0.437858554	0.306520111	0.259734277	0.290488189	0.237820108	0.219674281	0.637233887	0.427679882	0.641412899	0.398582592	0.337503923		3.601704605	4.008016321	3.357080227	3.29028127	3.157412151	3.074738636	3.260950824	3.72008411	3.909253506	3.446675409
Potri.001G018500.1	59.45122575	57.39477957	47.31398534	51.08612731	43.25641194	41.95194104	56.77869022	47.28632903	43.89491166	54.09951697	65.22901909	68.96248676		59.45122575	57.39477957	47.31398534	51.08612731	43.25641194	41.95194104	56.77869022	47.28632903	43.89491166	54.09951697	65.22901909	68.96248676		0	5.50E-06	0	0	0	6.78E-06	0	0	0	0	1.29E-05	0		5.852557353	5.870558309	5.62401166	5.790210273	5.455870682	5.448173417	5.850855821	5.623512779	5.547279199	5.754871004
Potri.001G018600.1	23.09833156	14.94314949	13.62572451	15.04226545	14.76233143	18.47361024	14.98074035	19.50451482	13.09131244	13.5171715	29.10797846	19.94284237		57.98368199	40.05667103	36.49187037	55.75788295	40.93383616	55.49136633	45.37109965	38.43508531	43.04617475	42.52665999	80.02145243	56.61552152		0.916479046	1.205860323	1.052241643	1.201289314	1.221403689	1.231015696	0.871178597	1.788700894	1.54216931	2.517029552	1.938723404	1.188729735		5.820520924	5.375756719	5.26109475	5.913535619	5.378832356	5.843453577	5.529445352	5.327612648	5.519003183	5.405762192
Potri.001G018700.1	3.447875155	3.476932427	3.991111689	3.621164431	6.536174885	3.782113338	2.337532178	2.926776879	2.071144995	3.749351723	2.991101404	3.020694951		3.766902335	3.805404138	4.227751352	4.211140541	6.854652546	4.260587276	2.613033423	3.128822043	2.533996588	3.932070131	3.450396529	3.356883087		0.047504451	0.074733563	0.056125225	0.082338969	0.071047889	0.077247263	0.044519386	0.100396838	0.104835299	0.110613949	0.10272836	0.06173145		2.288396758	2.355697339	2.473724989	2.482075993	2.987433463	2.43106475	1.936645536	2.132369942	1.953022926	2.323377937
Potri.001G018800.1	9.980079413	8.728447967	6.751210363	5.947058015	6.724211715	6.443114379	7.527628688	6.989396771	9.791207113	10.23288774	12.81031999	9.074558958		16.43408173	13.81968452	9.994798179	10.66178218	11.00587085	12.04397885	11.60650629	10.78483891	14.16777575	13.83384093	20.30680622	14.41818417		0.327800986	0.397792528	0.312027226	0.315405395	0.387712986	0.356169093	0.250801926	0.636596052	0.459278699	0.687464514	0.588944601	0.348772565		4.140082342	3.951515461	3.511512872	3.624533093	3.590988542	3.723839693	3.714514968	3.603358643	3.996954804	3.865614422
Potri.001G018900.1	0	0.057402186	0.048503093	0.036843243	0	0	0	0	0	0	0	0		0.047924705	0.08639029	0.048503093	0.092402853	0.098855412	0.078356848	0.069723969	0	0	0.075455703	0.122807721	0.072561874		0.025455052	0.028714019	6.83E-09	0.032006806	0.058090699	0.041723537	0.032339697	0	0	0.104020858	0.083083792	0.041183684		0.092834623	0.178825228	0.118907879	0.170494393	0.198133127	0.15240031	0.128793203	0	0	0.271872628
Potri.001G019000.1	13.47872709	12.13280202	13.39934386	14.90870515	12.63659509	11.38089899	10.71241647	13.92794079	10.72017538	15.30797551	10.93682552	10.87634854		16.51102178	15.10387513	17.09306634	18.07618167	15.88889754	14.29569567	13.22558319	16.83262867	13.81946608	18.54880572	13.56737468	13.56345886		0.137301776	0.202679855	0.199667634	0.161484365	0.216424672	0.170445132	0.122474981	0.33982834	0.250727624	0.411390162	0.215375988	0.15266209		4.149307957	4.073655666	4.228281133	4.32503466	4.078041468	3.955407583	3.881330883	4.189956417	3.958858134	4.256245985
Potri.001G019100.1	16.27906485	16.69078955	25.54695241	21.40127613	23.3970573	23.72561929	26.33877659	25.87090652	26.78468434	21.44052362	13.99580594	15.80985265		16.27906485	16.69078955	25.54695241	21.40127613	23.3970573	23.72561929	26.33877659	25.87090652	26.78468434	21.44052362	13.99580594	15.80985265		0	0	0	2.98E-06	0	5.19E-06	4.33E-06	0	5.21E-06	1.45E-06	0	2.91E-06		4.126442994	4.201208314	4.768750526	4.562890621	4.606937023	4.646092368	4.783043228	4.784217563	4.85801069	4.453984419
Potri.001G019200.1	2.714681631	1.738537521	2.528065583	2.127937551	2.922063316	1.864746315	2.477518701	2.886056505	3.647016186	4.159335184	3.800299373	1.928633886		2.977294315	2.102781347	2.786782349	2.42818435	3.234014447	2.071552697	2.689961341	3.132333327	3.922426692	4.618556598	3.973695122	2.277288034		0.050637876	0.086009462	0.065360718	0.062598825	0.082025505	0.056220779	0.043311451	0.12267725	0.092490084	0.181230719	0.069451251	0.067755451		2.027203269	1.738164896	2.01637199	1.882930733	2.116445168	1.665522653	1.965741738	2.132716183	2.427844247	2.498710047
Potri.001G019300.1	0	0.539081402	0	0	0	0	0.122346603	0.801682363	0	0	0	0		0	0.539081402	0	0	0	0	0.122346603	0.801682363	0	0	0	0		0	8.26E-08	0	0	0	0	0	0	0	0	0	0		0	0.721199471	0	0	0	0	0.213059156	0.951138744	0	0
Potri.001G019400.1	37.77273111	42.64119922	30.16791887	25.45161753	25.91790134	24.19370428	40.5255688	47.14764588	40.92657628	21.11195847	52.99435333	42.07297612		49.64191384	57.60469467	41.2879929	32.72821334	34.65123917	31.75715804	56.77048253	61.98983945	51.74770793	29.27494311	66.3930698	53.49007513		0.382228198	0.639161644	0.49340238	0.365673648	0.476155322	0.380632451	0.448077536	1.084214519	0.654053065	0.883447159	0.728709915	0.448549444		5.614275243	5.874689172	5.428267215	5.151031312	5.148753736	5.048146278	5.849633484	5.978613976	5.764284108	4.878547469
Potri.001G019500.1	1.338800775	1.306607613	2.231577303	1.57021605	1.549947742	1.716476549	1.829712643	0.992216736	2.131514692	1.482927453	2.301053588	1.768154634		1.338800775	1.306607613	2.231577303	1.57021605	1.549947742	1.716476549	1.829712643	0.992216736	2.131514692	1.482927453	2.301053588	1.768154634		0	0	0	2.43E-07	1.52E-07	0	4.10E-07	1.96E-07	1.57E-07	1.24E-07	0	2.23E-07		1.251805802	1.312025057	1.804636019	1.46912715	1.409568446	1.487539085	1.57874447	1.094010332	1.785320866	1.356654221
Potri.001G019600.1	5.677602348	6.061670873	6.693426894	6.897055045	6.40071012	7.071331905	7.285060476	5.736482683	7.870350979	7.873638619	9.760193967	6.024004607		9.571257383	9.200927559	9.196710349	9.313986507	9.906805767	10.64486535	9.552340134	7.795265343	9.682809964	9.824726269	14.20871643	10.81911227		0.237460557	0.319127984	0.266404366	0.237071664	0.36165574	0.303191835	0.182494407	0.46950892	0.303027669	0.50602458	0.457212239	0.323326753		3.434655495	3.419360677	3.410923459	3.456299271	3.460897472	3.559257662	3.450098599	3.198342164	3.49553855	3.423079673
Potri.001G019700.1	1.167059393	0.695263864	3.377991143	3.737350999	3.140535339	3.232526775	2.761374253	1.809404585	0.783938059	2.649074676	0.731540401	2.475881248		1.617061397	1.105382636	4.723826875	4.659695757	4.544444366	4.277214778	3.848566744	1.839389003	0.97574157	3.015640384	1.017572698	3.449305629		0.040441859	0.12160899	0.123730418	0.10607836	0.172607261	0.106554506	0.08809754	0.082815195	0.082776478	0.102409227	0.067067467	0.108037598		1.418032875	1.181152849	2.590916767	2.589307871	2.514425149	2.434516521	2.356409951	1.605564543	1.124756262	2.020792908
Potri.001G019800.1	0	0	0	0	0	0	0	0	0	0	0	0		0	0	0	0	0	0	0	0	0	0	0	0		0	0	0	0	0	0	0	0	0	0	0	0		0	0	0	0	0	0	0	0	0	0
Potri.001G019900.1	29.49392622	32.31366318	46.72027703	20.32552084	50.26658064	35.52284829	24.64126708	24.56119516	20.07971074	26.53933017	20.75239835	31.39925181		93.17959249	107.6386072	179.1833661	87.85091088	181.1133073	138.6121839	103.7119315	81.89343193	76.71054053	87.9527082	74.65322717	113.8414128		0.96170226	1.505266819	1.886031711	1.160018554	2.079075692	1.530479151	1.035199852	2.266046009	1.663037724	2.837315479	1.556800895	1.2982932		6.460682818	6.705814965	7.514005632	6.600193417	7.562935211	7.244242355	6.689201151	6.376347262	6.330361532	6.463928926
Potri.001G020000.1	23.58685296	26.44013241	24.86254091	25.12159257	22.85626711	31.28410465	16.03333965	18.16348994	23.99591496	14.27831481	24.33918623	25.47124065		66.48230864	80.41790561	125.3541166	75.88297737	115.085174	111.3061599	73.56140332	61.9620627	66.62100632	56.33006723	64.64838346	92.07044299		0.807715549	1.342640183	1.693642245	1.062349179	1.794963475	1.417278234	0.951357516	2.09001996	1.442842394	2.268538668	1.338411643	1.198714536		5.99895477	6.332853804	7.021229349	6.377879585	6.89010763	6.926448534	6.218685524	5.978563575	6.09905048	5.819425524
Potri.001G020100.1	5.173932111	6.19943612	13.03492437	6.292483135	12.8758471	11.69022009	7.362135674	7.289716366	6.935927424	7.415868932	6.977988088	7.020576194		51.86185985	65.70616545	127.4121219	63.32930847	123.1216038	93.24704052	75.19937326	55.36861185	54.77171838	56.41333895	54.06100198	75.58619781		0.888862854	1.52351398	1.864603443	1.184218443	2.025094832	1.529020484	1.043161285	2.179211019	1.623770649	2.591581793	1.557959872	1.304471099		5.66795387	6.034061298	7.046536055	6.09895071	6.986415646	6.654362064	6.254693754	5.835623867	5.835812551	5.822841053
Potri.001G020200.1	59.2202381	52.03346946	67.86291244	74.03753125	89.60994169	90.11025537	51.22061134	53.03714326	44.71578772	114.1235261	78.07938015	78.26898733		60.32903707	53.1873308	69.73935434	75.61592557	91.27304755	91.90572423	52.37822878	54.49089965	45.554392	116.6361015	79.87628083	79.7171482		0.137713698	0.206123848	0.231141121	0.187110387	0.24619837	0.213663857	0.134206631	0.387159492	0.204882835	0.561966204	0.293269365	0.185274496		5.870316056	5.767549563	6.177696344	6.373675178	6.527369764	6.633542738	5.735371427	5.817621497	5.594470175	6.895036957
Potri.001G020300.1	73.73592392	80.76979631	92.60091816	88.25415332	107.2184259	101.8158854	81.59369827	93.99971113	95.10359669	88.40971364	85.26808372	116.6969278		113.1792299	119.4352998	138.1973879	146.0599254	159.092341	158.281895	130.3270047	146.5457002	153.8852658	125.334797	134.1338665	169.7524878		0.498732877	0.709807303	0.690999604	0.670714084	0.836072374	0.734313883	0.543385175	1.398972008	1.040380523	1.33162853	0.917394373	0.655334051		6.70640888	6.854507588	7.147792642	7.34215847	7.35855714	7.451041672	6.978077965	7.215126016	7.357909288	7.003019632
Potri.001G020400.1	0	0	0	0	0	0.030744921	0.018759812	0	0	0	0	0		0	0	0	0	0	0.030744921	0.018759812	0	0	0	0	0		0	0	0	0	0	5.67E-09	0	0	0	0	0	0		0	0	0	0	0	0.08700688	0.055343457	0	0	0
Potri.001G020500.1	0.3643578	0.286127821	0.241769266	0.367298789	0.147708695	0.372486547	0.422095779	0.212754165	0.322620663	0.817647087	0.100352337	0		0.496586558	0.323252906	0.428415139	0.435249065	0.222449295	0.478538788	0.551322025	0.319344002	0.378649118	0.817647087	0.152134143	0.168477297		0.046537071	0.035758029	0.075922715	0.040454391	0.053480971	0.053051017	0.04568295	0.106430098	0.053749546	0	0.050175566	0.061876134		0.611808669	0.487879819	0.580273476	0.597818414	0.354108603	0.614534836	0.694025483	0.505480168	0.596447783	0.902947658
Potri.001G020600.1	6.034267595	5.119457354	8.772571048	4.078642716	6.339105596	5.246462513	4.046269447	3.087904538	3.552242907	5.456226955	3.992844672	4.020307563		6.75983854	5.708087549	9.642174841	4.56690795	6.972498677	5.865398615	4.59630209	3.432578572	3.819899028	6.174675639	4.441750907	4.488370982		0.054205057	0.071085017	0.084564482	0.051285728	0.073957834	0.063454601	0.046753013	0.097279682	0.057916148	0.15323482	0.077417908	0.051856669		2.984031061	2.83139786	3.473125262	2.567938501	3.008526399	2.811073636	2.554301463	2.232692689	2.392761234	2.838001796
Potri.001G020700.1	17.35533553	19.73120024	17.39020556	14.54279471	16.96025727	13.76498508	21.2547722	17.97070717	18.45106328	24.46023774	21.32359812	13.76041661		18.54070058	20.63732493	18.82617387	15.96623133	18.80600113	15.19696491	22.8095845	19.79782266	19.6654271	26.79870841	23.03226731	15.38289483		0.166398985	0.212814993	0.238675076	0.21277596	0.298802869	0.217977908	0.176871524	0.509562153	0.285380909	0.627488452	0.349266344	0.230527363		4.303081851	4.493540987	4.363172799	4.165740314	4.310867515	4.040267689	4.601431156	4.415406995	4.438219668	4.757981652
Potri.001G020800.1	12.57946234	10.03054833	9.852776706	7.24280197	9.234282915	11.75215982	9.143827654	19.2673997	10.05319818	12.10240183	15.01000349	10.32818359		18.83457096	15.99922611	15.97689543	13.29300953	15.44136077	18.71829918	15.85264642	25.70159245	16.37961296	17.75279031	22.67999801	16.13035223		0.253546796	0.358523522	0.320038995	0.279866711	0.35379888	0.335326044	0.246929101	0.645922432	0.417034918	0.659440479	0.496572378	0.279496603		4.323317571	4.150160921	4.139597055	3.926049091	4.043378685	4.312060975	4.118524045	4.774930673	4.190229728	4.201570672
Potri.001G020900.1	2.043547598	2.311654147	2.545179276	2.855039083	2.278218856	3.960362747	2.575499666	3.750242916	2.36953029	2.535578538	2.948204252	2.784593809		3.661842672	4.287593066	4.471909583	4.951536995	4.05942438	6.345230662	8.865807842	8.297516625	6.085901598	3.727433903	4.399359522	4.936435085		0.112928834	0.184720566	0.172533076	0.160868676	0.180838037	0.17788077	0.22330457	0.486513378	0.305849087	0.276554969	0.182380635	0.158077625		2.26105377	2.492763622	2.533458424	2.662004881	2.378793102	2.906978166	3.346372457	3.27806996	2.932137207	2.256676992
Potri.001G021000.1	10.3715534	11.79892681	8.786882992	8.009483277	13.33825399	13.21039845	6.93507903	11.0632166	5.772481533	9.448366343	8.192203687	7.287102347		10.3715534	11.79892681	8.786882992	8.009483277	13.33825399	13.21039845	6.93507903	11.0632166	5.772481533	9.448366343	8.192203687	7.287102347		1.22E-06	2.02E-06	0	4.00E-07	0	2.30E-06	0	6.39E-07	0	0	5.53E-07	0		3.532427247	3.741405021	3.349794916	3.267982093	3.843406777	3.852038455	3.041404168	3.631219956	2.8685144	3.374506776
Potri.001G021100.1	5.145453302	4.520095197	4.336544931	3.928702241	4.861298826	3.712741132	4.381247323	3.781099345	4.388730026	6.458376994	6.803634396	3.930507033		5.145453302	4.520095197	4.336544931	3.928702241	4.861298826	3.712741132	4.381247323	3.781099345	4.388730026	6.458376994	6.803634396	3.930507033		1.60E-07	4.79E-07	4.18E-07	0	0	0	0	4.88E-07	0	1.39E-06	9.99E-07	7.74E-07		2.650083666	2.550111748	2.498059787	2.404459925	2.589117073	2.275944275	2.494075842	2.340284929	2.556224948	2.89170148
Potri.001G021200.1	0.054854098	0	0	0	0	0	0	0	0	0	0	0		0.054854098	0	0	0	0	0	0	0	0	0	0	0		0	0	0	0	0	0	0	0	0	0	0	0		0.101628144	0	0	0	0	0	0	0	0	0
Potri.001G021300.1	0.111123786	0	0	0.077014262	0	0	0.054463971	0	0	0	0	0.158991324		0.111123786	0	0	0.077014262	0	0	0.054463971	0	0	0	0	0.158991324		0	0	0	0	0	0	0	0	0	0	0	0		0.180338246	0	0	0.14740796	0	0	0.10380033	0	0	0
Potri.001G021400.1	0.277809466	0	0.126733889	0.096267828	0.15485589	0	0	0	0	0	0	0		0.277809466	0	0.126733889	0.096267828	0.15485589	0	0	0	0	0	0	0		4.99E-08	0	4.62E-09	7.66E-09	0	0	0	0	0	0	0	0		0.388257871	0	0.214848093	0.174883322	0.262742545	0	0	0	0	0
Potri.001G021500.1	3.239919401	4.724329134	3.890852653	4.068631284	4.383766095	3.069549219	3.664497114	2.490113062	3.146675273	5.468507851	4.614271447	3.367702079		3.461673884	4.81492861	4.266799974	4.282426343	4.63222067	3.400927076	3.867157376	2.490113062	3.377551333	5.912140551	4.779126781	3.46738606		0.057677556	0.05263052	0.097172477	0.064888896	0.089378874	0.090226045	0.053099589	3.70E-07	0.100783178	0.217968294	0.081974858	0.044207657		2.198288182	2.614367484	2.481112725	2.496503462	2.53547001	2.161732543	2.360708068	1.891081721	2.26048871	2.774090934
Potri.001G021600.1	6.994478013	7.823097961	8.813704979	7.516021523	9.651864467	6.698000718	9.781902172	7.316942197	8.062671586	7.873638619	9.180380464	8.801305432		7.153505559	7.896162744	9.085433166	7.672121079	9.829204777	6.9743756	9.938546605	7.316942197	8.242565323	8.258509574	9.320847188	8.849517027		0.044174725	0.04330183	0.073526577	0.050511188	0.06848936	0.074233598	0.041211755	4.18E-07	0.082919493	0.179333702	0.067444923	0.028573041		3.056826052	3.223177485	3.396665183	3.214199483	3.450098599	3.018635954	3.498481064	3.121256656	3.305462149	3.201101461
Potri.001G021700.1	0	0	0	0	0	0	0	0	0	0	0	0		0	0	0	0	0	0	0	0	0	0	0	0		0	0	0	0	0	0	0	0	0	0	0	0		0	0	0	0	0	0	0	0	0	0
Potri.001G021800.1	0	0	0	0	0	0	0	0	0	0	0	0		0	0	0	0	0	0	0	0	0	0	0	0		0	0	0	0	0	0	0	0	0	0	0	0		0	0	0	0	0	0	0	0	0	0
Potri.001G021900.1	0	0	0	0	0	0	0	0	0	0	0	0		0	0	0	0	0	0	0	0	0	0	0	0		0	0	0	0	0	0	0	0	0	0	0	0		0	0	0	0	0	0	0	0	0	0
Potri.001G022000.1	0	0	0	0	0	0	0	0	0	0	0	0		0	0	0	0	0	0	0	0	0	0	0	0		0	0	0	0	0	0	0	0	0	0	0	0		0	0	0	0	0	0	0	0	0	0
Potri.001G022100.1	0	0	0	0	0	0	0	0	0	0	0	0		0	0	0	0	0	0	0	0	0	0	0	0		0	0	0	0	0	0	0	0	0	0	0	0		0	0	0	0	0	0	0	0	0	0
Potri.001G022200.1	0	0	0	0	0	0.043782325	0	0	0	0	0.247705136	0		0	0	0	0	0	0.043782325	0	0	0	0	0.247705136	0		0	0	0	0	0	0	0	0	0	0	5.74E-08	0		0	0	0	0	0	0.102169191	0	0	0	0
Potri.001G022300.1	0.039687067	0	0	0	0	0	0	0	0	0	0.480951293	0		0.039687067	0	0	0	0	0	0	0	0	0	0.480951293	0		7.12E-09	0	0	0	0	0	0	0	0	0	7.77E-08	0		0.081663096	0	0	0	0	0	0	0	0	0
Potri.001G022400.1	3.849135014	1.853850673	3.840322099	4.567614366	2.7784433	2.802631896	3.583063844	4.09090003	1.977910172	2.278544938	5.453229891	3.803522348		3.849135014	1.853850673	3.840322099	4.567614366	2.7784433	2.802631896	3.583063844	4.09090003	1.977910172	2.278544938	5.453229891	3.803522348		9.65E-07	0	6.93E-07	0	0	0	0	5.40E-07	0	0	1.17E-06	4.00E-07		2.313518665	1.623727842	2.36848252	2.568029115	1.962359825	1.957262652	2.284207475	2.43106475	1.704670693	1.750617825
Potri.001G022500.1	3.645610111	3.080701385	1.349754796	2.563204742	2.945112019	1.952208195	3.418198944	3.393624725	3.087657875	3.477926261	5.282350012	2.4190091		3.645610111	3.080701385	1.349754796	2.563204742	2.945112019	1.952208195	3.418198944	3.393624725	3.087657875	3.477926261	5.282350012	2.4190091		0	0	3.48E-07	0	6.09E-07	2.87E-07	0	6.72E-07	0	2.56E-07	9.39E-07	0		2.252125777	2.119967519	1.322436741	1.940273752	2.025696174	1.609695391	2.226226075	2.219437532	2.156575145	2.174406274
Potri.001G022600.1	0.563407983	0	0.14686918	0.669376298	0.717836649	0.517204284	0.946756887	1.033945477	1.567876117	1.324537338	0.2438468	0.345471802		0.563407983	0	0.14686918	0.669376298	0.717836649	0.517204284	0.946756887	1.033945477	1.567876117	1.324537338	0.2438468	0.345471802		6.40E-08	0	1.16E-08	0	0	5.59E-08	0	2.11E-07	0	0	0	7.48E-08		0.674654643	0	0.241551203	0.815937129	0.861829833	0.653581599	1.033216991	1.116820691	1.488518702	1.269376825
Potri.001G022700.1	67.65725003	65.9457775	51.87419442	48.55209417	64.06692092	55.49601967	61.46030123	64.31140866	70.71121289	74.30654465	62.7661664	68.63373133		86.56103662	85.70441172	64.65548482	65.62667867	80.08422543	75.38159343	81.01130432	82.41982635	92.92012583	89.20348364	81.6269361	86.65404722		0.401438323	0.581290823	0.427106887	0.448528506	0.54733078	0.516012606	0.375960641	0.976325122	0.777545977	1.014527355	0.680002395	0.457142665		6.36922356	6.407670034	6.044203794	6.153428811	6.353942998	6.320716707	6.35912809	6.384353986	6.608809258	6.480896971
Potri.001G022800.1	0	0	0	0	0	0	0	0	0	0	0	0		0	0.031407739	0.038689087	0.019901939	0.01424264	0	0.007225944	0	0	0	0.021167033	0.030580165		0	0.021687995	0.021993405	0.01438106	0.015817516	0	0.006987795	0	0	0	0.021605498	0.016905078		0	0.107187928	0.106723626	0.066614955	0.096677514	0	0.044240055	0	0	0
Potri.001G022900.1	7.455553322	4.683027285	6.896511789	2.948519658	7.275627331	7.962713437	5.648188117	5.173446613	9.320152475	6.797385858	6.319550051	5.909749451		10.12077939	5.757179944	8.345532982	3.507879601	8.886948544	9.871939874	6.774667614	6.435236976	11.0406258	9.019451296	8.124876562	7.321972728		0.16890829	0.153107753	0.161557109	0.086219534	0.190837244	0.184467403	0.108397258	0.282845518	0.239848548	0.433274191	0.238685082	0.144281401		3.503355413	2.84048309	3.290285096	2.282789218	3.32305346	3.462062019	3.01185038	2.945087527	3.668854298	3.322295297
Potri.001G023000.1	5.217545667	5.837425252	4.588321832	4.443779149	4.204846064	6.261192008	4.251767697	4.845204351	5.714546043	5.689709659	7.046638558	3.147912162		5.217545667	5.837425252	4.588321832	4.443779149	4.204846064	6.261192008	4.251767697	4.845204351	5.714546043	5.689709659	7.046638558	3.147912162		0	0	0	0	5.66E-07	0	8.62E-07	0	0	0	1.21E-07	3.47E-07		2.664785291	2.854458333	2.562320097	2.533270076	2.420729957	2.890786488	2.474210359	2.617997564	2.856479818	2.729805483
Potri.001G023100.1	62.24881581	64.06083991	74.62328565	58.70873778	66.70213704	47.41190499	64.82008858	59.1979134	43.98457923	65.06111912	53.55645778	54.40339089		63.48205752	64.49697568	75.62739158	59.82601881	67.49200713	48.18473523	66.20791975	59.51719395	44.70926196	66.94001793	54.97944218	55.22967391		0.177133623	0.153269054	0.218487292	0.198862741	0.207309483	0.17607476	0.182415053	0.232222828	0.24860665	0.623135154	0.341277863	0.174265296		5.943868001	6.012374134	6.290525591	6.004751061	6.096579874	5.649589908	6.069739243	5.933181819	5.57455057	6.055404491
Potri.001G023200.1	0	0	0	0	0.16843974	0	0	0	0	0	0	0		0	0	0	0	0.16843974	0	0	0	0	0	0	0		0	0	0	0	2.62E-08	0	0	0	0	0	0	0		0	0	0	0	0.278989185	0	0	0	0	0
Potri.001G023300.1	0	0	0	0	0	0	0	0	0	0	0	0		0	0	0	0	0	0	0	0	0	0	0	0		0	0	0	0	0	0	0	0	0	0	0	0		0	0	0	0	0	0	0	0	0	0
Potri.001G023400.1	4.724502676	3.20660489	4.138119721	1.328435668	5.357334176	13.90027047	2.96393274	3.468092979	3.374537965	2.554613157	4.13048961	4.982808028		4.805588641	3.250972641	4.186003678	1.328435668	5.401306453	13.99950235	2.983740809	3.511010629	3.39535492	2.554613157	4.17064942	4.992001116		0.02355878	0.024636096	0.024555903	0	0.026363078	0.03254583	0.011418825	0.043370685	0.021896127	0	0.028864947	0.0096503		2.566595509	2.180735351	2.460257177	1.328170815	2.709297665	3.929214994	2.075945627	2.258708369	2.267064726	1.84877877
Potri.001G023500.1	16.75476461	10.29340337	10.80612316	10.06029074	9.299144892	10.67370854	7.89327955	14.61179551	10.60973332	10.10202691	11.04927619	9.14450099		19.16167321	12.82710122	13.39320129	12.05162769	10.99291771	12.7182458	10.39421031	17.0410645	12.5718892	11.4426253	13.00904583	10.83176475		0.148094729	0.221555412	0.196740031	0.153348662	0.180045682	0.172823388	0.155749988	0.363238647	0.240503607	0.308979954	0.242214074	0.146133166		4.351470641	3.843406777	3.902462462	3.785372293	3.589851409	3.801018221	3.561856106	4.205580079	3.836122611	3.617049183
Potri.001G023600.1	1.549265488	0.393614992	0.08314816	0.442118913	0.30479572	0.439213162	0.803991959	1.463388439	0.591755713	0	0.69025417	0.651948551		1.549265488	0.393614992	0.08314816	0.442118913	0.30479572	0.439213162	0.803991959	1.463388439	0.591755713	0	0.69025417	0.651948551		0	5.74E-08	4.62E-09	0	5.13E-08	0	1.32E-07	1.76E-07	0	0	6.53E-08	0		1.373408633	0.566013768	0.164583719	0.604570222	0.463828618	0.575995536	0.914155481	1.382277399	0.808857789	0
Potri.001G023700.1	0	0	0	0	0	0	0	0	0	0	0	0		0	0	0	0	0	0	0	0	0	0	0	0		0	0	0	0	0	0	0	0	0	0	0	0		0	0	0	0	0	0	0	0	0	0
Potri.001G023800.1	6.237948769	9.248888482	6.286000909	4.387731484	11.00230172	5.234946064	7.072956291	4.186081958	9.21939407	9.576046969	6.346607262	6.460633933		6.237948769	9.248888482	6.286000909	4.387731484	11.00230172	5.234946064	7.072956291	4.186081958	9.21939407	9.576046969	6.346607262	6.460633933		1.22E-06	0	0	0	0	0	0	7.44E-07	0	0	8.27E-07	1.91E-07		2.879939566	3.426025047	2.932504133	2.522027933	3.590769297	2.679947447	3.068126398	2.459984379	3.434226622	3.392435134
Potri.001G023900.1	2.106721785	2.449777177	2.872634824	2.663409904	6.14261697	1.747997543	2.019705608	0.743495739	1.803900479	2.095403826	4.769433654	2.285500282		2.363440882	2.526220224	2.914499252	2.843238206	6.401897349	1.858716451	2.187227706	0.743495739	1.953549056	2.190458963	4.973958191	2.518455694		0.053969219	0.043811735	0.029249591	0.052255648	0.082218092	0.044752271	0.043413313	1.39E-07	0.077675546	0.095293096	0.086542964	0.064447355		1.7866827	1.91549858	2.063876873	2.058389134	2.912484925	1.568088524	1.758473299	0.898800587	1.696808435	1.707383457
Potri.001G024000.1	10.77551789	7.547139625	10.02116087	7.093125171	8.71980799	6.349494622	8.115657966	8.818505988	8.239555087	10.95462764	8.571156131	10.05984959		11.16967718	7.684515535	10.43795006	7.268492599	8.764705725	6.618512684	8.175730148	9.22442449	8.239555087	11.28189715	8.571156131	10.3572997		0.08817579	0.079956218	0.124435565	0.070882706	0.0463814	0.095705643	0.03517722	0.233637408	1.42E-06	0.2474724	0	0.093995728		3.634029683	3.188865839	3.565981246	3.144507251	3.305628855	2.953958262	3.246905758	3.40493705	3.304519531	3.598344226
Potri.001G024100.1	85.49700676	79.02749908	123.3222297	162.0368243	135.6374411	158.170977	117.6864191	87.74065857	83.23683923	129.8242873	51.18079346	123.6240442		88.87217221	82.3920576	127.9400771	169.5633601	141.1697625	166.2243931	122.935882	91.07644304	87.51457437	134.9358172	53.63890358	129.4973901		0.126477876	0.187430223	0.195017412	0.215554789	0.239137004	0.241926584	0.15366182	0.329820339	0.261035765	0.45713342	0.191117426	0.198204656		6.405459494	6.358731944	7.057846141	7.572612311	7.178180706	7.517218009	6.909206196	6.524536611	6.515712451	7.097544488
Potri.001G024200.1	9.766681802	12.75312573	19.13431046	20.51626095	24.85726326	11.76753417	18.83196551	10.09062613	14.93272781	21.02521082	18.86623937	12.80928452		9.766681802	12.75312573	19.13431046	20.51626095	24.85726326	11.76753417	18.83196551	10.09062613	14.93272781	21.02521082	18.86623937	12.80928452		1.12E-06	0	3.82E-06	2.78E-06	1.41E-06	0	1.69E-06	7.44E-07	0	0	0	2.78E-06		3.46122536	3.835776179	4.3837671	4.506485633	4.688184724	3.697532493	4.34584533	3.518425321	4.065157576	4.42659951
Potri.001G024300.1	30.21894712	21.6428713	22.70566165	24.93645073	42.36768976	24.9132334	28.26990233	31.29984768	38.50781859	38.58363124	44.94070496	21.66186063		30.21894712	21.6428713	22.70566165	24.93645073	42.36768976	24.9132334	28.26990233	31.29984768	38.50781859	38.58363124	44.94070496	21.66186063		5.45E-06	3.23E-06	0	9.03E-07	0	3.61E-06	3.00E-06	0	6.84E-06	0	5.33E-06	0		4.951527925	4.555563733	4.599910171	4.76222206	5.424169588	4.710050557	4.879582309	5.048278137	5.349417769	5.269238509
Potri.001G024400.1	0	0	0	0	0	0	0.0487972	0	0	0	0	0		0.478792571	1.188356651	0.813728268	1.749387871	1.101514114	0.600592264	1.335969737	1.429265266	0.881158462	1.021160865	0.764348367	1.206613188		0.110093073	0.242736461	0.183491209	0.242475617	0.248867741	0.163113384	0.16822654	0.459274258	0.269693362	0.454129442	0.230496511	0.205613648		0.593396662	1.239264729	0.946976197	1.568088524	1.146808508	0.730088182	1.304771131	1.360141767	1.061834357	1.077632556
Potri.001G024500.1	7.674722734	7.780924927	10.95773968	10.71912793	11.16858603	8.894066527	14.84513725	14.86384544	14.17043591	11.08736867	11.80334631	10.0167238		12.5893281	12.30803152	16.13038079	16.82862483	15.47116949	13.29964121	22.68727482	20.31191516	20.11735891	16.40978769	19.82562819	15.60484026		0.269479762	0.374178465	0.386416112	0.344561982	0.374442695	0.32269564	0.332554208	0.723358715	0.527716385	0.811902656	0.602297307	0.340512503		3.791986265	3.794352398	4.153577221	4.235326184	4.045565624	3.859972252	4.596959018	4.448035372	4.465982245	4.09347507
Potri.001G024600.1	13.08101665	11.84927684	14.52616049	15.15433126	20.79095911	17.26948772	12.57306575	11.76937936	15.30223616	16.75242259	14.64954329	15.59890941		14.13227229	13.21396619	16.19221079	17.03476647	22.79102214	19.3740103	13.83759685	12.70864122	16.79098179	18.59384889	16.1635042	17.01009367		0.075735089	0.122246609	0.125329121	0.109712086	0.150129907	0.133972258	0.081528823	0.175800574	0.153776175	0.276753123	0.149948606	0.09880687		3.94254985	3.883072757	4.157352928	4.247334638	4.571397806	4.363172799	3.946268273	3.811615775	4.217946123	4.258971118
Potri.001G024700.1	0	0	0	0.095497685	0	0	0	0	0	0	0	0		0.123945249	0	0.82698628	0.931102431	0.459314958	0.338132645	0.490846739	0.447839008	0.279157207	0.833345911	0.277823438	0.351517098		0.07885319	0	0.248844153	0.230648823	0.223353793	0.15691783	0.150273718	0.362367624	0.204193819	0.560653757	0.195175083	0.152585109		0.197871376	0	0.9578275	1.040288311	0.623225272	0.472815821	0.637687871	0.633324411	0.465390857	0.914155481
Potri.001G024800.1	31.69466367	26.352462	35.91296758	40.26469801	35.87608055	26.32594126	54.56811884	28.43836243	26.20745069	42.65093271	34.10721123	18.50205462		31.69466367	26.352462	35.91296758	40.26469801	35.87608055	26.32594126	54.56811884	28.43836243	26.20745069	42.65093271	34.10721123	18.50205462		6.65E-06	5.19E-06	2.37E-06	0	6.65E-06	0	4.78E-06	4.08E-06	0	8.28E-06	5.61E-06	0		5.019386754	4.806902674	5.244391808	5.446553755	5.19687954	4.783366947	5.797469153	4.909214357	4.827016604	5.411585394
Potri.001G024900.1	228.9221006	194.3018158	284.4264788	283.1750451	243.5541774	145.2918543	625.9693883	139.2622154	220.7357518	332.8058752	308.0143457	113.297827		228.9221006	194.3018158	284.4264788	283.1750451	243.5541774	145.2918543	625.9693883	139.2622154	220.7357518	332.8058752	308.0143457	113.297827		0	2.43E-05	2.62E-05	7.77E-05	3.55E-05	1.30E-05	0	0	4.70E-05	0	7.18E-05	1.09E-05		7.719888483	7.517218009	8.232784241	8.306050556	8.025341038	7.325027257	9.152593219	7.143212969	7.850531406	8.388546567
Potri.001G025000.1	0	0	0	0	0	0	0	0	0	0	0	0		0.064056374	0.408891276	0.289637816	0.129043861	0.348301416	0.149359725	0.159533718	0	0.100616829	0	0.096367544	0		0.04414381	0.166782342	0.128074069	0.075277269	0.158019065	0.08897951	0.070940565	0	0.10208652	0	0.095265634	0		0.111178755	0.585339669	0.431415296	0.220300047	0.511248475	0.240226064	0.260904217	0	0.246791213	0
Potri.001G025100.1	29.80621444	22.84387213	41.75237717	77.96985162	45.24802442	46.11059004	42.96798265	37.23041228	27.09570101	43.10208358	29.39628842	39.1431254		31.19799977	24.12217029	43.94567306	82.3540076	47.65179743	48.90890991	45.3710566	39.39450128	28.37414042	44.71157591	31.0796006	41.39860055		0.111621697	0.156784626	0.185561452	0.225394182	0.218739704	0.19613976	0.137890707	0.350634022	0.189275119	0.346180156	0.208531824	0.162700838		4.997785519	4.691679207	5.517253564	6.480401029	5.594031345	5.672485617	5.529136235	5.360326376	4.936192192	5.477889447
Potri.001G025200.1	161.0231479	123.1241126	105.9480272	93.8328517	206.3801667	472.7373771	229.0589792	218.8021919	531.580566	318.9875017	316.041372	222.0854032		161.0231479	123.1241126	105.9480272	93.8328517	206.3801667	472.7373771	229.0589792	218.8021919	531.580566	318.9875017	316.041372	222.0854032		0	0	0	0	0	7.51E-05	5.68E-05	0	7.45E-05	4.11E-05	0	0		7.204625334	6.899013373	6.784641431	6.709308492	7.748877306	9.046458637	7.769545488	7.777518224	9.124714983	8.333597115
Potri.001G025300.1	136.2027263	157.7894697	116.0107493	99.07124511	112.0328115	88.12238597	168.4619203	189.2021438	125.1987361	152.106662	159.3748517	216.0636395		255.6225121	291.8792453	246.6161313	198.8286897	231.9101214	160.9640858	342.1082522	340.6600454	224.7431292	314.3033668	286.0973029	378.6108347		2.257647014	3.436805347	3.164278597	2.485048676	3.343285575	2.228158302	2.574294703	6.183465963	3.62845525	7.33411046	4.135494454	3.136087614		7.878043797	8.081567798	8.002084269	7.752666432	7.960014242	7.475773531	8.241820404	8.354146416	7.874203637	8.316251215
Potri.001G025400.1	24.55866209	23.40116821	35.38753717	35.86628952	26.35896833	22.14647904	24.73048344	19.70508818	17.53929793	25.30812413	16.43866855	20.07374662		24.55866209	23.40116821	35.38753717	35.86628952	26.35896833	22.14647904	24.73048344	19.70508818	17.53929793	25.30812413	16.43866855	20.07374662		0	0	0	1.37E-06	3.31E-06	2.33E-06	0	0	2.70E-06	0	1.39E-06	2.58E-06		4.678487509	4.649944927	5.224260662	5.289079175	4.773217677	4.553071301	4.703815473	4.408192767	4.2793386	4.669322967
Potri.001G025500.1	0.662468727	0.953759403	0.335790647	0.561150928	0.656483089	0.827747882	0.360765623	0.709180551	0.716934806	1.211329018	1.003523371	1.369091956		0.662468727	0.953759403	0.335790647	0.561150928	0.656483089	0.827747882	0.360765623	0.709180551	0.716934806	1.211329018	1.003523371	1.369091956		0	0	0	0	8.02E-08	0	0	1.25E-07	1.19E-07	0	9.24E-08	0		0.763647961	1.074604602	0.477127181	0.738389891	0.802101087	0.92144913	0.499157086	0.865569851	0.919375694	1.201135281
Potri.001G025600.1	0.239224818	0.221408433	0.436527841	0.331589185	0.15239786	0.10980329	0.033499665	0.439016532	0.110954196	0	0.828305004	0.440065272		10.64119836	9.020327161	9.637786394	10.14909229	11.02225142	9.10472414	9.569748794	8.079440744	10.42403577	11.58380962	13.46627214	7.983224092		0.41237417	0.569498855	0.543106083	0.490276275	0.625502641	0.513910049	0.401655069	0.911236529	0.758176028	1.277874335	0.788694862	0.432040261		3.565613207	3.392803173	3.472581924	3.565021517	3.594290299	3.354692392	3.452516516	3.243928607	3.58786361	3.632543332
Potri.001G025700.1	0	0	0	0	0	0	0	0	0.033768668	0	0	0		0.04655523	0.088139809	0.019074369	0.054986137	0.011456343	0.008070542	0.037091412	0.098139283	0.068786778	0	0.122769207	0.042665072		0.015537888	0.030683819	0.013547202	0.019879179	0.011600456	0.008353946	0.013952747	0.058919594	0.02305431	0	0.044488059	0.018157788		0.090802444	0.181287805	0.085667559	0.114268658	0.094806643	0.064089293	0.081456838	0.277933509	0.210728282	0
Potri.001G025800.1	0.020903139	0.022570763	0.019071605	0.26076431	0	0.268644944	0.071715302	0.067131169	0.033932594	0	0.031664572	0.074768371		0.020903139	0.022570763	0.019071605	0.265559476	0	0.268644944	0.078743402	0.067131169	0.033932594	0	0.042335533	0.079448871		3.25E-09	0	0	0.006820559	0	0	0.006856161	0	0	0	0.014974854	0.006937703		0.054033372	0.098619979	0.085571809	0.407467251	0	0.401560297	0.144424057	0.25237254	0.168935716	0
Potri.001G025900.1	0	0	0	0.195691978	0	0	0	0.906821033	0	0	0	0		0	0	0	0.195691978	0	0	0	0.906821033	0	0	0	0		0	0	0	2.81E-08	0	0	0	0	0	0	0	0		0	0	0	0.321001704	0	0	0	1.029155499	0	0
Potri.001G026000.1	3.011590961	4.449902001	5.109786015	4.90670622	4.358765788	4.49856671	5.308566541	5.938843268	4.803023362	7.390593305	2.961317431	3.023761375		3.617739685	5.153785217	5.923398924	5.545163904	4.962101436	5.176916618	6.131730996	6.963378573	5.314459581	8.381584919	3.807053682	3.703124962		0.101267724	0.155120994	0.151759602	0.118610354	0.152221323	0.137297625	0.113113421	0.315808646	0.165765166	0.369363813	0.218791409	0.130688505		2.244506474	2.696039429	2.853896209	2.7970767	2.613046618	2.6636618	2.886015409	3.052547507	2.769879646	3.220565951
Potri.001G026100.1	16.85509718	14.30298476	17.73550257	24.38601605	18.47062063	16.47049357	18.91391084	15.93630011	16.37683935	18.05312855	21.80512924	12.11646381		18.57347639	15.66291964	18.95689499	26.47349313	19.82656535	18.77600032	20.6078616	17.70351725	18.52420248	19.70962963	24.5326962	13.61796652		0.14653715	0.187041359	0.16008852	0.18112084	0.189689888	0.19784059	0.145460127	0.369834495	0.297516123	0.417289722	0.333455642	0.167795944		4.305894704	4.121870636	4.372589934	4.843097225	4.385409194	4.316474985	4.475595739	4.258285605	4.356338914	4.340615342
Potri.001G026200.1	2.889964245	3.619804983	3.427768952	3.845544372	4.510567534	2.924894361	2.66288612	2.041868836	2.345675959	4.042505734	3.764896404	1.529891347		3.520641142	4.268062127	4.067390639	4.465438113	5.634085471	4.045964586	3.271893842	2.983727243	2.807304987	5.469748053	4.559026878	2.04782159		0.097666649	0.140420602	0.127529178	0.108856603	0.186179102	0.161319026	0.093212736	0.299950666	0.145356223	0.404592495	0.181673507	0.103218395		2.215550425	2.486579457	2.431437211	2.539689698	2.757967438	2.36851743	2.17941644	2.079879048	2.060490232	2.684818393
Potri.001G026300.1	37.23463933	38.50943849	33.9567304	32.20706247	33.43429757	34.45239713	33.88353172	31.99655782	34.48456416	38.76609132	38.2676912	36.53059478		40.90359377	41.2038593	37.49688902	35.58400574	37.42495207	37.73503238	38.06726232	34.87754958	37.60423849	42.9400461	42.52573924	40.71520824		0.180272711	0.223275289	0.231047302	0.210245423	0.277272997	0.214183611	0.188366294	0.383791316	0.294077545	0.523970802	0.333332337	0.221840933		5.355443314	5.415243806	5.30304	5.278154379	5.259405459	5.30392831	5.303525904	5.197196221	5.324709782	5.422326002
Potri.001G026400.1	1.455011222	1.01908539	1.255765022	0.381554678	2.411226415	1.547775149	1.194974351	1.010339416	0.893713251	2.103232234	1.787096413	1.069017007		5.730640347	4.520662788	6.166452079	4.997466909	6.935081734	6.024098816	9.679851179	4.800122564	5.107507393	7.255018697	5.774465931	5.152605709		0.210776616	0.278330068	0.295361426	0.255702552	0.308016867	0.268534161	0.275711533	0.496015197	0.364671933	0.652076169	0.346170584	0.229736756		2.775630405	2.550759517	2.909064331	2.675824181	3.001667721	2.844331283	3.464356583	2.61000598	2.724444048	3.025719356
Potri.001G026500.1	3.020659643	0.138793346	2.345522727	1.69258957	1.289695323	1.342222312	1.133988659	0	0.20866013	2.115305898	0.973567449	0.459769687		3.081972607	0.138793346	2.345522727	1.737220485	1.362491459	1.446296165	1.165362345	0	0.303809149	2.115305898	0.973567449	0.505562748		0.046094991	1.88E-08	0	0.044564029	0.071676416	0.073910509	0.031515195	0	0.103977316	0	1.19E-07	0.045999606		2.066320918	0.243443336	1.84619216	1.562188996	1.306252913	1.344479616	1.189886656	0	0.493528857	1.679332387
Potri.001G026600.1	5.612375506	5.363557093	8.122360726	4.694408684	6.688382485	8.342582585	5.880885006	7.665524612	5.864365603	6.635088724	7.231381891	4.199574202		6.52312858	6.579134169	9.837355992	5.518255054	8.163422537	9.142848706	7.608726962	8.482213748	6.764336281	8.487340092	8.436481911	5.278310982		0.121916299	0.210412746	0.219048721	0.137889659	0.234242296	0.146587668	0.165773016	0.295229315	0.219903078	0.514795412	0.23468483	0.157462804		2.937355682	2.995607354	3.493785841	2.791343186	3.204710889	3.359259746	3.155431044	3.307241139	3.067405177	3.237480047
Potri.001G026700.1	16.91439936	14.18288264	13.05814937	12.10896908	11.18973064	15.32822337	13.75607106	12.13770167	13.77907434	14.01960833	12.85809441	15.15850734		17.78564583	14.85663646	13.84819567	13.17610419	12.25372207	16.82421815	15.00465467	12.62480156	14.98237978	14.26788285	14.8153404	16.15679699		0.115864731	0.15502032	0.15365864	0.15542238	0.201061915	0.202086266	0.137052928	0.221800008	0.250817054	0.179849882	0.300905893	0.150783609		4.242716092	4.05157511	3.952189219	3.910425664	3.730914645	4.173352134	4.048494339	3.801440442	4.068666808	3.904851663
Potri.001G026800.1	2.079205419	2.842884278	2.716450393	3.802854251	2.852887939	3.537862018	3.497365023	3.872125811	2.875932764	3.441904882	2.422792137	2.059505471		3.49844151	4.703724737	4.882179756	6.807825342	5.22895955	5.820534075	5.732868686	6.057506205	5.452728577	5.418874307	4.084678449	3.441363232		0.088702372	0.158597615	0.15182706	0.164380389	0.183017576	0.153875397	0.120820901	0.29849608	0.22255714	0.305753669	0.176155085	0.108117461		2.209402542	2.59129061	2.6266932	3.056959574	2.672299754	2.800577001	2.807810373	2.876037255	2.798615288	2.671998633
Potri.001G026900.1	1.024690501	2.077740171	1.969727805	1.648007284	1.901028346	2.349850254	1.625509629	2.512083697	2.844297213	2.059589394	1.824753667	1.499659309		1.382612547	2.613712674	2.622920947	2.177505519	2.505450717	3.044940986	2.178796303	3.139099788	3.353197855	2.712414869	2.228450794	1.997423093		0.038405895	0.069242268	0.069272844	0.054795231	0.07487311	0.065624411	0.046571005	0.123492784	0.081629131	0.145430826	0.067620263	0.052896575		1.279484619	1.946476845	1.954161071	1.781241009	1.853779327	2.042140825	1.75413918	2.138208384	2.249238287	1.910402888
Potri.001G027000.1	77.03753245	66.06563269	52.53970909	46.62044957	61.71430952	85.90222795	124.5707542	77.88284325	90.00206943	60.63876907	89.04896934	91.8313321		80.82286887	70.84114161	55.25863904	48.87765139	65.55645518	90.37946859	132.1953579	81.85459305	92.36883173	65.03261197	92.45996025	97.51770228		0.277922056	0.485800893	0.325617442	0.271583363	0.430776541	0.404977992	0.406120741	0.73332942	0.40129649	0.868929519	0.479413819	0.421993241		6.280653353	6.142970084	5.835812551	5.730658104	6.052302886	6.603461185	7.003107943	6.37431334	6.605615469	6.012374134
Potri.001G027100.1	0.271484557	0.325714682	0.192653268	0.271775374	0.201773699	0.024229798	0.354826574	0.290627406	0.097935052	0	0	0.107896914		0.309115333	0.325714682	0.245770526	0.407872119	0.250300274	0.048411136	0.422051425	0.290627406	0.12212501	0	0	0.173152968		0.016405672	0	0.027357485	0.038350974	0.029461696	0.017447381	0.021928824	5.39E-08	0.02449425	0	0	0.026891903		0.424383514	0.491966957	0.378395028	0.565708293	0.389051401	0.107781882	0.563284876	0.475750185	0.275378358	0
Potri.001G027200.1	0	0	0.020147439	0	0	0	0	0	0	0	0.033450779	0.015797215		0.094225135	0.166264108	0.163637498	0.189495567	0.111815482	0.19741787	0.099950116	0.06893235	0.103489539	0.152536607	0.247803371	0.143249145		0.025466933	0.047641829	0.043285269	0.042050481	0.041844462	0.045608759	0.026014672	0.058389893	0.050392501	0.089795883	0.066964613	0.034983895		0.155372121	0.281634985	0.263625422	0.313225208	0.213827968	0.312515323	0.177888165	0.25306094	0.252042194	0.339388236
Potri.001G027300.1	0.355137874	1.150410826	0	0.615320137	0.197960107	0.85578647	0.609210402	0	0	0	0.537971291	0.635145753		0.441170024	1.150410826	0.244311582	1.104007389	0.295554439	1.216072574	0.870039484	0	0.589763875	0	1.213394248	0.887933762		0.0621827	0	0.14018198	0.177239256	0.099019875	0.160647973	0.102916102	0	0.285480946	0	0.298211335	0.123868134		0.557816711	1.21423051	0.375608265	1.168427956	0.454581608	1.204521179	0.977166965	0	0.807545775	0
Potri.001G027400.1	37.65756074	46.11911749	50.20030879	67.84117738	41.51531695	36.01389794	44.53471393	47.89745442	39.88958148	45.03069288	33.79462051	33.76025493		43.57731688	53.24606961	58.12017487	79.07427526	48.19567069	41.66195308	52.35454163	54.79961701	46.67284885	51.51115812	39.58993997	39.55204626		0.154380218	0.246802161	0.239982407	0.241740077	0.247961988	0.195176499	0.172772231	0.406486062	0.274286986	0.468869615	0.262288866	0.174547526		5.43596323	5.769808354	5.904749674	6.42557488	5.605750463	5.440972788	5.734828251	5.821489656	5.626248879	5.67731326
Potri.001G027500.1	0.489909508	0.668202696	0.47050905	1.250905308	0.459931266	0.248536789	1.162659031	0.165617015	0.251141833	0.42432783	0.5468301	0.332025295		0.489909508	0.668202696	0.47050905	1.250905308	0.459931266	0.248536789	1.162659031	0.165617015	0.251141833	0.42432783	0.5468301	0.332025295		0	4.33E-08	4.62E-08	0	0	0	0	2.76E-08	3.82E-08	4.37E-08	9.15E-08	0		0.605558992	0.829227673	0.637835689	1.274993571	0.623561521	0.376227133	1.188339597	0.34603383	0.431739297	0.577578138
Potri.001G027600.1	9.035639029	7.53514601	5.96213201	9.057742979	6.070931145	8.48905439	6.959143517	7.902297573	8.316107946	6.472241582	13.07635605	10.12871543		9.168329808	7.772568443	6.277094515	9.182538549	6.227696078	8.79404473	7.243460116	8.163980214	8.511503743	6.722003725	13.35352592	10.2902266		0.037053256	0.07273143	0.076679684	0.042461938	0.058486679	0.068079412	0.051980279	0.129843773	0.079963073	0.142635685	0.093332689	0.047708179		3.377418877	3.20468631	2.931916004	3.443372937	2.876763917	3.314563586	3.101345648	3.259344946	3.340811671	2.93887032
Potri.001G027700.1	40.02454941	31.24248203	43.52716457	47.57708419	52.63317746	39.81356719	20.43672367	20.89276517	19.10966515	44.6078447	50.68154001	34.48338805		40.74204832	31.50653787	44.60539462	48.05319855	53.60412835	40.41515019	21.01420536	21.27938081	19.31142298	45.25019766	51.1533476	34.9474068		0.105576636	0.092266603	0.181499069	0.098569787	0.191636404	0.120823581	0.091945535	0.195841936	0.098489816	0.28417201	0.153214345	0.102600102		5.351939648	5.052285861	5.534903707	5.710884317	5.759034087	5.40043011	4.502258885	4.519864324	4.415405611	5.497305961
Potri.001G027800.1	0	0.273504535	0.115551487	0	0	0	0	0	0	0	0	0		0	0.273504535	0.115551487	0	0	0	0	0	0	0	0	0		0	0	0	0	0	0	0	0	0	0	0	0		0	0.428927161	0.202336217	0	0	0	0	0	0	0
Potri.001G027900.1	0.202902725	0.21909002	0.205693747	0.203120077	0.150802071	0.054326759	0.154694788	0.36201625	0.292779659	0	0.068302638	0.387073118		0.502556233	0.425107669	0.413938097	0.4115369	0.349584334	0.307688653	0.310107802	0.650905218	0.532602797	0.326673556	0.372385981	0.668104331		0.04181256	0.050331905	0.044874171	0.04218465	0.051526627	0.047560714	0.029492156	0.102391096	0.065839095	0.127155078	0.072391752	0.047814053		0.618581352	0.599301381	0.565122589	0.569664331	0.513102431	0.444870436	0.442165734	0.807215811	0.760381905	0.493528857
Potri.001G028000.1	40.21891357	39.6512158	28.95708541	20.96586237	53.80495411	39.11784026	28.92534524	31.16794525	40.02461418	47.84134735	58.93789542	43.34531234		42.89023632	41.90076144	30.83570624	22.18794188	56.25220227	42.31244047	30.49164197	33.55411821	41.17411543	50.13629318	61.9070409	45.50319585		0.245910606	0.330030543	0.26529972	0.194623033	0.347668663	0.336932445	0.183875146	0.560599698	0.278164987	0.641330529	0.445269943	0.252929229		5.415798565	5.440392613	5.026777209	4.607423782	5.833431255	5.46635903	4.986026626	5.145859199	5.441572556	5.633588539
Potri.001G028100.1	13.97389268	12.14269719	10.95288037	6.281011666	18.51445076	14.10200937	9.907041416	12.03848639	13.40253331	16.78841954	16.89126114	13.71354918		15.35823332	13.34712979	11.77586162	6.877214502	20.70180087	15.22494856	10.77381452	12.95523998	14.71174514	18.13773995	18.97808661	15.14980585		0.126263566	0.166387477	0.132782392	0.097773439	0.239905132	0.140774064	0.09660836	0.27374256	0.226089596	0.353630773	0.275363745	0.161724294		4.049483563	3.896661928	3.729775732	3.071571465	4.444601655	4.042650729	3.608981753	3.834130568	4.047253493	4.230441532
Potri.001G028200.1	79.32829741	150.3581549	57.17899888	126.3214686	77.52972822	72.06652862	120.9611565	119.0724134	90.44485994	64.70800189	115.2685577	124.1438593		90.86561172	178.1614035	69.23539369	141.3050778	90.14733088	81.02086787	143.14657	136.809918	102.6778226	76.36692	126.6236743	140.7783555		0.343739479	0.764510913	0.456229449	0.460373375	0.500814855	0.38223843	0.465425411	1.063875606	0.622969539	0.96607064	0.608114174	0.497871755		6.42557488	7.400631682	6.163996299	7.286701848	6.502791378	6.422446769	7.112379961	7.109327069	6.761058395	6.256444211
Potri.001G028300.1	3.951751741	4.64957709	5.669336263	5.401965581	5.71202612	6.654913351	10.79282877	6.826984929	6.193772215	6.278977633	5.366944608	3.50938128		4.402932776	5.206113811	6.118656028	5.757513134	6.379482449	7.401270639	11.35352157	7.619790435	6.897296256	7.17821693	6.029638415	3.958933022		0.078171372	0.125247189	0.106549396	0.084564787	0.142162049	0.130156749	0.084064004	0.256633706	0.173850798	0.324347768	0.166481059	0.09372098		2.459172083	2.707479948	2.898386232	2.847412542	2.907878818	3.097722869	3.685866479	3.168885526	3.089435443	3.015266698
Potri.001G028400.1	54.91734378	44.30928423	61.70253017	58.73919237	74.25186386	63.06192716	57.53894864	45.91391593	39.04959068	82.30517424	74.94869728	76.82816589		56.30164632	45.35163248	63.79066666	60.60660497	75.44598614	64.88010168	58.57859565	46.62033208	39.91485991	84.29495201	76.03619253	79.48399097		0.124006544	0.167551594	0.214203125	0.175042277	0.179267164	0.193267662	0.113265441	0.234225858	0.18528085	0.449293667	0.193132635	0.219028432		5.781547799	5.541164747	6.026240303	6.026240303	6.27761111	6.080479259	5.886933974	5.605750463	5.397587742	6.407713676
Potri.001G028500.1	7.315649274	9.899099612	5.745269648	5.198462704	5.57481204	4.611738199	8.532688859	7.434957394	9.019502396	7.619650277	7.574982862	10.33443606		7.315649274	9.899099612	5.745269648	5.198462704	5.57481204	4.611738199	8.532688859	7.434957394	9.019502396	7.619650277	7.574982862	10.33443606		5.40E-07	0	9.19E-07	8.38E-07	0	5.23E-07	0	0	8.10E-07	0	0	0		3.089476203	3.516005074	2.818119763	2.725121658	2.745620997	2.526067509	3.302047291	3.141065864	3.407231984	3.097670526
Potri.001G028600.1	0.045687498	0	0.041684356	0.031663689	0.101868066	0.036698182	0.111961745	0	0.148331339	0.187964848	0.069208508	0.032683893		0.045687498	0	0.041684356	0.031663689	0.101868066	0.036698182	0.111961745	0	0.148331339	0.187964848	0.069208508	0.032683893		0	0	0	0	0	4.76E-09	1.65E-08	0	0	2.93E-08	3.40E-09	0		0.089251552	0	0.109490021	0.083227376	0.202814801	0.094513088	0.195982795	0	0.308222424	0.367222365
Potri.001G028700.1	3.066535771	2.475648368	4.994285248	6.594266118	5.910805519	4.604064758	2.767150363	5.430364223	6.234111972	5.070046831	3.47309253	3.66989541		3.066535771	2.475648368	4.994285248	6.594266118	5.910805519	4.604064758	2.767150363	5.430364223	6.234111972	5.070046831	3.47309253	3.66989541		4.52E-07	0	0	5.60E-07	0	6.72E-07	5.97E-07	0	1.71E-07	0	0	3.98E-07		2.060125264	1.894890733	2.653421398	3.014358253	2.817542326	2.523366323	1.999684469	2.747364972	2.964538162	2.600048169
Potri.001G028800.1	1.990531033	1.666829523	4.151132676	4.729838184	4.619380417	4.046147665	2.03083818	4.435723638	5.143669055	4.011098919	4.553723974	3.022335073		1.990531033	1.666829523	4.151132676	4.729838184	4.619380417	4.046147665	2.03083818	4.435723638	5.143669055	4.011098919	4.553723974	3.022335073		2.46E-07	1.49E-07	3.08E-07	9.01E-07	2.09E-07	0	0	1.07E-06	0	4.65E-07	0	4.90E-07		1.615333776	1.523587266	2.45145297	2.606735549	2.531680144	2.368779704	1.678668217	2.516646083	2.73170121	2.346216991
Potri.001G028900.1	4.179398292	1.367522674	0.693308924	0.351094431	1.41192135	1.017295191	1.862187259	1.626943618	1.233549592	3.126297687	2.302200674	7.429337232		4.179398292	1.367522674	0.693308924	0.351094431	1.41192135	1.017295191	1.862187259	1.626943618	1.233549592	3.126297687	2.302200674	7.429337232		0	3.19E-07	1.64E-07	0	0	0	3.46E-07	2.81E-07	1.10E-07	0	3.93E-07	0		2.400023336	1.347825533	0.84230915	0.510582585	1.331269399	1.077392549	1.598230403	1.485253848	1.29482079	2.05987349
Potri.001G029000.1	11.56144052	13.24811007	7.749864135	7.195031079	9.206500858	7.012369043	8.441915573	6.819791056	11.10757898	12.6193934	6.433547088	10.12752954		11.56144052	13.24811007	7.749864135	7.195031079	9.206500858	7.012369043	8.441915573	6.819791056	11.10757898	12.6193934	6.433547088	10.12752954		0	0	1.23E-06	0	0	0	1.60E-06	0	0	0	6.03E-07	2.51E-06		3.681700601	3.885514609	3.184172845	3.128807544	3.36501248	3.026359347	3.288560415	3.023428948	3.677251024	3.747589104
Potri.001G029100.1	0.257077416	0.277586692	0	0	0	0	0.25199748	0	0.41732026	0	0	0.183907875		0.257077416	0.277586692	0	0	0	0	0.25199748	0	0.41732026	0	0	0.183907875		3.42E-08	3.75E-08	0	0	0	0	0	0	7.54E-08	0	0	2.15E-08		0.366127132	0.435468771	0	0	0	0	0.374908033	0	0.649053347	0
Potri.001G029200.1	6.10023286	3.358027899	3.928750568	5.139632365	4.533836335	5.764672749	5.979690198	2.304836792	5.825095297	2.952614482	7.972435666	4.107275868		6.10023286	3.358027899	3.928750568	5.139632365	4.533836335	5.764672749	5.979690198	2.304836792	5.825095297	2.952614482	7.972435666	4.107275868		1.21E-06	6.72E-07	3.16E-07	0	0	9.50E-07	0	0	0	0	3.52E-07	0		2.851328347	2.218273997	2.391437947	2.708856914	2.511233685	2.788722641	2.857577892	1.814128516	2.878593405	1.999694882
Potri.001G029300.1	11.87216783	11.52501555	11.82804692	14.85801752	9.873435824	14.03145878	13.44868997	11.22994948	15.34354889	11.18224208	11.28785862	15.55521499		11.87605396	11.52501555	11.83473416	14.86327708	9.873435824	14.03756688	13.44868997	11.25451806	15.36789035	11.18224208	11.28785862	15.55521499		0.003818709	0	0.006963778	0.005293869	0	0.00613565	3.30E-06	0.02453176	0.017635533	2.38E-06	0	0		3.714514968	3.710967468	3.734659783	4.07439924	3.455829709	3.933304876	3.9024833	3.657774391	4.108668083	3.585647965
Potri.001G029400.1	5.734072424	4.317464441	5.933215144	5.664084647	5.290382855	4.976441985	9.109516039	6.632285463	6.062854289	8.315526501	6.789142803	8.801305432		5.754811751	4.317464441	5.933215144	5.664084647	5.290382855	4.976441985	9.109516039	6.632285463	6.062854289	8.315526501	6.789142803	8.849083947		0.015587095	4.56E-07	1.21E-07	0	0	8.53E-08	0	1.24E-06	1.45E-06	1.07E-06	0	0.026566463		2.781408552	2.49916101	2.856057593	2.827216149	2.686111091	2.613651377	3.382531803	2.988286325	2.927447354	3.20990067
Potri.001G029500.1	5.758382011	15.18678434	7.996983405	5.721384988	7.95354512	6.958539886	7.492824473	7.855538416	8.934110657	12.57918596	12.50544508	4.010062238		9.199295537	20.15891553	10.69624427	9.312225095	10.83750058	10.74390372	10.4170241	10.79645561	13.29991273	17.21922835	16.72549243	7.79840449		0.290207241	0.508345854	0.35406052	0.369166847	0.412735544	0.389600209	0.273747117	0.724220498	0.613652915	0.976458455	0.580273191	0.367533552		3.381111578	4.4607052	3.600036285	3.456101369	3.57026134	3.57267395	3.565260103	3.604159228	3.905690995	4.16248111
Potri.001G029600.1	10.83529358	11.6997181	13.7685548	18.54391981	12.0044609	18.91293677	13.76901745	17.56123366	18.1360203	11.13293492	12.1273248	11.92823598		10.84898086	11.70538004	13.78886956	18.55141364	12.01611486	18.91761766	13.77439958	17.56123366	18.14478756	11.13293492	12.1273248	11.96059082		0.006132918	0.006051839	0.009866849	0.005403211	0.0089635	0.00450852	0.003899198	0	0.009111553	4.00E-07	0	0.011660451		3.588224933	3.728444324	3.946268273	4.367817176	3.708826023	4.326616312	3.940678608	4.24536296	4.320598551	3.580499395
Potri.001G029700.1	2.998284386	3.995192166	4.423482121	3.536951305	3.555950067	5.329119697	3.689429769	4.916985157	2.071144995	2.624546206	6.571219701	2.555638318		2.998284386	3.995192166	4.423482121	3.536951305	3.555950067	5.329119697	3.689429769	4.916985157	2.071144995	2.624546206	6.571219701	2.555638318		0	8.69E-07	0	0	7.46E-07	0	0	0	2.09E-07	1.45E-07	0	2.68E-07		2.03571514	2.415879675	2.518989045	2.289705442	2.223996208	2.697434425	2.313228732	2.636448139	1.758637945	1.871053181
Potri.001G029800.1	9.683984909	10.33682804	10.2181238	10.65639406	9.518652604	13.36018577	9.56508889	11.632996	10.80017669	10.34048677	10.30226568	9.043058028		12.92224293	13.74231399	13.78330475	15.24976099	13.36262242	17.89605791	12.86085983	16.08629679	14.17163184	13.97273481	14.00072306	12.69261943		0.18306981	0.261154088	0.233967368	0.24403931	0.286704028	0.255874578	0.176312085	0.514832912	0.319734283	0.539643533	0.320179326	0.227217543		3.822729538	3.94315651	3.945664018	4.109302048	3.846184689	4.246138228	3.845047898	4.12662736	3.998006425	3.880625275
Potri.001G029900.1	111.3914569	99.37198336	94.74884582	70.92620053	80.03223676	73.61949957	83.55647823	94.88525188	93.67773692	89.48361555	114.0793648	104.060982		111.3914569	99.37198336	94.74884582	70.92620053	80.03223676	73.61949957	83.55647823	94.88525188	93.67773692	89.48361555	114.0793648	104.060982		2.02E-05	1.32E-05	1.80E-05	0	4.21E-06	0	1.35E-05	0	0	8.74E-06	1.38E-05	1.10E-05		6.693384188	6.615344203	6.621387608	6.278448191	6.353220935	6.285586383	6.38785317	6.582822942	6.624948492	6.485237126
Potri.001G030000.1	14.20079239	8.903445492	7.690320261	7.619496162	8.681814259	6.623241031	7.858166092	15.59442766	8.626098568	6.784731151	13.60094441	4.718997806		21.43724134	14.28735898	10.9680685	12.68950891	11.89245131	10.97036849	13.15735407	20.16830271	12.68452922	10.36518455	20.11121687	7.635928325		0.415559648	0.534107978	0.376726508	0.397059509	0.408321305	0.413998232	0.348674948	0.838960764	0.541499159	0.828115573	0.656015855	0.303319671		4.499214227	3.999383805	3.630834148	3.855499202	3.69810227	3.597040168	3.877209461	4.438961544	3.845165124	3.48657379
Potri.001G030100.1	34.44055883	34.63133281	30.6171596	33.19021184	33.96093655	31.95156184	27.71583534	31.7239242	36.25725378	26.42884687	28.03308842	31.3971796		34.44055883	34.63133281	30.6171596	33.19021184	33.96093655	31.95156184	27.71583534	31.7239242	36.25725378	26.42884687	28.03308842	31.3971796		7.71E-06	0	0	1.81E-06	4.88E-06	0	0	3.09E-06	4.66E-06	5.22E-06	4.34E-06	3.79E-06		5.131499911	5.181338466	5.017870223	5.169199	5.117046846	5.057242999	4.849380105	5.066071678	5.273007756	4.735947183
Potri.001G030200.1	7.623598447	7.807780397	8.129301491	11.76828786	7.819735477	11.48583853	8.614470451	12.6983461	11.21056076	7.576520181	8.492079843	8.602030592		7.623598447	7.807780397	8.129301491	11.76828786	7.819735477	11.48583853	8.614470451	12.6983461	11.21056076	7.576520181	8.492079843	8.602030592		1.05E-06	7.49E-07	1.56E-06	1.89E-06	1.40E-06	1.46E-06	0	1.38E-06	0	3.52E-07	0	0		3.138194105	3.209788965	3.24977927	3.754267779	3.154809636	3.665162614	3.312695887	3.810710626	3.689602413	3.091606045
Potri.001G030300.1	6.198936159	6.167562413	5.453792563	6.935243208	3.702210224	5.583878385	5.295186118	7.963240742	2.946989086	3.096829585	3.152456449	7.158696758		6.198936159	6.167562413	5.453792563	6.935243208	3.702210224	5.583878385	5.295186118	7.963240742	2.946989086	3.096829585	3.152456449	7.158696758		0	0	0	0	8.21E-07	9.29E-07	0	0	5.69E-07	0	0	1.63E-06		2.870920152	2.923322688	2.753201882	3.084749123	2.278884277	2.74859454	2.711958692	3.225899142	2.110291797	2.050303266
Potri.001G030400.1	0	0	0	0	0	0	0	0	0	0	0	0		0	0	0	0	0	0	0	0	0	0	0	0		0	0	0	0	0	0	0	0	0	0	0	0		0	0	0	0	0	0	0	0	0	0
Potri.001G030500.1	0.158310541	0	0.173327231	0.219434019	0.211788203	0.305188557	0.155182272	0	0.308387398	0	0	0.317105857		0.158310541	0	0.173327231	0.219434019	0.211788203	0.305188557	0.155182272	0	0.308387398	0	0	0.317105857		3.80E-08	0	4.09E-08	0	4.87E-08	0	1.58E-08	0	0	0	0	6.07E-08		0.24084553	0	0.276718376	0.348815396	0.341445594	0.439059099	0.254666699	0	0.502306748	0
Potri.001G030600.1	1.519781197	0.625153222	1.48566198	0.902814251	2.4204366	1.104491922	1.276928406	1.975574393	1.233549592	2.82855505	2.959972295	1.294309622		1.519781197	0.625153222	1.48566198	0.902814251	2.4204366	1.104491922	1.276928406	1.975574393	1.233549592	2.82855505	2.959972295	1.294309622		2.80E-07	1.02E-07	0	1.12E-07	4.33E-07	0	1.13E-07	3.71E-07	1.10E-07	2.91E-07	4.37E-07	1.23E-07		1.355864959	0.794537524	1.406471316	1.012122389	1.827002921	1.138048952	1.263767346	1.671709149	1.295685237	1.951697775
Potri.001G030700.1	14.37618235	13.72207205	13.76874376	16.45101758	12.168939	15.07473316	14.12547138	16.17940768	16.17212228	11.29695976	13.40675491	18.36098422		14.37618235	13.72207205	13.76874376	16.45101758	12.168939	15.07473316	14.12547138	16.17940768	16.17212228	11.29695976	13.40675491	18.36098422		2.54E-06	1.34E-06	0	1.90E-06	0	2.92E-06	1.55E-06	0	0	0	1.53E-06	0		3.96006217	3.940834479	3.944669979	4.205323316	3.721106993	4.028524457	3.971484146	4.135433471	4.172440553	3.599606699
Potri.001G030800.1	18.47030975	19.55513451	23.54723813	22.22393881	18.27598259	20.3302028	20.57547268	22.41101756	20.04881674	20.96261343	17.19864812	23.29657438		18.47030975	19.55513451	23.54723813	22.22393881	18.27598259	20.3302028	20.57547268	22.41101756	20.04881674	20.96261343	17.19864812	23.29657438		2.98E-06	0	4.32E-06	0	1.45E-06	0	0	0	3.20E-06	0	0	4.72E-06		4.29508695	4.417742493	4.64768973	4.609252845	4.269784769	4.427752232	4.473658372	4.586337533	4.462047385	4.42205548
Potri.001G030900.1	11.90989509	10.88681465	12.64866037	12.81066509	11.56811268	11.33812708	9.986168422	17.13449401	14.11662119	10.88866609	15.97315492	10.66889951		24.10052342	21.70259284	24.26239201	27.52942052	23.18240414	25.53278731	21.42897908	32.14485043	28.52853209	20.31220167	32.46718742	22.79967868		0.35030188	0.486515208	0.472338688	0.456865688	0.504879031	0.493145048	0.359012567	0.955120747	0.68912361	0.916480369	0.713144991	0.42770318		4.649340838	4.557886068	4.692404548	4.900242701	4.596760235	4.741941498	4.524414674	5.084507412	4.94422	4.380949152
Potri.001G031000.1	0	0	0	0	0	0.234495163	0	0	0	0	0.442230638	0		0	0	0	0	0	0.234495163	0	0	0	0	0.442230638	0		0	0	0	0	0	0	0	0	0	0	0	0		0	0	0	0	0	0.363858471	0	0	0	0
Potri.001G031100.1	0	0	0	0	0	0	0	0	0	0	0	0		0	0	0	0	0	0	0	0	0	0	0	0		0	0	0	0	0	0	0	0	0	0	0	0		0	0	0	0	0	0	0	0	0	0
Potri.001G031200.1	0	0	0	0	0	0	0	0	0	0	0	0		0	0.045193889	0	0	0	0	0	0	0	0	0	0		0	0.046500797	0	0	0	0	0	0	0	0	0	0		0	0.123407407	0	0	0	0	0	0	0	0
Potri.001G031300.1	0	0	0	0	0	0	0	0	0	0	0	0		0	0.047797652	0	0	0	0	0	0	0	0	0	0		0	0.046500797	0	0	0	0	0	0	0	0	0	0		0	0.126809136	0	0	0	0	0	0	0	0
Potri.001G031400.1	25.87784451	26.084307	33.35645753	28.92123431	29.91528803	32.34448818	29.43262457	30.64810005	27.98744628	27.15493319	23.95088693	31.03054848		25.87784451	26.084307	33.35645753	28.92123431	29.91528803	32.34448818	29.43262457	30.64810005	27.98744628	27.15493319	23.95088693	31.03054848		0	0	1.08E-06	0	1.87E-06	0	4.52E-06	6.26E-06	0	3.72E-06	3.82E-06	4.77E-06		4.742993568	4.792275864	5.130848696	4.968351382	4.93425056	5.072005731	4.93491035	5.017604024	4.917209793	4.773006655
Potri.001G031500.1	7.134045375	9.873701464	6.257232027	4.807663787	9.666976383	5.318801035	6.973756343	6.582234134	8.509704434	10.70238293	12.29947637	7.331064479		7.134045375	9.873701464	6.257232027	4.807663787	9.666976383	5.318801035	6.973756343	6.582234134	8.509704434	10.70238293	12.29947637	7.331064479		0	1.98E-06	0	0	1.39E-06	0	0	0	0	0	2.26E-06	0		3.052597496	3.510976931	2.92644466	2.624455491	3.427306843	2.6949344	3.049003722	2.977961152	3.339747087	3.530094592
Potri.001G031600.1	0	0	0.079771585	0	0	0	0	0	0	0	0.066222354	0.062547348		0	0.006797351	0.089224518	0.010422336	0	0.011131378	0	0	0.013980229	0	0.066222354	0.068239157		0	0.016581072	0.018236142	0.016087537	0	0.018000339	0	0	0.028239447	0	0	0.012072814		0	0.087734439	0.170495595	0.057038288	0	0.066269503	0	0	0.151751168	0
Potri.001G031700.1	16.88479405	18.50669108	16.66977253	21.36545092	16.52203006	16.1978785	10.16079493	17.16706025	16.11514049	14.31218054	14.82380335	19.18077598		27.35968756	29.09535851	26.72574829	35.91757716	26.42194219	26.99643388	19.30638368	26.6719801	26.71353121	25.41319648	22.69747079	31.55231578		0.26933097	0.398878416	0.365601142	0.370362464	0.40697202	0.351541937	0.245466726	0.656334807	0.487647107	0.81530924	0.424228827	0.34951194		4.816265924	4.944805212	4.830642651	5.291838669	4.774687349	4.819427087	4.385708966	4.826733849	4.854530086	4.675229281
Potri.001G031800.1	37.50076135	19.91666946	27.61066222	42.33932184	27.02882147	24.69323112	31.3098894	23.38679965	19.60771318	23.14251756	26.48793585	25.45471222		40.24867324	20.97634928	29.0599435	45.93635095	28.40009664	26.56501306	33.77990841	24.99810814	20.73731566	24.39113711	28.59745884	27.6533006		0.177764444	0.158004396	0.168589878	0.230516579	0.182780135	0.182765284	0.161651385	0.330078064	0.201414782	0.330981067	0.257334415	0.189272266		5.338526876	4.516545462	4.943910446	5.631554742	4.864678922	4.795940679	5.130208636	4.731453441	4.505086901	4.620901589
Potri.001G031900.1	0.604357435	0.407857639	1.44743442	0.052356187	0.8421987	0.121361532	0.111077836	0.485228798	0	0.621603049	0	0.054043104		2.197972447	1.260769535	3.17987557	0.496179585	2.104233452	0.972409272	0.594636685	0.599742795	0.609366285	2.020831512	0.758945359	0.921488958		0.172246403	0.192440177	0.249943149	0.108943662	0.222438544	0.155619275	0.092540028	0.121177444	0.188967707	0.476078785	0.199054437	0.153738064		1.71492687	1.281373174	2.154447855	0.667615964	1.684490702	1.036625697	0.743657167	0.764767668	0.82511764	1.635592255
Potri.001G032000.1	12.93006828	11.84933774	11.49241163	10.58146097	11.01063985	12.22557744	8.839457304	11.18580072	12.70225767	13.74069898	11.49187151	11.74157534		15.47574108	14.0151906	13.71275427	12.70139054	13.50409764	14.93436683	10.55969053	13.20047069	14.43069414	15.41117538	13.32992046	14.33578083		0.175014463	0.241702038	0.217345233	0.188483406	0.25634271	0.233474819	0.140375458	0.375276055	0.268574386	0.407246367	0.251259674	0.20345801		4.061747835	3.969639789	3.940678608	3.85621274	3.862044456	4.015606084	3.582210792	3.858359637	4.022587778	4.010876702
Potri.001G032100.1	0.120956369	0.313454635	0	0.067062981	0.377569979	0.077725925	0.047426492	0	0	0	0	0.207671252		0.217358595	0.313454635	0.021806773	0.119036792	0.45777663	0.09746831	0.059045983	0.235093353	0.040841118	0.202834662	0.180589105	0.224942578		0.035396355	2.03E-08	0.022081086	0.02900519	0.046854755	0.019438716	0.011860183	0.132445264	0.039258511	0.14147368	0.085536195	0.017314562		0.31480528	0.476821649	0.088495038	0.207737421	0.622195992	0.176803529	0.110766778	0.421085477	0.176683625	0.38071069
Potri.001G032200.1	0.04949479	0.213773659	0.270948315	0	0	0.159025455	0.048516756	0.317908523	0.642769136	0.40725717	0.599807072	0.212445304		0.04949479	0.213773659	0.270948315	0	0	0.159025455	0.073163268	0.317908523	0.642769136	0.40725717	0.599807072	0.212445304		1.02E-08	0	0	0	0	0	0.02426741	5.95E-08	0	8.42E-08	0	0		0.094522237	0.345326827	0.409005053	0	0	0.255969588	0.135961142	0.504109277	0.861272755	0.561060394
Potri.001G032300.1	0.052194506	0	0.095242438	0.144693462	0.581882738	0.335399142	0.102326249	0	0.508371953	0	0.316261911	0.373388715		0.077769814	0.057598397	0.142006475	0.215376219	0.581882738	0.419165077	0.153284722	0	0.508371953	0	0.316261911	0.411175653		0.026105089	0.056373063	0.047637328	0.052018658	7.58E-08	0.058664206	0.036698568	0	0	0	0	0.037354865		0.131274754	0.140780022	0.234147598	0.344554007	0.745660045	0.55817152	0.252916778	0	0.740680855	0
Potri.001G032400.1	24.59876545	20.61630663	12.99598428	24.11946669	5.631123273	6.694458676	11.41267765	4.866517567	7.297597393	10.3904322	11.47724676	10.55124241		27.11849731	22.99770821	14.16944793	27.39372805	6.112753247	7.439937365	12.60957294	5.189978768	8.197907723	11.22291362	12.76958475	12.02722391		0.180218196	0.259029951	0.171796066	0.235711543	0.116844064	0.118681816	0.123428343	0.162133118	0.197597316	0.295642982	0.216226048	0.164036605		4.805335058	4.627816454	3.98243484	4.892897199	2.856858628	3.105160682	3.823342403	2.699701431	3.298730259	3.590946904
Potri.001G032500.1	89.22382111	106.1197595	143.4764301	88.7683753	96.24597203	96.98214154	43.38896313	43.24958451	60.92364376	92.92051459	128.4116376	99.02762921		112.7054538	133.0816086	182.578206	123.1167627	123.3815943	122.8491776	59.2613783	58.89929075	74.95225502	118.115174	159.6446988	125.7561195		0.500538938	0.78321184	0.837408639	0.703755111	0.780869891	0.661604822	0.4179761	1.052034036	0.666066113	1.451799927	1.018362999	0.65521473		6.701919532	7.005505291	7.562935211	7.092372495	6.99384009	7.070057689	5.898829511	5.91726091	6.288995439	6.91171109
Potri.001G032600.1	7.209552516	4.038489816	3.322600481	2.285123182	2.413982103	3.63668498	3.256167435	2.528735223	1.99717553	4.454229848	6.485628183	4.541473603		8.376786451	5.209651862	4.017203581	2.809610112	3.290202743	4.153212835	3.92662437	3.166924775	2.393335269	5.269556375	7.270538289	5.370063702		0.120141386	0.173469867	0.123574368	0.094486135	0.149984798	0.101221484	0.087534994	0.229828957	0.125648668	0.28577439	0.17237243	0.121427911		3.258354223	2.708135898	2.411570759	2.043096723	2.134970688	2.399044971	2.380917793	2.147632158	1.895116917	2.637702765
Potri.001G032700.1	7.689369151	3.321126493	3.086875447	7.460756659	1.028685555	3.952918456	3.014969847	3.951148787	1.497881648	5.061624827	0.465921565	4.400652716		7.689369151	3.321126493	3.086875447	7.460756659	1.028685555	3.952918456	3.014969847	3.951148787	1.497881648	5.061624827	0.465921565	4.400652716		7.68E-07	0	3.14E-07	1.37E-06	0	0	0	7.43E-07	0	0	0	6.93E-07		3.150009292	2.207469143	2.120070206	3.17271437	1.100106853	2.339275507	2.088151485	2.386700008	1.452122363	2.59705859
Potri.001G032800.1	37.31907161	32.58938551	37.9278288	31.02805028	34.24205032	36.59149653	33.64464713	42.11679909	31.37275369	36.27036807	43.8662183	38.1325776		47.86910571	39.99242691	50.1827826	41.02010442	44.98894754	45.05879907	46.17927718	54.04592902	40.02048008	49.13576449	54.89013639	47.95798946		0.286140439	0.352753227	0.41549661	0.334765539	0.419404058	0.318583577	0.308951672	0.774735068	0.480710576	0.887470256	0.512126088	0.325842697		5.563229037	5.374730017	5.704485931	5.481506315	5.510334405	5.560739557	5.550888714	5.810826219	5.401251419	5.609059827
Potri.001G032900.1	71.21044434	76.70645588	85.142475	50.83707622	89.5144087	58.9889498	63.46136533	71.27793781	42.28845302	75.09335937	58.93328292	72.09188688		83.89228753	90.43607872	102.1932525	61.69192038	110.3216843	72.55475629	78.20556987	88.13585812	50.27888404	86.2226888	70.11580844	85.09662573		0.540936347	0.780349472	0.804809186	0.573699059	1.007363461	0.671701558	0.552488324	1.488540844	0.732423692	1.382825258	0.838755307	0.620680867		6.330566512	6.478424319	6.722130252	6.053333708	6.819743061	6.265725551	6.310308814	6.477059148	5.733081801	6.429359394
Potri.001G033000.1	2.196962615	1.328450597	1.282857328	2.557973712	3.135041692	2.823513183	2.239691887	2.257799307	2.282486321	1.446178522	3.194890731	4.149186847		2.196962615	1.328450597	1.282857328	2.557973712	3.135041692	2.823513183	2.239691887	2.257799307	2.282486321	1.446178522	3.194890731	4.149186847		0	0	0	3.99E-07	0	0	4.09E-07	2.60E-07	1.38E-07	0	4.56E-07	0		1.714025645	1.323567883	1.275579129	1.938680615	2.086829233	1.966774867	1.782253625	1.796301672	1.847991633	1.33388595
Potri.001G033100.1	2.196784	1.795568389	2.954548192	2.110848225	3.473556102	3.276021343	2.99413469	2.529698918	3.978113861	3.888809318	3.155387509	3.71908821		2.196784	1.795568389	2.954548192	2.110848225	3.473556102	3.276021343	2.99413469	2.529698918	3.978113861	3.888809318	3.155387509	3.71908821		0	2.89E-07	5.43E-07	5.23E-08	0	0	5.30E-07	3.97E-07	5.23E-07	7.84E-07	0	0		1.713619027	1.593351786	2.076036837	1.747817158	2.197158216	2.118277053	2.079879048	1.905993725	2.444416206	2.311682112
Potri.001G033200.1	29.90845233	27.33297714	30.124605	27.53567442	29.93814574	24.7530996	30.15355147	27.39294846	22.95794747	37.3557615	42.43012232	31.49348909		40.56639948	38.22380189	37.10417473	37.95396082	39.02406623	36.14164711	41.34556264	32.89221541	32.33470573	46.97090811	56.24667056	42.91664998		0.377289316	0.578538107	0.417270411	0.449074112	0.520156608	0.52399116	0.399856497	0.723985962	0.646782273	1.065595569	0.77542516	0.469973289		5.344517179	5.322890401	5.282309616	5.365207227	5.318048198	5.241577322	5.412628257	5.116731769	5.120300665	5.542456569
Potri.001G033300.1	3.349147453	2.066478707	4.147014489	0.994767554	8.534280161	4.611738199	3.282967167	4.609673584	4.660076238	6.889433792	3.986217833	3.42272989		3.349147453	2.066478707	4.147014489	0.994767554	8.534280161	4.611738199	3.282967167	4.609673584	4.660076238	6.889433792	3.986217833	3.42272989		0	2.58E-07	0	1.76E-07	1.77E-06	4.14E-07	0	0	6.06E-07	1.62E-06	0	6.49E-07		2.158537887	1.71866794	2.449923895	1.090442508	3.267826725	2.526859904	2.181981146	2.566403635	2.618305026	2.965585879
Potri.001G033400.1	0.042846236	0.277586692	0.410466477	0.519654693	0.119416234	0.120455848	0.12599874	0	0.104330065	0.088137746	0.129808993	0.659003218		0.042846236	0.277586692	0.410466477	0.519654693	0.119416234	0.120455848	0.12599874	0	0.104330065	0.088137746	0.129808993	0.659003218		6.58E-09	3.75E-08	0	0	0	0	0	0	1.90E-08	0	0	6.83E-08		0.085340713	0.435472642	0.561299483	0.693721611	0.221862085	0.20545343	0.219135041	0	0.252922262	0.280777568
Potri.001G033500.1	1.451476424	1.11450537	1.824588279	1.29655097	1.078771369	1.450883928	0.758823872	1.864587068	1.780253844	1.857824843	1.758984784	1.246027511		1.451476424	1.11450537	1.824588279	1.29655097	1.078771369	1.450883928	0.758823872	1.864587068	1.780253844	1.857824843	1.758984784	1.246027511		2.31E-07	0	0	0	1.96E-07	0	1.38E-07	0	0	3.47E-07	0	7.69E-08		1.319448765	1.187370209	1.61047346	1.308586481	1.133446317	1.348607686	0.87568921	1.61793211	1.61047346	1.557453374
Potri.001G033600.1	14.7290944	16.39663946	16.79204293	18.44503578	18.69366273	18.20990083	18.79049432	18.78334283	21.95026564	16.99822917	11.94849322	20.97781553		15.7615127	17.59924316	17.85704031	20.07760738	19.99052437	19.89954258	20.26926283	20.40241528	23.53599813	18.36448943	12.51287664	22.90119141		0.08712577	0.133972471	0.112271893	0.120634685	0.140640696	0.136392426	0.094758064	0.273140295	0.183414059	0.277913047	0.107412726	0.133154542		4.082081863	4.266568831	4.285963459	4.478101212	4.395484354	4.399943848	4.451711141	4.455472905	4.671061016	4.243155296
Potri.001G033700.1	0	0.286127821	0.120884633	0.091824697	0	0.212849455	0.32468906	0	0	0	0.200704674	0.473916446		0.498375223	0.426330453	0.242252804	0.228827146	0.376657172	0.320444855	0.487163466	0.437848072	0.214650281	0	0.396191027	0.890583786		0.12796458	0.102579329	0.084487244	0.07977081	0.162258301	0.074296837	0.072755023	0.308804645	0.150938129	0	0.141039534	0.1474971		0.613879396	0.60004008	0.373605012	0.362509619	0.539086109	0.455742923	0.633324411	0.620785014	0.385793472	0
Potri.001G033800.1	4.79159502	3.587210811	5.036261856	5.366431496	5.754941147	5.398607476	5.072664402	5.744993785	6.388591163	4.731192345	4.800236419	6.837334606		4.963785779	3.657161422	5.140787606	5.500397462	5.966364009	5.478970778	5.211379855	5.908315751	6.533371573	4.785338213	4.976799954	7.022107175		0.033281157	0.031195215	0.035529472	0.031973929	0.050265515	0.029302734	0.030606752	0.086272751	0.055186199	0.052571435	0.05755528	0.040436927		2.602565345	2.315182412	2.68986838	2.78831007	2.830859335	2.73021852	2.697777529	2.850927833	3.022749767	2.540601867
Potri.001G033900.1	13.1984154	17.55284132	11.1585815	12.74950605	11.70307353	12.36164145	11.71378226	10.47405122	10.4231291	14.67571695	12.58263918	15.89442851		13.1984154	17.55284132	11.1585815	12.74950605	11.70307353	12.36164145	11.71378226	10.47405122	10.4231291	14.67571695	12.58263918	15.89442851		2.95E-06	3.18E-06	0	1.34E-06	3.82E-07	1.05E-06	0	0	0	2.03E-06	2.19E-06	7.24E-07		3.85092087	4.262358527	3.653804035	3.861551417	3.675109457	3.757913134	3.723413644	3.569474838	3.587776174	3.947332051
Potri.001G034000.1	0	0	0	0	0	0	0	0	0	0	0	0		0.21898802	0.117027491	0.233927131	0.250074447	0.32781942	0.180209533	0.30129769	0.229936769	0.297613004	0.145628952	0.38308229	0.287004603		0.064085498	0.067998524	0.089725959	0.078772137	0.111086951	0.072704422	0.074952148	0.168231772	0.134727602	0.150140454	0.145100242	0.08292393		0.316782231	0.214848093	0.365425751	0.38613386	0.484773006	0.286879617	0.433582888	0.415694975	0.486684129	0.329368131
Potri.001G034100.1	21.07778669	26.21283316	26.70411618	13.08335588	19.13255743	19.72520632	16.77677787	13.62860016	15.7024308	15.66169421	16.49632439	16.96483511		24.14167934	29.34102146	30.25997708	14.86924477	22.31624977	23.04708646	18.6903552	16.33417793	18.89281017	17.58538673	18.68631781	19.80079748		0.155953947	0.235356099	0.227080107	0.137738027	0.235803785	0.200937402	0.117440735	0.364884624	0.277330401	0.353026196	0.232284196	0.180500755		4.653630569	4.958111632	4.997852139	4.075931045	4.545984104	4.60230444	4.333137629	4.148686784	4.382806259	4.187379558
Potri.001G034200.1	43.59339382	29.83095004	43.52744442	28.92705255	39.25980118	24.28011671	38.59459917	27.38419951	24.56921383	41.92127889	40.62282476	26.56512833		47.25781827	32.74715559	46.45070713	31.5205593	42.37368328	27.14814984	42.62835121	29.92901317	26.65116056	46.67224023	43.97017135	28.47479811		0.194310949	0.261117671	0.234169221	0.196056298	0.269214219	0.221523761	0.213249572	0.412213339	0.256269703	0.65358423	0.316755056	0.173857533		5.546363712	5.102805594	5.598830499	5.092256855	5.424729017	4.8297594	5.450149797	4.983764963	4.852299865	5.532826209
Potri.001G034300.1	3.895821007	4.286641448	4.452744959	4.923090565	3.635068317	5.807898937	3.875913296	5.337815017	5.275882256	4.137652747	4.073305679	5.202886026		3.895821007	4.286641448	4.452744959	4.923090565	3.635068317	5.807898937	3.875913296	5.337815017	5.275882256	4.137652747	4.073305679	5.202886026		0	0	4.05E-07	4.75E-07	1.96E-07	8.91E-07	0	0	9.82E-07	0	0	0		2.327292139	2.492156436	2.527808111	2.656113752	2.255723264	2.797627553	2.364176578	2.72799352	2.759641592	2.379787542
Potri.001G034400.1	120.9474002	121.9323241	133.2325559	93.69254606	113.3394036	90.16510586	165.2556449	149.2185069	98.47536713	124.7875701	84.63862964	150.1459774		157.1825943	160.1281689	160.8146846	127.4881869	137.083072	117.3551494	204.3331485	187.6680416	132.1924054	155.4227457	115.0028971	192.362963		0.887383661	1.306307906	1.050873493	1.037520777	1.070912758	0.962570615	0.878313723	2.274578957	1.52579665	2.376092303	1.416526585	1.124088894		7.164453901	7.252409772	7.370144392	7.147886524	7.137901578	7.007505866	7.627581854	7.546148963	7.127021532	7.303766123
Potri.001G034500.1	7.894418995	6.449413383	7.646277988	6.931283606	8.775167101	6.991990173	6.876076394	6.542762507	9.695965075	7.238667763	6.312485718	9.638849014		7.918472665	6.551704079	7.710194113	6.980669001	8.826734112	7.0874234	6.899473209	6.542762507	9.811565031	7.334103883	6.312485718	9.655543103		0.016402477	0.049565313	0.036890801	0.027402216	0.035891933	0.041529546	0.015763636	0	0.061487592	0.095293096	1.29E-06	0.016569353		3.181844929	2.990895039	3.17726853	3.094435848	3.315867472	3.042180206	3.033073461	2.969608154	3.51510986	3.041437757
Potri.001G034600.1	7.566180292	10.38045118	8.121448203	7.958140436	8.931223424	6.399233625	10.71054405	11.14897797	10.62063887	9.887825243	12.87725338	10.47514543		7.566180292	10.38045118	8.121448203	7.958140436	8.931223424	6.399233625	10.71054405	11.14897797	10.62063887	9.887825243	12.87725338	10.47514543		0	1.59E-06	0	1.41E-06	0	1.42E-06	1.71E-07	7.24E-07	8.10E-07	6.61E-07	0	0		3.129266854	3.580121727	3.247602657	3.259240457	3.327839761	2.919382544	3.600633527	3.644530403	3.614853276	3.432837562
Potri.001G034700.1	32.22150003	29.73766456	31.01536069	26.42564575	27.51123163	24.7865718	34.12404923	30.79602511	25.59968002	34.40302257	34.21511608	39.07872502		32.22150003	29.73766456	31.01536069	26.42564575	27.51123163	24.7865718	34.12404923	30.79602511	25.59968002	34.40302257	34.21511608	39.07872502		0	2.64E-06	0	5.22E-06	4.68E-06	0	6.67E-06	8.01E-06	0	5.95E-06	1.67E-06	0		5.040312879	4.975170051	5.036494167	4.840435826	4.823901566	4.703815473	5.147739899	5.02344303	4.794412615	5.111589154
Potri.001G034800.1	1.50502604	0.722264402	1.068009863	1.043057242	1.304999151	1.611869662	2.212929325	2.685246748	1.357303759	0	1.013266316	2.033699702		1.50502604	0.722264402	1.068009863	1.043057242	1.304999151	1.611869662	2.212929325	2.685246748	1.357303759	0	1.013266316	2.033699702		2.89E-07	0	0	1.67E-07	2.83E-07	3.25E-07	5.11E-07	0	0	0	2.01E-07	2.73E-07		1.347374076	0.885029399	1.143398581	1.123473281	1.27192489	1.436001068	1.769683611	1.965759829	1.36801613	0
Potri.001G034900.1	3.518919904	4.299608922	2.914879454	3.241016871	5.47157478	4.239823828	5.650637037	4.163576141	4.209101118	6.857685249	5.470820956	2.517362629		3.541167812	4.397300037	2.977697218	3.287899303	5.523245029	4.330347786	5.672626865	4.163576141	4.318988722	6.952740386	5.470820956	2.533791732		0.016402477	0.049565313	0.036890801	0.027402216	0.035891933	0.041529546	0.015763636	0	0.061487592	0.095293096	0	0.016569353		2.220234549	2.519045275	2.085749589	2.207016315	2.736209365	2.45169472	2.793825137	2.451783242	2.533275348	2.976288071
Potri.001G035000.1	3.249006831	4.853822079	4.060724102	5.70641853	4.713701251	4.969237284	9.401719928	4.431004066	8.019666084	7.690530744	7.551059574	3.311292173		3.249006831	4.853822079	4.080987115	5.70641853	4.713701251	4.969237284	9.412408658	4.431004066	8.019666084	7.690530744	7.551059574	3.343290717		0	0	0.020313739	6.27E-07	0	0	0.010910142	7.87E-07	0	1.40E-06	0	0.022138273		2.122656989	2.624679938	2.434516521	2.837704824	2.556008253	2.612196518	3.426759264	2.515103618	3.271157789	3.109490348
Potri.001G035100.1	0.114827913	0.247977445	0	0	0	0	0	0	0	0	0	0		0.114827913	0.247977445	0	0	0	0	0	0	0	0	0	0		9.89E-09	0	0	0	0	0	0	0	0	0	0	0		0.184861855	0.393181746	0	0	0	0	0	0	0	0
Potri.001G035200.1	1.329968862	1.177108124	1.034405213	1.359935391	0.486129883	0.560413756	0.619786207	1.120325732	0.495501777	1.076396166	0.990820543	1.12300201		1.329968862	1.177108124	1.054337406	1.359935391	0.486129883	0.560413756	0.630685895	1.120325732	0.495501777	1.076396166	0.990820543	1.154040537		1.17E-07	0	0.019902322	0	4.43E-08	4.06E-08	0.010689178	1.91E-07	0	0	2.30E-07	0.021689903		1.246037636	1.231968136	1.13421582	1.346763402	0.652396029	0.690650423	0.769799042	1.173214572	0.725541096	1.122319108
Potri.001G035300.1	7.515593488	5.771888802	8.878767863	4.147943225	5.857413771	6.165294569	7.031197586	7.629804553	5.488259548	7.706558755	5.121429615	6.928985285		7.515593488	5.771888802	8.878767863	4.147943225	5.857413771	6.165294569	7.031197586	7.629804553	5.488259548	7.706558755	5.191537834	6.928985285		8.95E-07	0	6.50E-07	3.02E-07	0	1.16E-06	1.46E-06	4.52E-07	2.89E-07	0	0.049100709	0		3.12092198	2.844017403	3.364894598	2.468524692	2.807093588	2.869197447	3.057684624	3.170194924	2.811859119	3.112716441
Potri.001G035400.1	0	0	0	0	0	0	0	0	0	0	0	0		0	0	0	0	0.027118798	0	0	0	0	0	0	0		0	0	0	0	0.039370833	0	0	0	0	0	0	0		0	0	0	0	0.1072681	0	0	0	0	0
Potri.001G035500.1	21.58137432	16.56618916	24.97229577	38.6187195	11.35707948	17.51584176	10.98852668	5.64986121	6.707853207	26.76289041	27.95086709	15.39496751		21.58137432	16.56618916	24.97229577	38.6334638	11.35707948	17.51584176	10.98852668	5.64986121	6.707853207	26.76289041	27.95086709	15.39496751		2.28E-06	0	0	0.014172954	0	3.72E-06	0	9.23E-07	1.11E-06	0	2.21E-06	0		4.50819039	4.19284422	4.732245823	5.389081989	3.635297381	4.218898205	3.639888725	2.793262836	3.054782093	4.754204728
Potri.001G035600.1	0.063793285	0	0.058203712	0	0	0	0.031266354	0	0	0	0	0		0.063793285	0	0.058203712	0	0	0	0.031266354	0	0	0	0	0		1.73E-08	0	8.79E-09	0	0	0	8.27E-09	0	0	0	0	0		0.110694115	0	0.130776051	0	0	0	0.07398336	0	0	0
Potri.001G035700.1	12.69576217	13.35934826	13.94429779	14.09487549	16.09192615	15.39411202	11.89002193	9.868596969	12.27372192	14.47196957	13.59703496	17.49930916		12.69576217	13.35934826	13.94429779	14.09487549	16.09192615	15.39411202	11.89002193	9.868596969	12.27372192	14.47196957	13.59703496	17.49930916		0	0	0	0	2.44E-06	3.42E-06	0	1.79E-06	1.74E-06	0	0	0		3.801551252	3.897347642	3.959485093	4.008455263	4.095686889	4.053900859	3.744330218	3.49299715	3.807011809	3.92576088
Potri.001G035800.1	20.2676582	25.02735323	25.53687869	24.51917806	21.72092833	22.58897692	29.42945568	28.08486313	20.15051484	20.3402331	13.24712795	22.70410827		27.72781769	31.79128245	33.39678073	33.99002835	29.31273355	31.93449358	41.47351578	36.77810996	28.54788593	28.7493885	18.7611141	32.10419857		0.224397996	0.317834522	0.297232772	0.289427879	0.32390073	0.320689843	0.28428888	0.608745715	0.445925835	0.669987274	0.336695998	0.298128701		4.836349052	5.065969834	5.133353445	5.200855042	4.906505972	5.056276688	5.414947083	5.265795163	4.944865733	4.852963964
Potri.001G035900.1	0	0	0.308137299	0	0	0	0	0	0	0	0	0		0	0	0.32970691	0	0.025871778	0	0	0	0	0	0	0		0	0	0.022016416	0	0.026887763	0	0	0	0	0	0	0		0	0	0.469796622	0	0.106223691	0	0	0	0	0
Potri.001G036000.1	3.10277532	3.203223584	3.949464543	2.601430793	2.86850805	3.233890231	3.412373606	2.624840494	2.800959707	4.35886848	4.493809399	3.594768686		3.953268739	3.935781206	4.805365985	3.599247336	3.580134277	4.132765825	4.40721404	3.014969565	3.558594738	5.235748279	5.388994574	4.275500937		0.077934764	0.10691333	0.107197892	0.100334995	0.106661403	0.099607573	0.088051677	0.138062496	0.140383263	0.234082223	0.145307862	0.088893678		2.340789652	2.397877292	2.608591341	2.307300473	2.232795027	2.392761234	2.501515666	2.092819184	2.316593205	2.631580574
Potri.001G036100.1	12.45882852	11.97376805	11.21003496	10.68664573	10.68004203	11.97734292	9.897141019	12.22222025	13.79382566	10.79813296	12.72276487	11.98151046		20.29332375	19.39723855	18.48235431	17.93816014	18.25010703	21.16172496	16.83157971	19.44228613	23.84105655	18.0036596	21.38980054	20.86018524		0.177935823	0.251624602	0.234808545	0.2031413	0.263243051	0.251643148	0.166101863	0.434521084	0.362789505	0.502949963	0.321069049	0.228450373		4.426245707	4.403191176	4.330604755	4.314551494	4.267345144	4.487056944	4.19185439	4.388185045	4.687656087	4.219159466
Potri.001G036200.1	4.637281088	3.973997513	6.178547902	2.856768362	4.92362317	4.138739409	4.329187473	3.782296274	6.930369789	2.422658037	6.244145417	3.05412821		4.637281088	3.973997513	6.178547902	2.856768362	4.92362317	4.138739409	4.329187473	3.782296274	6.930369789	2.422658037	6.244145417	3.05412821		8.68E-07	0	1.17E-06	3.70E-07	6.53E-07	7.89E-07	0	3.54E-07	5.33E-07	0	9.31E-07	3.57E-07		2.523686968	2.40956489	2.91174535	2.063823544	2.604936493	2.393784629	2.485024155	2.340315684	3.097552346	1.805436297
Potri.001G036300.1	8.456920595	5.52922681	4.672027703	4.194155095	5.535749293	3.988530334	4.943464074	4.485087812	3.274648167	2.553612525	8.227083488	3.219216221		8.456920595	5.52922681	4.672027703	4.194155095	5.535749293	3.988530334	4.943464074	4.485087812	3.274648167	2.553612525	8.227083488	3.219216221		1.31E-06	0	4.27E-07	6.21E-07	0	0	0	7.24E-07	0	3.03E-07	0	0		3.273601316	2.785688276	2.579900228	2.478555696	2.738320987	2.35119371	2.636138424	2.529062195	2.221829791	1.848579926
Potri.001G036400.1	13.41499172	11.39401858	14.3766367	9.379236942	16.14245025	11.2886229	12.54691298	11.09361005	10.0626921	20.44117718	15.482932	5.382336784		15.70755939	13.16606949	16.96814419	12.05638599	19.00003321	14.20070752	15.32513812	13.37570241	12.59756873	22.58088174	19.38011501	7.315848182		0.163174329	0.210653831	0.237332391	0.212096918	0.271383345	0.230589745	0.173793454	0.419780267	0.315920492	0.444963244	0.36836425	0.17893161		4.077955243	3.877956374	4.216017887	3.786489542	4.323712857	3.948683315	4.073650398	3.877822682	3.838478393	4.521056327
Potri.001G036500.1	1.456933102	1.39836905	2.481316148	1.346301953	2.59878456	1.664386718	5.553891824	2.287507192	2.838091543	3.19681568	1.373242507	1.760261086		1.603662454	1.569739177	2.864502257	1.548112616	2.848484443	1.744537341	5.903088806	3.004120809	2.838091543	3.332147544	1.421207906	1.946061276		0.048922057	0.077695536	0.104703928	0.069150448	0.097230463	0.04428804	0.075066009	0.272318012	0	0.133250244	0.04905704	0.065162958		1.40957534	1.468702334	2.047260151	1.455848818	1.989554134	1.504941581	2.841991139	2.086624174	2.070787074	2.124459702
Potri.001G036600.1	6.345753068	8.987699256	9.060563512	7.68208054	11.53046584	3.508451549	17.34833846	11.51315603	8.428271856	9.154517629	7.490413675	10.11097337		6.488367687	9.21479439	9.381179635	7.897949859	11.98934163	3.671627644	17.8022025	12.25317406	8.428271856	9.318790362	7.522310353	10.30243335		0.038120398	0.068374683	0.075278056	0.055730599	0.102286719	0.052224405	0.066062655	0.213717917	0	0.119699032	0.031218116	0.052493675		2.930253857	3.421409012	3.4360375	3.24977927	3.706631101	2.255560514	4.262517964	3.764499854	3.32877036	3.361258493
Potri.001G036700.1	0.182128864	0.168564728	0.142432045	0.144256322	0.058012478	0.041798231	0.178529937	0.167118076	0.084472681	0.214086851	0	0.186130326		0.887357846	0.699150305	0.377967169	0.430785442	0.848142435	0.693098273	0.792060816	0.664628587	0.300638272	0.537786169	0.594983246	1.259469466		0.093009003	0.121260013	0.078993052	0.071018342	0.148880707	0.11829184	0.089487581	0.198855545	0.091202517	0.184238695	0.152635785	0.138593856		0.944331739	0.865809983	0.531874349	0.591153853	0.961410503	0.800755026	0.907104778	0.819217785	0.489600188	0.677503231
Potri.001G036800.1	1.375364178	1.887589505	2.040604773	2.031107484	2.436091165	2.023658255	1.297787021	2.972207445	2.170065352	1.586479423	1.207223637	1.195401186		4.28145727	5.389817522	6.79228199	6.033725484	7.12513676	6.625642972	4.588962306	7.22040006	6.567994914	5.668490979	4.413648559	3.802699907		0.141848281	0.230935317	0.244127236	0.192874802	0.272552957	0.220023329	0.150597228	0.446099897	0.309475456	0.46927695	0.257343473	0.164829421		2.42808561	2.750550417	3.025378147	2.907631632	3.02944208	2.954240371	2.551009714	3.103574075	3.027151755	2.725121658
Potri.001G036900.1	130.9483932	125.822197	160.7810307	132.0595301	143.7852682	156.3302529	221.6744041	163.9032922	133.6520202	112.1229426	91.05537008	159.1132859		156.7895925	151.2471847	188.0329651	153.6037902	162.6206414	179.9062514	264.8831084	185.1262634	153.9010765	130.6866247	108.1778791	184.8241116		0.43962475	0.666571647	0.620437882	0.494380609	0.570132206	0.529192994	0.567972436	1.023122541	0.745165569	1.080476234	0.636448405	0.541852973		7.160276768	7.159439608	7.593286779	7.413881039	7.403007681	7.652400626	7.969532978	7.512477385	7.35855714	7.069339148
Potri.001G037000.1	14.27390538	10.01730668	19.13807208	12.83545621	17.22488129	9.45178027	12.68794836	11.61090059	6.533334607	8.69998089	5.424987726	20.37371495		14.60645156	10.35019799	19.69472546	13.16636514	17.69805221	9.752703036	13.04000131	11.88868591	6.755080412	8.768458159	5.526512496	20.92458604		0.052986253	0.079348788	0.093576607	0.062100606	0.097933059	0.066147421	0.054402383	0.124409598	0.078827905	0.070176024	0.050430568	0.085685554		3.984546735	3.575142908	4.418514431	3.909253506	4.228243479	3.448742913	3.862044456	3.726276949	3.064737625	3.289143147
Potri.001G037100.1	0.163262435	0.088143642	0.074478684	0.169723374	0.091005357	0.065569737	0.040009079	0	0	0.335842406	0	0.175191862		0.959166806	0.877998813	1.423436604	0.903720393	1.233668622	0.787885965	0.877799183	0.645966012	0.529393495	0.507793717	0.251641808	1.454326041		0.126815441	0.189910607	0.223962969	0.144501486	0.234389549	0.158314917	0.130204756	0.297757568	0.188663942	0.167956834	0.120698754	0.203394615		0.998427216	1.009371057	1.364865631	1.012808896	1.231866579	0.886888826	0.982914052	0.800705082	0.757752203	0.652333251
Potri.001G037200.1	22.03682736	19.75310529	25.06183369	22.70410654	39.8475581	23.96295339	34.65047699	18.98100888	30.24480852	46.5470989	35.5562104	13.8519892		22.19195761	19.90225643	25.26489617	23.11636942	40.09894285	24.12517806	34.96856616	19.16774585	30.47744684	47.0134962	35.72631745	13.91263192		0.048476707	0.0689557	0.071785591	0.089814631	0.090328883	0.059742975	0.067220921	0.130660849	0.102041987	0.238520985	0.08388886	0.035074804		4.551262136	4.44442353	4.75246798	4.667897556	5.353422284	4.66814447	5.180037071	4.372958575	5.040022156	5.544621777
Potri.001G037300.1	4.978552857	4.378622714	4.542331659	5.64861017	5.774067172	7.901229782	4.211118724	3.739315635	4.106081161	9.415330097	4.926387455	5.026386552		4.978552857	4.378622714	4.542331659	5.64861017	5.774067172	7.901229782	4.211118724	3.739315635	4.106081161	9.415330097	4.926387455	5.026386552		7.34E-07	7.98E-07	1.48E-07	7.49E-07	1.07E-06	0	3.31E-07	9.48E-07	3.14E-07	0	0	0		2.605780784	2.516273485	2.549837359	2.823999605	2.78831007	3.173820017	2.46576266	2.329083528	2.480449552	3.371784234
Potri.001G037400.1	28.05875608	31.59712603	26.69860601	23.48935	32.62297416	32.72846464	40.39411215	41.04096482	29.16305775	44.19397161	37.59435939	41.33774422		31.29995912	35.46217448	30.33029234	27.22864914	35.7578768	36.4547491	45.2645528	46.39116016	33.51256245	47.21440098	41.96175784	45.05350396		0.392149292	0.632906479	0.551154326	0.482915022	0.586386785	0.540306198	0.470121479	1.296018333	0.803701101	1.061470791	0.813508599	0.519675075		5.003054472	5.216775031	5.00067095	4.884883809	5.191715402	5.254747701	5.52711678	5.598830499	5.16456104	5.552485955
Potri.001G037500.1	3.084560691	1.758579301	2.206404331	2.907343569	2.200817233	2.616401614	2.249564895	3.803971325	1.922782173	2.233496342	2.467114762	2.542038933		3.963759194	2.151381968	2.925737171	3.51925388	3.003785401	3.152645018	3.100093936	4.122078427	2.521969167	3.035930664	3.066025561	2.859440738		0.103808716	0.103541442	0.120568763	0.104941843	0.14720739	0.101934935	0.105004774	0.154965061	0.158732362	0.283802294	0.150433803	0.074094908		2.343580868	1.758714623	2.068505054	2.284614959	2.046109868	2.076131916	2.120070206	2.440498874	1.948460113	2.025318128
Potri.001G037600.1	1.334267999	1.04779202	1.106690301	1.513167548	1.622715242	0.389724355	2.021303729	0.779099761	0.787618519	0.998066867	1.102462294	1.735468677		1.334267999	1.04779202	1.106690301	1.513167548	1.622715242	0.389724355	2.021303729	0.779099761	0.787618519	0.998066867	1.102462294	1.735468677		3.04E-07	0	1.38E-07	2.63E-07	0	0	2.96E-07	0	0	1.98E-07	8.93E-08	0		1.249856927	1.141561955	1.165136524	1.440384845	1.445095068	0.532451192	1.676753309	0.927205028	0.983138427	1.053083386
Potri.001G037700.1	4.279790342	5.953726762	4.072485345	4.840393344	4.039472545	2.699554068	4.272432881	4.384811458	2.898340099	5.185079091	4.454664718	5.710115232		14.6337322	16.02034467	13.26671991	13.15739011	13.62988289	10.02192575	14.3314643	13.56036673	11.97082657	16.35741222	15.25841987	16.29088362		0.379445378	0.518955003	0.467798078	0.392220286	0.537670389	0.375359279	0.354768019	0.908947249	0.626229746	1.134723945	0.68539841	0.431744682		3.986947217	4.151197133	3.888795288	3.908193615	3.87711217	3.486425057	3.990377972	3.893864124	3.772465677	4.088852446
Potri.001G037800.1	0	0.065951448	0	0	0	0	0	0	0.099150558	0	0	0		0	0.065951448	0	0	0	0	0	0	0.099150558	0	0	0		0	0	0	0	0	0	0	0	1.17E-08	0	0	0		0	0.152275698	0	0	0	0	0	0	0.243992101	0
Potri.001G037900.1	1.028878421	2.112197262	1.089388063	0.774686237	0.708043155	1.428414486	1.058352247	1.386981432	1.36090722	0.940655941	1.924159855	0.890515564		1.149612858	2.275467368	1.203240705	0.863951219	0.7803202	1.499386281	1.227862924	1.512788807	1.755157918	0.994377847	2.057581099	1.108691878		0.028033752	0.046183232	0.036653924	0.027544744	0.030509434	0.026426993	0.032696916	0.070703015	0.086276353	0.052264313	0.051352964	0.044012244		1.139735039	1.812229548	1.229341788	0.98452855	0.910950918	1.370985311	1.233036882	1.418650781	1.597407466	1.05126628
Potri.001G038000.1	27.78316318	30.02439674	30.97025714	29.17632072	31.71415679	25.6466611	31.79189482	29.27633117	28.48099786	28.64664264	28.31216999	38.63679454		32.06250325	35.5265282	34.80045458	35.33925495	36.43706375	31.07348723	36.92240165	32.86658034	33.73042501	31.91688305	32.67342384	44.60694941		0.217904731	0.365706096	0.271102199	0.301589348	0.351330393	0.30364855	0.233104037	0.533204518	0.446038144	0.561199906	0.382469415	0.31193544		5.035946689	5.220179401	5.197637723	5.267150713	5.217947845	5.017870223	5.258057186	5.115025289	5.178230668	5.005037768
Potri.001G038100.1	47.39764202	30.9224886	48.58397088	40.2125795	37.15496549	47.87317629	36.41211777	38.92119576	43.79348754	27.14982377	53.56638483	39.40015719		73.32915345	49.51698767	72.79268575	63.88751995	60.32693966	73.38261164	58.19602321	63.34784497	70.44451968	54.89557763	86.06238189	59.88526981		0.536037208	0.644580086	0.675019119	0.580217674	0.720467543	0.647053264	0.468497234	1.276603099	0.95549649	1.496981984	1.003666951	0.53620652		6.147512935	5.662132652	6.234426194	6.108423063	5.925588816	6.283116707	5.878641985	6.005938564	6.195947928	5.775280173
Potri.001G038200.1	0	0.195771667	0.330842153	0.125654849	0	0	0.088862269	0	0	0	0	0.259406897		3.081407036	4.951848544	3.146970561	1.710790769	3.742192016	2.823694482	4.448445196	3.25375023	4.581100209	4.572512028	2.896168447	2.801983597		0.457278648	0.846953582	0.615697098	0.389618981	0.784110928	0.546656136	0.541108323	1.20807035	0.998753035	1.629783259	0.779829443	0.513649796		2.065439197	2.649035243	2.141507295	1.5478059	2.288396758	1.966886083	2.513976905	2.178900344	2.604061153	2.490815413
Potri.001G038300.1	0.418643432	0.568281644	0.174611136	0.66317837	0.053339251	0.384311517	0.046899531	0.460967358	0.233003812	0.295261448	0.18119172	0.290932041		3.412577913	5.611548759	1.834857474	4.153436391	1.209867561	3.542141602	1.233950109	2.638423504	2.142586552	2.511887561	1.757306013	2.895697942		0.164140088	0.308205187	0.172765645	0.215226818	0.150146606	0.217383638	0.103785937	0.353476814	0.24007211	0.405014941	0.210356163	0.197817796		2.180735351	2.807176981	1.615333776	2.468955808	1.215851768	2.21285509	1.238938732	1.947275506	1.788784388	1.835881337
Potri.001G038400.1	0	0	0	0	0	0	0	0	0	0	0	0		2.715075777	4.029372449	2.524325628	1.69294778	3.21201109	2.164555732	3.887635415	3.647950106	3.234877764	3.86761417	3.08265478	2.749194294		0.431230473	0.762063146	0.54667402	0.414206437	0.724902738	0.495407762	0.499193686	1.230411069	0.857145304	1.453799962	0.795353334	0.500939175		1.926406317	2.42706712	1.916043733	1.533645454	2.110319822	1.705149435	2.371313104	2.303622889	2.207647517	2.306670921
Potri.001G038500.1	0.029493471	0.191078511	0.215274004	0.286166009	0.06576072	0	0.02891067	0	0.095754991	0.242680642	0	0		0.102460317	0.305725617	0.38055062	0.47622112	0.162034415	0.087180804	0.062013387	0	0.095754991	0.242680642	0.121701266	0		0.034756184	0.068277686	0.073157672	0.072336365	0.064555048	0.046456489	0.023139657	0	0	4.11E-08	0.084479294	0		0.167896255	0.467970388	0.534173598	0.646602814	0.271042585	0.162942215	0.117071035	0	0.238475454	0.41624957
Potri.001G038600.1	0	0	0	0	0	0	0	0	0	0	0	0		0	0	0	0	0	0	0	0	0	0	0	0		0	0	0	0	0	0	0	0	0	0	0	0		0	0	0	0	0	0	0	0	0	0
Potri.001G038700.1	0.055741705	0.1203774	0	0	0	0.044774157	0	0	0	0	0.08443886	0.159505859		0.429740676	0.858230676	0.270613356	0.613510817	0.200286298	0.53925995	0.100374103	0.249906964	0.214453994	0.178647509	0.333533496	0.570552458		0.087326352	0.185742782	0.103481172	0.139180597	0.098448438	0.136479353	0.04472833	0.185716971	0.125415684	0.188390037	0.124834956	0.113681243		0.549601796	0.992734974	0.408969532	0.775654695	0.326059551	0.670861172	0.178167576	0.435350414	0.385748999	0.357697221
Potri.001G038800.1	0	0	0	0	0	0	0	0	0	0	0	0		0	0	0	0	0	0	0	0	0	0	0	0		0	0	0	0	0	0	0	0	0	0	0	0		0	0	0	0	0	0	0	0	0	0
Potri.001G038900.1	0	0	0.345384665	0.131178139	1.688099372	0.152035325	1.298756242	0.607869044	0	0.778711512	0.573441926	0.135404699		2.443847133	3.385914007	2.394551885	1.150038745	4.922075745	2.319450922	4.593144218	3.07156228	3.945804333	3.280711599	2.619482718	1.919767822		0.429561068	0.719973578	0.547030818	0.314128383	0.752591249	0.498926876	0.507874288	1.101816339	0.934401367	1.270109579	0.708822447	0.446531588		1.819519594	2.22801272	1.863698801	1.205385438	2.604779017	1.774531502	2.551848662	2.11606027	2.435338917	2.111523457
Potri.001G039000.1	0	0	0	0	0	0	0	0	0	0	0	0		0.119612409	0.163079611	0.234706469	0.24824977	0.134681609	0.086726299	0.046000623	0	0	0	0.16367652	0		0.052679965	0.092652967	0.099511615	0.094385736	0.084555737	0.05410008	0.03218948	0	0	0	0.117607116	0		0.191713431	0.27671553	0.366829016	0.381966092	0.241376947	0.162512731	0.093237324	0	0	0
Potri.001G039100.1	0	0	0	0	0	0	0	0	0	0	0	0		0	0	0.052637101	0	0	0.023936357	0.009405871	0	0	0	0	0		0	0	0.038198539	0	0	0.023948335	0.013655361	0	0	0	0	0		0	0	0.123583172	0	0	0.078472822	0.045542029	0	0	0
Potri.001G039200.1	0.165163436	0.280248482	0.064582201	0.19622812	0.210434305	0.170571139	0.05782134	0.303101825	0.038301996	0.097072257	0.071483857	0.067516864		3.352216084	5.495723689	1.63681436	3.907098104	1.300247268	3.762590848	1.177809122	2.63039341	2.069993097	2.649490181	1.644200184	2.93625776		0.172910283	0.315192535	0.16770319	0.215342914	0.148083872	0.237756846	0.101753481	0.363245207	0.240619256	0.44626534	0.211884045	0.19263571		2.159041236	2.779622283	1.492705513	2.397877292	1.268720179	2.289561756	1.198884823	1.944204441	1.758375305	1.878627695
Potri.001G039300.1	0	0	0	0	0	0	0	0	0	0	0.089354821	0		0.331093702	0.800682652	0.273344166	0.683814119	0.245682051	0.529907671	0.097660242	0.322803443	0.176955224	0.187834817	0.373324441	0.478145988		0.083831023	0.192770757	0.105772478	0.144529706	0.104740145	0.134716978	0.04303061	0.203639008	0.119461881	0.199766356	0.129376783	0.12254788		0.446392225	0.947320394	0.412699761	0.827098547	0.382213201	0.662190282	0.17409421	0.510160905	0.343740771	0.366898088
Potri.001G039400.1	0	0	0	0	0	0	0	0	0	0	0	0		0	0	0.113546425	0.032533102	0.192967888	0.038680142	0.295407595	0	0.204780815	0.690163239	0.36840615	0		0	0	0.099363912	0.046619143	0.142069647	0.054917672	0.114412392	0	0.180599359	0.504822166	0.236353965	0		0	0	0.198778988	0.084823843	0.315134362	0.096985514	0.427277507	0	0.374950111	0.796684607
Potri.001G039500.1	0	0	0	0	0	0	0	0	0	0	0	0		0	0	0	0	0	0	0	0	0	0	0	0		0	0	0	0	0	0	0	0	0	0	0	0		0	0	0	0	0	0	0	0	0	0
Potri.001G039600.1	2.226007205	3.073449263	2.530381722	4.24883769	1.464569265	3.986417765	2.682812152	3.750242916	2.724959834	3.603190555	4.422306379	5.795435865		2.425581523	3.228540241	2.627401884	4.529564466	1.505658569	4.015202047	2.914607122	3.988148951	3.021269597	3.750921367	5.026835661	6.158251035		0.062612981	0.080753522	0.058162118	0.082560316	0.040700801	0.029321811	0.06247773	0.162940505	0.130065642	0.150188835	0.17611365	0.09347987		1.811270062	2.172636521	1.955424014	2.556739013	1.385717197	2.358068511	2.056326064	2.398565998	2.132046943	2.265878867
Potri.001G039700.1	0	0	0	0	0	0	0	0	0	0	0	0		2.666591202	3.657667311	2.236419435	1.094111674	3.230011684	2.373354202	3.577308624	2.804525409	4.138769043	2.729003145	2.158645672	1.841976318		0.42989699	0.770103391	0.561191214	0.330238809	0.71194818	0.53984728	0.509774322	1.177079337	0.993301613	1.292701734	0.720653796	0.463338774		1.91360849	2.315411484	1.805860825	1.161168091	2.114879558	1.792237619	2.282789218	2.01637199	2.488197	1.91720513
Potri.001G039800.1	0	0	0	0	0	0	0	0	0	0	0	0		0	0	0	0	0	0	0.010347209	0	0	0	0	0		0	0	0	0	0	0	0.014015393	0	0	0	0	0		0	0	0	0	0	0	0.046488007	0	0	0
Potri.001G039900.1	0.372414852	0.351859888	0.276074364	0.53233507	0.103795299	0.523494606	0.05703997	0.299005854	0.264490813	0	0.246812505	0.399626841		2.756370336	4.120078225	1.735615819	3.732668983	0.885789084	3.506198607	0.902440775	1.998704632	1.727011659	1.638174355	1.695813461	2.750115364		0.149801908	0.2733105	0.156500572	0.203017404	0.127829958	0.212891302	0.088057852	0.325562356	0.215953036	0.355829185	0.209647287	0.177248313		1.944371632	2.451392135	1.556340028	2.34759176	0.990624949	2.202148862	0.998685994	1.680046621	1.580878918	1.443241976
Potri.001G040000.1	0	0.02723032	0.115043941	0.017477614	0.084343179	0.040513073	0.06180026	0	0.081875424	0.207504385	0.038201475	0		0.025029291	0.094707052	0.657015944	0.191974117	0.734094913	0.158790992	0.689814507	0.393529791	0.692379526	1.186510075	0.590556607	0.01578565		0.015444488	0.033781569	0.093403932	0.04308798	0.110608458	0.03968895	0.077629931	0.138159062	0.131955531	0.256333183	0.117569909	0.015137883		0.05988278	0.189733864	0.812917651	0.31575809	0.87338276	0.255125592	0.814267652	0.58129501	0.900248058	1.185879445
Potri.001G040100.1	0.188980107	0.641320978	0.19705332	0.785835184	0.30097383	0.433705787	0.370491593	0	0.26295101	0.222140275	0.163583747	0.579396282		2.381527309	2.568490517	2.935503309	3.663152	2.743015293	2.729006922	2.022434213	1.699192155	1.860553698	3.408742513	2.161759216	2.760552901		0.196113446	0.261398582	0.279451355	0.269681304	0.316139002	0.243264225	0.159495898	0.433888089	0.300209789	0.680973987	0.343084441	0.242450786		1.795069465	1.932202418	2.070658726	2.326420905	1.945465297	1.929236358	1.676963443	1.527885437	1.648248105	2.14982271
Potri.001G040200.1	0	0	0	0	0	0	0	0	0	0	0	0		1786.307732	1346.995453	1101.124569	980.295362	849.0984971	1150.952777	538.7148441	564.9664468	604.0282902	1450.588415	2120.851864	1423.969575		11.84662673	14.3537919	12.70411104	10.77744053	11.62001018	11.97463123	6.46781689	17.13850602	12.74162267	29.8866271	22.61726801	13.02398226		10.75771108	10.22850911	10.21632412	9.880212868	9.831329476	10.21632412	9.024520713	9.144655194	9.378121684	10.19339423
Potri.001G040300.1	0.271960846	0.587315001	0.330842153	0.125654849	0.202127688	0.291267676	0.177724538	0	0.294320604	0	0.549297003	0.259406897		3.493065103	5.128238816	3.185844514	1.851398545	3.499234535	2.904666896	4.801317267	3.870378987	4.158750141	4.186123572	4.46633393	3.17630775		0.460380855	0.810175471	0.575941957	0.384730004	0.725904483	0.499754366	0.529260516	1.276389952	0.944645417	1.523881987	0.858166442	0.504628365		2.207474916	2.692075394	2.157220097	1.622732525	2.206323989	1.9947295	2.602980502	2.368292453	2.494431716	2.394426768
Potri.001G040400.1	0	0	0	0	0	0	0	0	0	0	0	0		0.049969789	0.092355098	0.101759121	0.175154737	0.074545152	0.042399935	0.021762809	0	0	0	0.127283394	0		0.030193047	0.068316829	0.064020357	0.071731514	0.06200771	0.035005581	0.021066688	0	0	0	0.09188195	0		0.095297056	0.187412933	0.184769278	0.291005952	0.169379074	0.100847163	0.059629202	0	0	0
Potri.001G040500.1	0.138701359	0.544606394	0.115043941	0.943791179	0.084343179	0.243078441	0.160680677	0.242969618	0.245626273	0	0.152805901	0.090203716		2.175026442	3.810910474	1.473091641	3.728080023	0.85765767	2.695679141	1.061592513	1.843491481	1.483664565	1.47255487	1.359246693	2.305137922		0.141046958	0.266785696	0.156860121	0.195087256	0.131109902	0.196840491	0.093198018	0.32726006	0.20367155	0.345712112	0.195267343	0.18009377		1.703869945	2.357727574	1.393393383	2.343466014	0.969939377	1.917151102	1.121086472	1.606770816	1.441457389	1.350105157
Potri.001G040600.1	0	0	0	0	0	0	0	0	0	0	0	0		0	0	0.05611724	0	0	0.023936357	0.009493504	0	0	0	0	0		0	0	0.038198539	0	0	0.023948335	0.013688441	0	0	0	0	0		0	0	0.127817224	0	0	0.078531712	0.045655211	0	0	0
Potri.001G040700.1	0	0	0	0	0	0	0	0	0	0	0	0		0	0	0	0	0	0	0	0	0	0	0.076864466	0		0	0	0	0	0	0	0	0	0	0	0.110325658	0		0	0	0	0	0	0	0	0	0	0
Potri.001G040800.1	0.411830067	0.235421625	0.287334781	0.453311797	0.054014431	0.389176219	0.083113093	0.155600796	0.078651076	0	0.146788229	0.242623891		2.358926283	3.352456253	1.60390275	3.259345399	0.728519643	3.002728038	0.779660177	1.507071511	1.293180987	1.572236066	1.272103486	2.264044838		0.141830331	0.262311396	0.147668834	0.19206537	0.120229722	0.208452292	0.081653489	0.283396722	0.188924827	0.342396606	0.178969405	0.167390581		1.784567237	2.216140826	1.474359151	2.198036299	0.867376652	2.025127371	0.89575831	1.414337416	1.329377656	1.409695948
Potri.001G040900.1	0.092603155	0.239978172	0.168978519	0.154028525	0.123884712	0.089259449	0.036309314	0.356877955	0	0	0.168332952	0.052997108		0.116735538	0.270495397	0.540562283	0.21646142	0.73327361	0.164951462	0.655128958	0.590038219	0.664737327	0.795491489	0.596684206	0.052997108		0.018109987	0.029967723	0.09685396	0.03569444	0.134297526	0.041076268	0.091482173	0.14675559	0.16936939	0.293264622	0.13714537	1.15E-09		0.188632941	0.425924537	0.703795473	0.345044189	0.872216884	0.26480378	0.788197348	0.757839117	0.876185463	0.884567448
Potri.001G041000.1	1.082957859	1.113671159	0.705763575	0.929243943	1.149828165	1.076992753	0.631879908	0.828085075	0.251141833	0.42432783	0.5468301	0.922292485		1.082957859	1.126868163	0.839999807	0.957157002	1.288554933	1.113403393	0.807744724	0.86667384	0.380479877	0.658556792	0.797746997	0.922292485		0	0.023690852	0.065556827	0.02744389	0.074785763	0.033060376	0.054543457	0.070048341	0.085577602	0.169707769	0.116217492	8.05E-08		1.092167678	1.192734205	0.969307431	1.064088499	1.260699707	1.145049196	0.916548791	1.002189002	0.59871174	0.771629192
Potri.001G041100.1	0	0	0.022874821	0	0.027950699	0	0	0	0	0	0	0		0.016522182	0.050407642	0.569217055	0.148268149	0.698264368	0.119321174	0.663114311	0.435604089	0.640485762	1.000742907	0.603069342	0		0.012572611	0.030245414	0.093538905	0.040662418	0.11583483	0.039201336	0.078477971	0.146561322	0.134077563	0.255034794	0.123913041	0		0.049331682	0.131098098	0.737771873	0.248316276	0.839861837	0.203933205	0.795302605	0.619379442	0.857385221	1.059378295
Potri.001G041200.1	0	0	0.058203712	0.044211891	0	0	0	0	0	0	0	0.045636399		2.672236907	2.313905091	2.956166539	3.12259746	2.781464142	2.606708155	1.773677728	1.936062905	1.921918998	3.516104553	2.403037063	2.453275876		0.239367318	0.313323017	0.330298267	0.299812703	0.376635017	0.29954406	0.182918171	0.505736616	0.361037372	0.759658511	0.415508276	0.272864834		1.915492831	1.831921676	2.076978788	2.153150014	1.963623935	1.87724934	1.552145041	1.64977666	1.681297759	2.189231601
Potri.001G041300.1	91.44683439	40.13319173	84.57152539	13.19375914	26.78191866	43.32606677	13.77365172	16.74039354	20.23454156	86.71362532	66.94557222	30.15605177		1922.393086	1412.949215	1232.623986	1008.319221	903.1201537	1216.913437	569.5241704	595.0656744	641.5975795	1599.661258	2232.963038	1483.258481		12.05692454	15.20450599	13.49013217	10.37845002	12.03997853	12.31212715	6.844756681	17.46703037	12.72520272	31.31659762	23.02843893	12.76240436		10.80123461	10.27130635	10.41276963	9.976686863	9.937641065	10.25698383	9.086909416	9.200375846	9.464362853	10.24000849
Potri.001G041400.1	17.73078063	14.22223581	12.32549198	9.157713075	12.09545957	12.20754229	9.45577308	10.84629079	15.21377831	11.63677472	14.45270423	22.55981672		17.7518676	14.22223581	12.32549198	9.157713075	12.09545957	12.20754229	9.45577308	10.84629079	15.21377831	11.63677472	14.48499899	22.5753096		0.014798106	1.23E-06	2.32E-06	1.09E-06	2.69E-06	1.95E-06	0	0	3.32E-06	0	0.031989409	0.015102728		4.239075057	3.992687473	3.791986265	3.435302513	3.714884807	3.742283754	3.432837562	3.608255158	4.092785163	3.644567918
Potri.001G041500.1	3.399510572	3.752290283	3.170570634	2.094247483	4.99704562	4.288107448	2.888023749	2.102658126	3.106717492	3.108015244	3.051650016	4.503591961		3.888209103	4.47126173	3.721147117	2.715505999	5.346333495	5.129830577	3.373557314	2.739116567	3.823142897	3.804832262	3.649010506	5.196028232		0.090233618	0.160869586	0.126753592	0.119565521	0.113719506	0.146445462	0.086144131	0.257436035	0.190865583	0.290761444	0.16963517	0.127286625		2.324999544	2.537854228	2.330931909	2.004792473	2.695409334	2.649770468	2.212593075	1.98439711	2.393784629	2.286559604
Potri.001G041600.1	4.54576479	5.023460609	5.378743046	5.48865562	6.057579269	7.559447151	5.569923677	6.615119206	6.918051322	7.159329136	6.563249755	4.776296061		4.552032973	5.036191822	5.399707183	5.48865562	6.057579269	7.569060486	5.569923677	6.654011544	6.918051322	7.159329136	6.591869828	4.784781609		0.008490314	0.01806784	0.021019224	8.14E-07	0	0.013490658	4.52E-07	0.054093718	1.37E-06	1.01E-06	0.026856852	0.011988394		2.498059787	2.669280369	2.741629454	2.783326825	2.84637899	3.124303528	2.767992608	2.992617758	3.094775902	3.013260864
Potri.001G041700.1	6.846881749	3.889087256	6.409638608	3.262343284	8.11021655	4.669026872	2.901362288	4.924620227	5.267912269	5.428409234	4.42963111	5.33180532		7.254538669	4.247730411	6.667943791	3.394097466	8.518669319	5.053806247	3.034318089	5.337944748	5.403083424	5.628673521	4.596876694	5.620743248		0.069825092	0.095844674	0.076156744	0.047120768	0.106261288	0.083806452	0.039739959	0.176030732	0.072078968	0.138305537	0.073686076	0.069243023		3.077431018	2.481107328	3.001667721	2.242405193	3.2654311	2.631166303	2.096992058	2.7283937	2.788832001	2.717825456
Potri.001G041800.1	18.01629726	12.26542058	19.28240005	16.88963464	13.67822985	17.49031043	19.64273506	17.86135753	13.35098163	16.91830764	18.02414383	23.19686528		20.82089037	14.44185941	23.05710669	20.05902247	16.36904579	19.81714444	22.28039589	20.29223416	15.36867609	19.82451234	20.61768026	26.32981654		0.171426242	0.224059592	0.277581665	0.226297827	0.258870922	0.200049701	0.172036226	0.426782332	0.268958731	0.494192781	0.290898153	0.216078682		4.461248322	4.014747978	4.618308422	4.476357076	4.12479618	4.392226402	4.573642304	4.446825261	4.10878381	4.347791914
Potri.001G041900.1	33.43975024	24.12753517	22.29831404	17.63695989	42.81556094	30.59950616	29.50867786	28.65472769	29.97562553	35.11217222	45.24895919	32.24766594		44.4629583	30.34431296	33.6184248	26.91900151	61.4436168	42.81531512	43.3107535	38.49675455	42.83567267	54.94256949	62.22989457	45.96974159		0.513802917	0.580552333	0.747664288	0.569201855	0.998115284	0.71946386	0.571572457	1.261842804	1.050578083	2.118628788	1.142932356	0.689946248		5.467905623	5.000714634	5.146134962	4.867259246	5.956079003	5.489072865	5.47111728	5.331505841	5.511076216	5.777876656
Potri.001G042000.1	0.885253261	0.84966891	1.376059844	1.166453325	1.120936544	1.018327978	1.414127989	1.263565348	1.24189849	1.258982825	1.324447088	0.969483898		0.885253261	0.84966891	1.376059844	1.166453325	1.120936544	1.018327978	1.414127989	1.263565348	1.24189849	1.258982825	1.324447088	0.969483898		1.70E-07	0	2.47E-07	0	9.18E-08	7.24E-08	0	1.33E-07	6.75E-08	9.30E-08	0	1.63E-07		0.941031326	0.987269144	1.337414684	1.214168159	1.159262349	1.079118315	1.347823275	1.257838552	1.301562101	1.233036882
Potri.001G042100.1	2.278037622	1.439869034	1.318032449	0.154028525	3.344887224	3.213340165	2.777662543	1.42751182	7.395991964	3.200253116	2.01999543	0.715460958		2.278037622	1.439869034	1.318032449	0.154028525	3.344887224	3.213340165	2.777662543	1.42751182	7.395991964	3.200253116	2.01999543	0.715460958		2.28E-07	0	0	0	0	7.35E-07	3.71E-07	2.36E-07	0	0	5.41E-07	0		1.751985476	1.398140932	1.300747864	0.25614634	2.157220097	2.097218691	2.004299455	1.358168961	3.167075325	2.086221394
Potri.001G042200.1	3.096483038	6.896001977	2.3837363	0.737692793	4.315085474	5.12991103	5.643752546	5.282996692	2.984543208	10.74884373	4.837208157	4.914886292		3.17191143	6.999337521	2.428674143	0.755799798	4.315085474	5.173593	5.825158878	5.378090633	3.118062247	10.88021849	4.887339223	5.020037169		0.050317863	0.086638479	0.053578162	0.029788143	7.82E-07	0.049924528	0.076722403	0.143281171	0.122292155	0.187287853	0.069570335	0.070685608		2.098845719	3.071480387	1.871521659	0.896762056	2.457952146	2.662004881	2.829271714	2.73730336	2.170156453	3.548557172
Potri.001G042300.1	0.042846236	0	0	0	0	0	0	0	0	0	0	0		0.042846236	0	0	0	0	0	0	0	0	0	0	0		6.58E-09	0	0	0	0	0	0	0	0	0	0	0		0.085345669	0	0	0	0	0	0	0	0	0
Potri.001G042400.1	3.941461533	4.383582978	5.250321126	3.523799026	4.306198571	3.324250647	7.746471727	4.936675601	5.374550169	4.378247562	4.477964697	4.257656678		4.849199831	5.317158475	6.152441371	4.446050985	5.179653828	4.219740452	9.367435424	5.761353589	6.20562198	4.861800681	5.372303806	5.21289438		0.094026874	0.141914026	0.127736458	0.11589105	0.14220529	0.12029043	0.123017849	0.23241212	0.160559408	0.193851263	0.162220108	0.117618263		2.57736277	2.736209365	2.90560195	2.533373097	2.659859333	2.419083373	3.420619819	2.820599441	2.956540375	2.560219344
Potri.001G042500.1	0.017775219	0.076773203	0.178395279	0.184786543	0.03963288	0.057111309	0.191663718	0.171257223	0.057709922	0.07312977	0.053852647	0.089012171		0.311057439	0.325633539	0.873763857	0.997329928	0.347302927	0.446796048	0.92412404	0.22919925	0.312758925	0.109987175	0.299420719	0.342251796		0.036164551	0.049358727	0.076982929	0.069015152	0.054279782	0.052705836	0.056049141	0.040093063	0.061493034	0.036582011	0.054426391	0.039875653		0.426171952	0.491960348	0.993756553	1.093888903	0.510664453	0.582590736	1.013150005	0.414402342	0.511896874	0.301526847
Potri.001G042600.1	0.498871267	0.255159718	0.119778981	0.291151479	0.117086161	0.189812395	0.141556511	3.794548377	0.468849134	0.108022481	0.278416545	1.953460474		0.792890238	0.365246961	0.402241773	0.425736251	0.272283867	0.438150279	0.346079932	4.341553607	0.54812726	0.271460495	0.460978251	2.363161242		0.044490177	0.040980801	0.059405875	0.035523701	0.046534599	0.05354112	0.037337121	0.15532947	0.042652504	0.094826365	0.060923353	0.062888538		0.873289607	0.539086109	0.551240138	0.587145355	0.421441029	0.57498641	0.480388572	2.493739328	0.770893572	0.441619342
Potri.001G042700.1	0.682665944	0.652074836	1.628994138	3.129878403	1.141590067	1.202145171	1.286877374	1.180526162	1.363924753	0.648134886	0.357964129	0.882813868		0.741532754	0.733527488	1.684284116	3.217787953	1.166968493	1.303378448	1.371656855	1.261223557	1.378245962	0.648134886	0.406209739	0.933096692		0.022862574	0.036753231	0.028350311	0.029109449	0.019411043	0.036498928	0.024423081	0.067868406	0.020142407	7.43E-08	0.032950308	0.024071286		0.824775783	0.896664324	1.52034012	2.181060891	1.187564516	1.263105115	1.324564066	1.257042809	1.381839146	0.765457219
Potri.001G042800.1	6.712366953	5.880347497	11.09294278	4.388680387	10.44821799	8.341820566	13.09738372	7.321246281	9.457213541	13.54728998	15.7317046	11.14400585		6.712366953	5.880347497	11.09294278	4.388680387	10.44821799	8.341820566	13.09738372	7.321246281	9.457213541	13.54728998	15.7317046	11.14400585		1.15E-06	0	2.62E-06	0	0	1.19E-06	0	1.02E-06	0	0	0	0		2.972564776	2.864584924	3.647353327	2.523366323	3.527588763	3.246972922	3.869047376	3.122243865	3.4629375	3.839230727
Potri.001G042900.1	73.18285892	53.6423431	75.3738072	44.48821563	54.13933977	47.7827319	60.81305848	54.16366462	49.57803331	43.79711482	46.44547748	45.0944663		100.9092546	73.88324372	94.8193764	69.61789543	72.88013006	76.29172882	83.11657988	75.07147939	73.86906904	57.35306001	66.90099588	65.7166706		0.531907955	0.652856855	0.613103393	0.579673334	0.645435257	0.686612815	0.47621857	1.170687382	0.885004981	1.081924491	0.767867589	0.538850387		6.55828548	6.206636307	6.621945427	6.244471145	6.220536268	6.341583308	6.382695779	6.266301567	6.266691511	5.835266971
Potri.001G043000.1	43.41930447	35.75008163	34.79126892	37.40326005	31.36347959	28.51591453	47.64992346	31.0384688	31.61085048	45.27342206	40.94932865	29.77775005		49.87210687	41.6121651	40.55033707	43.39056701	37.63105494	34.0723673	53.61697423	37.48555828	35.72950353	51.98254953	49.55397846	35.65430345		0.283035755	0.392504576	0.352722189	0.3266565	0.41385961	0.323749647	0.265787287	0.713992456	0.401407781	0.821569113	0.541969551	0.329379283		5.620830485	5.432218359	5.402376827	5.55743395	5.267152916	5.156041942	5.766377637	5.291479509	5.252634277	5.692945974
Potri.001G043100.1	143.4341646	64.6046501	106.788495	124.6775335	36.83215648	59.8716889	76.52028736	31.05464309	24.69022849	96.14127156	58.4390978	75.58828747		155.9938704	69.84273857	116.3072832	134.5936557	42.54316201	66.76502389	85.78575869	35.13024152	29.63939296	107.5576332	72.22828356	84.24094863		0.582586416	0.532590473	0.679522392	0.599829298	0.578242747	0.532070308	0.47487071	0.789872811	0.622647568	1.590047224	1.051370883	0.568376882		7.156911136	6.126146798	6.919274688	7.231730361	5.429340238	6.119323871	6.423237823	5.206957764	5.000349519	6.74461929
Potri.001G043200.1	5.721999026	5.780555301	6.972647405	4.785638505	6.270965996	5.826993535	6.55959656	5.730945537	4.911972251	6.862833661	5.465134032	3.663246045		11.95034647	11.3344123	13.62083664	10.12931472	12.98552715	13.05960125	14.08872051	12.16729572	11.1145967	13.67826589	11.47172769	10.51240607		0.249820359	0.33670011	0.345622491	0.272098961	0.376164999	0.331808456	0.267693928	0.650750967	0.455612972	0.752853016	0.43169664	0.308941857		3.721173157	3.693236948	3.929764104	3.563118436	3.802199342	3.836435777	3.965363101	3.756847664	3.678420872	3.850857166
Potri.001G043300.1	3.379429075	3.295902748	1.790316715	3.324286511	1.458389648	4.02797387	3.312650415	1.400407165	3.185368568	3.587987219	4.293555687	5.303065045		4.027952416	3.757799975	2.186374557	3.935653021	1.69853781	4.291893723	3.902088469	1.747708142	3.718386908	3.587987219	4.792268693	5.692840326		0.192109006	0.232284867	0.195703981	0.205174867	0.170899088	0.151332154	0.174885358	0.350265764	0.311526372	0	0.287291764	0.180506642		2.360708068	2.341029306	1.784567237	2.406368093	1.486854358	2.439977032	2.373536485	1.557067147	2.367629925	2.2132105
Potri.001G043400.1	21.72020627	17.50429022	20.45261325	12.72717312	17.79020901	14.34386219	13.46982117	14.23575666	13.56904552	15.63148844	22.83015668	17.21431798		28.2973127	24.33369845	26.94972673	17.36592052	23.73044452	19.89849739	20.75879454	18.77167546	19.43457383	22.79956798	32.88290777	23.73492042		0.458346147	0.699478992	0.62610174	0.431649715	0.646403682	0.525403867	0.469312601	0.947993843	0.762322139	1.333164013	0.977866695	0.537492428		4.865949319	4.702303307	4.8430097	4.273006564	4.623454341	4.39991705	4.484228871	4.340461008	4.421133122	4.530525441
Potri.001G043500.1	1.49085964	4.110123395	1.996933991	2.154413709	1.980330203	1.85998281	4.073263131	3.56549338	2.832090531	5.220091902	3.988219951	2.382673846		1.49085964	4.110123395	1.996933991	2.154413709	1.980330203	1.85998281	4.073263131	3.56549338	2.832090531	5.220091902	3.988219951	2.382673846		0	0	0	0	4.20E-07	2.89E-07	0	0	0	2.41E-07	0	0		1.339755488	2.448891924	1.690123681	1.768326428	1.635828355	1.568167854	2.423816203	2.278040931	2.06886254	2.629324272
Potri.001G043600.1	7.190679968	8.396323678	8.086360393	3.534805097	12.86356306	7.454897186	4.179977614	4.564919472	2.171686014	13.41576289	7.979472238	6.2207285		8.176430217	10.83739679	9.298780447	4.814578384	15.33234181	8.871730619	4.774968741	4.976836323	3.126413477	15.65172337	9.107617622	7.945664735		0.136100836	0.322922535	0.212390245	0.19182969	0.333787601	0.217992991	0.112431896	0.232796428	0.249027706	0.634424155	0.27162076	0.233882694		3.224598877	3.632543332	3.425410928	2.62471859	4.033240172	3.323230773	2.59705859	2.650347664	2.172890967	4.033346517
Potri.001G043700.1	1.710027189	1.150686704	2.328985948	2.473321344	2.182688199	1.413381635	1.044611136	0.87550635	0.563232236	1.325490242	1.689384667	1.702007842		2.522042273	1.712221816	3.314169616	3.632931186	2.941600598	2.00503115	1.598036398	1.512079058	0.803651939	1.991192226	2.305371858	2.328346728		0.072148979	0.087421856	0.104116882	0.102644189	0.099279477	0.077176187	0.059372166	0.156328982	0.070011575	0.182117762	0.108221243	0.075653477		1.849682167	1.552145041	2.200077671	2.31499547	2.024578905	1.633387573	1.452122363	1.417781054	0.99444147	1.624022497
Potri.001G043800.1	4.700298327	2.786429077	1.158537623	3.974338862	0.776304914	3.421789104	1.023870854	2.170547847	0.664933589	0.421300521	1.83044572	2.842371647		4.700298327	2.786429077	1.158537623	3.974338862	0.776304914	3.421789104	1.023870854	2.170547847	0.664933589	0.421300521	1.83044572	2.842371647		8.36E-07	0	0	0	1.56E-07	0	0	3.79E-07	1.36E-07	7.56E-08	1.37E-07	1.65E-07		2.541515823	2.017297132	1.195736466	2.419083373	0.908215816	2.168271811	1.095888959	1.760029713	0.87647067	0.574659777
Potri.001G043900.1	0.046177445	0.099722833	0.084262747	0	0.308881454	0.074183456	0.022632481	0.148300491	0.074961012	0.094990278	0.069950691	0.066068781		0.104199404	0.188550947	0.116008737	0.039011957	0.385998856	0.128541384	0.078976044	0.185004862	0.093513862	0.142770388	0.139376751	0.09905362		0.018332816	0.032750988	0.018006932	0.017509559	0.031223684	0.022605611	0.01788201	0.037091819	0.018748693	0.047518049	0.03654659	0.016714349		0.170579138	0.312910598	0.202717769	0.093064024	0.545622251	0.213504587	0.145119592	0.367222365	0.236500153	0.32855876
Potri.001G044000.1	11.18219464	9.591274207	5.636008669	8.499793973	9.299461039	16.8775131	13.25955326	7.819551002	9.295754171	9.27522874	14.54846185	8.644632979		11.18219464	9.591274207	5.636008669	8.499793973	9.299461039	16.8775131	13.25955326	7.819551002	9.295754171	9.27522874	14.54846185	8.644632979		1.79E-06	1.74E-06	0	0	1.86E-06	0	2.52E-06	1.31E-06	1.10E-06	1.02E-06	1.45E-06	0		3.636365043	3.473542095	2.794987933	3.343875205	3.375209785	4.175311794	3.884117402	3.202247227	3.445776711	3.356084592
Potri.001G044100.1	2.210928636	4.092537292	4.380220683	3.823409769	4.600999451	5.47996275	8.152950248	3.922167255	4.238504549	8.836186128	3.76382604	4.097233629		2.587333972	4.640618981	4.902120135	4.566523022	5.547537715	6.272155637	9.249243411	4.676711087	4.753277762	9.267599921	4.354810522	4.883691599		0.060885538	0.108162273	0.103445356	0.102430294	0.145334655	0.118836952	0.110052978	0.228187454	0.132222566	0.194571834	0.13695465	0.110780724		1.875495158	2.579773223	2.632292164	2.567746687	2.739700383	2.893147812	3.402719572	2.58475557	2.643237939	3.354369252
Potri.001G044200.1	4.906283541	5.410416978	3.523970207	2.821522518	4.538685358	3.018592276	2.967461232	3.017240892	7.286664663	3.006298382	10.12038114	5.152764271		5.705590202	7.281406799	3.815602552	3.11430974	5.526955001	3.941526864	3.55230691	4.537259803	8.125139471	3.853645054	11.71386678	6.01641237		0.150965512	0.321556538	0.118641181	0.104462163	0.240091113	0.202680625	0.119273454	0.503666402	0.270380918	0.43571759	0.353098211	0.175664344		2.771107171	3.123776154	2.358316058	2.14884518	2.737179672	2.337102252	2.276520564	2.543321692	3.285796774	2.303043701
Potri.001G044300.1	0.313502331	0.2787755	0.134603874	0.383422184	0.123354156	0.088877182	0.343461233	0.118449857	0.119745	0.151740359	0.11174136	0.211080559		0.313502331	0.2787755	0.134603874	0.383422184	0.123354156	0.088877182	0.343461233	0.118449857	0.119745	0.151740359	0.11174136	0.211080559		5.35E-08	5.56E-08	3.07E-08	4.74E-08	2.33E-08	0	0	1.34E-08	0	2.49E-08	1.28E-08	0		0.431396837	0.439358447	0.224789322	0.544559329	0.22563983	0.166670882	0.477265422	0.300512892	0.272308675	0.338072386
Potri.001G044400.1	0.112822185	0.08121532	0.205873392	0.052127557	0.167704195	0	0	0	0	0	0	0		0.318572243	0.331764584	0.684666278	0.807925013	0.456658524	0.180159869	0.186975527	0.363540196	0.124784225	0.292424875	0.177286207	0.080818275		0.061102456	0.099576682	0.129043319	0.138221898	0.107341255	0.072627742	0.058302868	0.203922697	0.085469171	0.21759667	0.097587526	0.045679563		0.434230993	0.500324156	0.834923716	0.938717269	0.619563555	0.286879004	0.292764034	0.550590726	0.278801705	0.460001642
Potri.001G044500.1	70.19261119	73.2271953	135.0800509	97.81777006	46.34996984	77.58996525	88.60041799	51.15437144	24.01619227	63.08783797	23.96501892	71.53612766		87.58266863	88.9070268	171.013315	126.3098338	59.09145616	99.05480194	113.6480578	60.13655885	30.02620056	78.17405043	31.17660841	89.55867392		0.48148532	0.678690665	0.928390174	0.722394693	0.62097307	0.6933132	0.575031017	0.918466229	0.532610503	1.277035722	0.552581095	0.590307427		6.38356479	6.456805419	7.449182055	7.127114894	5.891282415	6.747666872	6.800416372	5.941861711	5.018124425	6.29813936
Potri.001G044600.1	0	0	0	0	0.146581148	0.21122465	0.064442104	0.422260176	0	0	0	0		0	0	0	0	0.146581148	0.21122465	0.064442104	0.422260176	0	0	0	0		0	0	0	0	0	1.92E-08	1.33E-08	0	0	0	0	0		0	0	0	0	0.255125592	0.334540783	0.121051674	0.605907278	0	0
Potri.001G044700.1	17.00780264	17.38334349	9.871232584	12.4770845	10.90372227	12.37521708	13.78704805	15.01039439	13.7694715	11.75110889	16.52031438	17.33724487		18.19912781	18.52204595	10.57690726	13.19541665	11.66756178	13.62761685	15.13839086	17.1015647	14.83281191	12.28738677	18.0275964	18.76007541		0.167846457	0.226741808	0.162342715	0.149298467	0.200447103	0.207253969	0.170649938	0.520701452	0.275375709	0.293349589	0.314665655	0.201108267		4.275717968	4.340330074	3.584920772	3.91384611	3.671725378	3.893272661	4.060719778	4.210687666	4.057063887	3.714576623
Potri.001G044800.1	0	0.206647871	0	0	0	0	0	0	0	0	0.869720254	0		0	0.206647871	0	0	0	0	0	0	0	0	0.869720254	0		0	2.93E-08	0	0	0	0	0	0	0	0	0	0		0	0.336449517	0	0	0	0	0	0	0	0
Potri.001G044900.1	20.44974957	27.27980654	22.84764168	18.41237658	17.60785755	28.18095372	15.29513117	25.00450247	21.30566221	15.42768305	24.59928321	41.92149466		20.44974957	27.27980654	22.84764168	18.41237658	17.60785755	28.18095372	15.29513117	25.00450247	21.30566221	15.42768305	24.59928321	41.92149466		4.32E-06	5.39E-06	0	3.26E-06	0	3.00E-06	8.53E-07	3.41E-07	3.20E-06	0	0	0		4.436476842	4.856339617	4.605931073	4.354941384	4.219719287	4.882384333	4.071558403	4.731602049	4.541760811	4.012656256
Potri.001G045000.1	0	0	0	0	0	0	0	0	0	0	0	0		1.170227247	0.729963985	1.333056564	0.908487209	1.065920789	1.85450252	1.968070545	1.731836861	1.453353903	0.669757614	1.220250544	1.036593244		0.185353461	0.21858256	0.27525752	0.191026921	0.277010551	0.298967162	0.2334597	0.584989346	0.374216543	0.378207061	0.326429805	0.213840221		1.152727936	0.893789794	1.310542813	1.017368596	1.120815163	1.566243621	1.645164477	1.547572314	1.425941205	0.779670977
Potri.001G045100.1	0	0	0	0	0	0	0	0	0	0	0	0		2.110013854	1.779054751	1.869480847	1.865559995	1.79602411	2.525254125	3.288650613	2.610657267	2.36820111	1.48748874	1.752228999	1.985345359		0.211869604	0.291650367	0.264991034	0.238272472	0.295242601	0.289068193	0.25551774	0.618614644	0.403460563	0.519589461	0.347842358	0.249501192		1.676753309	1.584724575	1.628757603	1.628924616	1.533729045	1.848579926	2.184804974	1.93759508	1.879454731	1.360835519
Potri.001G045200.1	10.76240178	12.85229884	8.52137576	8.851298694	17.41025439	17.69093014	7.579626593	5.580437126	6.734485963	13.1359696	16.68151964	19.96664372		137.5723284	168.1927345	139.9035311	88.83255194	251.8440273	195.5048941	91.08753449	79.79857677	95.43901952	173.5526091	176.0945631	243.8868505		0.941979106	1.535208534	1.304892004	0.888741966	1.988330742	1.452105964	0.771763388	1.76865017	1.385649512	3.007454154	1.828131629	1.471394165		6.986678394	7.311779257	7.164911424	6.620042929	8.088952725	7.752034959	6.497200615	6.351538009	6.650301509	7.455835733
Potri.001G045300.1	0	0	0	0	0	0	0	0	0	0	0	0		0.318302974	0.190149105	0.219255712	0.096834653	0.091555758	0.23530933	0.590528878	0.305787307	0.143828593	0.228461498	0.136928757	0.302328362		0.142632673	0.158850431	0.155506769	0.091234868	0.109628477	0.150705177	0.174198165	0.354066949	0.168895401	0.34247447	0.16279454	0.163623961		0.433996604	0.315174132	0.343294475	0.175498816	0.190308677	0.365930743	0.74143297	0.491123815	0.302354114	0.403115815
Potri.001G045400.1	0	0	0	0	0	0	0	0	0	0	0	0		2.23734699	1.750990301	2.11797235	1.970262569	1.269678254	3.47023274	4.676527596	2.338186778	4.398544655	0.950177015	1.948929649	2.727302607		0.358629993	0.477780001	0.477857446	0.407586548	0.379454177	0.570909643	0.507531866	0.919638474	0.93096609	0.659470247	0.593496422	0.45528919		1.729983877	1.573643415	1.753340896	1.680784696	1.250025195	2.188593553	2.577787644	1.827206581	2.559641767	1.00956195
Potri.001G045500.1	2.694426898	3.317242135	2.573216747	2.303672231	2.91962216	4.004930541	3.998802114	3.234858656	4.414809067	2.072010163	4.119727521	2.738183912		6.399817877	6.939126735	5.951252981	5.954434252	6.317557035	8.714809766	10.46681516	9.202364161	9.428887588	4.739723248	7.980827704	7.276003172		0.269522634	0.414544995	0.345772258	0.318103222	0.37982405	0.395107778	0.352039807	0.864478399	0.556620522	0.663030775	0.495905757	0.351694327		2.914583651	3.06001433	2.861939847	2.886561723	2.892991762	3.303351597	3.569996858	3.401195898	3.459772399	2.528897137
Potri.001G045600.1	0.124812949	0.269540701	0.113876828	0.173003053	0	0	0.061173301	0	0.20261201	0	0	0		1.066339426	1.147839075	1.302067652	0.916916181	0.910014004	1.017289294	2.328561712	1.287501874	0.893721578	0.965376561	0.761005223	1.002175312		0.22499615	0.32354638	0.341870616	0.248158848	0.322499543	0.293663332	0.34134434	0.63727238	0.356918305	0.670957096	0.367990063	0.283396717		1.081798767	1.212045054	1.289359812	1.024707114	1.009566053	1.077325942	1.815137488	1.275008062	1.073046019	1.024566224
Potri.001G045700.1	0	0	0	0	0	0	0	0	0	0	0	0		2.578403365	1.971544675	4.903709309	2.596422899	4.412521543	3.415176606	4.558127894	5.283792249	3.220485486	1.568901231	3.179175418	2.452125839		0.341553253	0.448631759	0.60152253	0.400615236	0.673343822	0.515174452	0.448524282	1.252091562	0.690748512	0.772028903	0.695869155	0.40424456		1.871494346	1.680843358	2.63254967	1.950791575	2.478555696	2.166143339	2.542693263	2.717955366	2.204079128	1.40905549
Potri.001G045800.1	0.034586721	0	0	0	0	0.111126222	0	0	0	0	0	0.049485251		4.822115184	4.364253645	6.21260112	4.907631797	5.97139984	6.451710614	8.18984472	7.283728569	6.510407232	3.355877588	4.5924373	5.046604911		0.367624035	0.514543633	0.556141032	0.441505781	0.611768855	0.526583514	0.481860586	1.202233728	0.771633909	0.863856419	0.597568085	0.445880687		2.569882517	2.512093729	2.917560299	2.649396984	2.831722071	2.929358295	3.248738343	3.115501076	3.018291077	2.130660335
Potri.001G045900.1	0	0	0	0	0	0	0	0	0	0	0	0		2.658667458	2.380250167	2.634206134	2.568126147	2.40033512	3.538740445	4.286496099	3.486102823	3.491449377	1.64127267	2.396967725	2.57080138		0.268676141	0.364488135	0.362427797	0.320877686	0.367302284	0.388530088	0.355685916	0.756212353	0.52407127	0.602878138	0.455930353	0.302964737		1.911512253	1.859146957	1.957034592	1.941526756	1.821372659	2.211781172	2.478718319	2.250448468	2.298043194	1.444957785
Potri.001G046000.1	0.034796337	0.03757234	0.095242438	0.072346731	0.077584365	0.027949928	0	0	0	0	0	0		0.034796337	0.03757234	0.095242438	0.072346731	0.077584365	0.027949928	0	0	0	0	0	0		0	0	1.39E-08	0	0	0	0	0	0	0	0	0		0.073475016	0.113167472	0.177854765	0.140780022	0.173349361	0.083483928	0	0	0	0
Potri.001G046100.1	0.075324433	0	0	0	0	0.040335903	0.246119988	0.161271379	0	0	0	0.035923696		5.904983562	5.245048293	6.566442685	5.420085277	6.203015884	7.789830857	11.45464573	8.509161773	7.720509979	3.89517855	5.511718992	6.76453966		0.339688146	0.462193186	0.474031924	0.366553009	0.518791555	0.499259788	0.452980114	1.026265551	0.700678566	0.81803939	0.551825605	0.408941658		2.811175302	2.720264125	2.986841759	2.767781114	2.870981441	3.157946551	3.698249956	3.311560792	3.222426459	2.313712166
Potri.001G046200.1	0.939501104	1.352604244	0.571454628	0.868160775	0.349129643	0.503098713	0.76744687	0	1.016743906	0	0.474392866	0.672099688		0.939501104	1.352604244	0.571454628	0.868160775	0.349129643	0.503098713	0.76744687	0	1.016743906	0	0.474392866	0.672099688		0	0	2.72E-08	1.33E-07	6.40E-08	4.17E-08	1.07E-08	0	0	0	9.24E-08	0		0.981793299	1.338280947	0.739967758	0.987977613	0.51169375	0.643130024	0.882333844	0	1.15780546	0
Potri.001G046300.1	0.184215903	0.298368583	0.588262117	0.510682809	1.12953708	0.517895734	0.270863601	0.295807931	0.299042325	0	0.139527314	0.790705515		1.010193956	1.508849926	1.68721979	1.523111477	2.190891195	2.2023886	1.445689328	1.299188431	1.232054381	0.580922952	1.536753831	2.001802795		0.137729253	0.251806295	0.230707012	0.182289382	0.233171369	0.255544446	0.165555015	0.388631516	0.270036282	0.329413591	0.328329481	0.20434228		1.038273305	1.435651496	1.522191305	1.446330772	1.724742056	1.723873215	1.365850808	1.280792698	1.294232295	0.713245099
Potri.001G046400.1	0.025479566	0.110049162	0.04649409	0	0	0.040932588	0.024976082	0	0	0	0	0		5.896073588	5.391693614	6.777722401	5.737348358	6.612066113	8.130767329	11.04047705	8.972661442	8.184472594	3.802058956	5.937384619	6.874741336		0.323694981	0.471526517	0.494534005	0.378577559	0.539996534	0.499900876	0.459008457	1.013142205	0.708564683	0.786767995	0.608767256	0.407568195		2.809252343	2.750784302	3.021823166	2.84394391	2.94154254	3.212115855	3.647439945	3.370309	3.296910381	2.285437597
Potri.001G046500.1	4.486690636	5.479696707	4.906147051	5.659984759	5.264193787	6.492427533	4.941609116	4.26338591	5.45569901	4.908541539	3.665552682	6.082775384		5.124237613	6.179011246	5.569304815	6.40762682	5.927538405	7.535184283	5.469628286	4.842774659	6.165403616	5.459888283	4.327261307	6.91722157		0.054217097	0.081227359	0.071816296	0.066018186	0.076525635	0.083260057	0.046911407	0.125798914	0.102607978	0.139926216	0.09500259	0.069848137		2.644429534	2.925148479	2.778897068	2.982821618	2.823422437	3.120189237	2.74645613	2.617907448	2.949581939	2.683132461
Potri.001G046600.1	48.92147529	47.65816518	42.77972841	39.2933184	46.80519276	36.4135162	58.38991605	67.6085459	79.41546588	41.82870517	59.06850062	57.33072566		74.2194998	78.91300984	77.79024344	63.73931657	75.31568916	58.65929226	96.05293613	102.8633295	107.9417342	65.53721525	94.46321591	85.08196291		0.882756325	1.378130992	1.355147907	1.007356137	1.396407913	1.064789581	1.051877882	2.608924969	1.666881102	2.39659605	1.822782098	1.101946125		6.168746699	6.299809983	6.337012055	6.106371992	6.275139546	5.922489381	6.563036557	6.695904612	6.838105008	6.0188337
Potri.001G046700.1	7.860492567	7.101172283	5.257382579	4.948516417	6.773115073	7.697410303	6.354460086	9.655170853	5.795440267	6.69975068	8.25443587	6.541770292		21.13561184	19.73057337	15.48819193	14.51026556	18.60085929	21.09598553	20.936319	22.26764008	17.96444138	21.59458485	22.57958237	19.28357059		0.459380895	0.624196526	0.540825598	0.463197924	0.639284884	0.592142033	0.460710667	1.121979296	0.784534666	1.384047441	0.807294244	0.533958911		4.482346848	4.431175709	4.099027817	4.045390299	4.294705475	4.482011036	4.496295192	4.578064081	4.30783387	4.463344779
Potri.001G046800.1	3.427839827	3.548361464	2.222845716	3.259172646	3.474069638	2.685123886	3.693338063	2.365490392	4.506784256	1.864809147	4.978004088	2.553536642		3.891929679	4.197895147	2.509127567	3.690168778	3.922540445	3.025725024	4.144591774	2.733415128	5.006945333	2.100707504	5.626088724	2.937499382		0.079483367	0.138721179	0.084234577	0.089444759	0.119238934	0.087700394	0.079808864	0.181460676	0.154479359	0.162560657	0.16693826	0.089521857		2.326559604	2.470917245	1.910402888	2.334124021	2.34025285	2.035065374	2.445786504	1.982796447	2.69857406	1.676894745
Potri.001G046900.1	2.029993456	2.125520956	1.683750244	2.21691055	1.920213036	2.668219958	2.291377084	3.160919029	2.196893084	2.530812413	4.659215649	3.168469956		2.029993456	2.125520956	1.683750244	2.21691055	1.920213036	2.668219958	2.291377084	3.160919029	2.196893084	2.530812413	4.659215649	3.168469956		0	0	2.17E-07	0	2.79E-07	3.61E-07	6.75E-08	0	1.54E-07	0	0	4.81E-07		1.63278907	1.74593612	1.519818943	1.799000678	1.603994795	1.908064621	1.799423134	2.145127333	1.813690419	1.840878453
Potri.001G047000.1	0.446552994	0.551060988	0.116407424	0.707390261	0.284476005	1.229796853	0.562794372	0.409748763	0.414228999	0.524909241	0.579813503	0.821455174		0.446552994	0.551060988	0.116407424	0.707390261	0.284476005	1.229796853	0.562794372	0.409748763	0.414228999	0.524909241	0.579813503	0.821455174		9.18E-08	0	1.64E-08	4.95E-08	5.43E-08	1.93E-07	5.33E-08	3.11E-08	7.27E-08	2.39E-08	0	1.50E-07		0.563482307	0.737878402	0.203122951	0.851716286	0.439789095	1.21423051	0.707084023	0.596447783	0.646602814	0.6642296
Potri.001G047100.1	34.03104768	32.69041866	29.00698658	22.77009786	31.80617188	25.53724633	33.43296079	29.97303176	35.3508867	40.89436093	34.94206485	34.90279802		49.87047066	49.58997228	41.84835876	36.76350619	44.04579587	38.46092141	49.78692228	41.2358249	48.0683374	55.41123473	50.26013735	49.0681773		0.553693744	0.83524969	0.689046733	0.627617253	0.726097384	0.625183795	0.552400993	1.151293074	0.899031957	1.469397344	0.953812968	0.628907531		5.620761668	5.664165538	5.44734487	5.328727313	5.486823512	5.332628515	5.657652886	5.425677443	5.66773136	5.790838781
Potri.001G047200.1	11.0967319	11.28724921	12.26492706	15.82023435	11.4992068	13.99424005	14.50651009	14.49662865	15.00865933	10.83304072	11.42632472	13.0866307		11.0967319	11.28724921	12.28299028	15.88883901	11.4992068	14.02604514	14.50651009	14.49662865	15.04079779	10.83304072	11.45631508	13.0866307		0	2.36E-06	1.77E-06	0	1.05E-06	0	0	0	0	0	1.76E-06	2.06E-06		3.624934434	3.68888529	3.786489542	4.161849606	3.653322069	3.93252025	4.004185463	3.987260577	4.07439924	3.544260042
Potri.001G047300.1	0	0	0	0.757918137	0	0	0	0	0	0	0	0		0	0	0	0.757918137	0	0	0	0	0	0	0	0		0	0	0	0	0	0	0	0	0	0	0	0		0	0	0	0.897347704	0	0	0	0	0	0
Potri.001G047400.1	32.60788609	31.42214195	33.01417816	28.44714313	28.80319554	30.85029707	47.79213494	45.50193925	39.9112981	47.14658609	31.3520124	32.09637352		34.3523559	33.49960299	34.89700019	30.36951539	31.51116049	34.06346987	51.84820305	48.2164422	44.24967875	50.16339612	33.82734847	34.76111779		0.173723964	0.275774287	0.252662766	0.214809271	0.339436044	0.282021299	0.252705951	0.552298147	0.492067495	0.647796195	0.3635264	0.251052487		5.128026393	5.130949029	5.200708961	5.038184634	5.006463214	5.154748901	5.721250723	5.65347098	5.560918365	5.633776665
Potri.001G047500.1	43.36054019	33.76208591	37.28890783	47.16653966	47.83805996	45.65138754	52.85756894	34.8857527	28.8372662	78.51691195	59.45613726	53.32303096		47.36261302	37.30412402	40.33838486	51.50594449	53.29869087	51.12338363	58.0162853	38.33481648	31.80594584	85.42195584	65.0863789	58.47166584		0.228921042	0.3374824	0.282297945	0.301403738	0.414143769	0.375429493	0.26136556	0.576831754	0.376539762	0.927171768	0.494008297	0.344795041		5.550888714	5.292961677	5.394507647	5.80237208	5.750238726	5.743803757	5.875151	5.322493735	5.102048593	6.422326559
Potri.001G047600.1	16.47233747	13.57971722	16.15153011	13.68989635	10.6678502	11.91365701	20.50179496	19.53623567	17.1979004	21.09010344	18.74040072	25.42599347		16.47233747	13.57971722	16.15153011	13.68989635	10.6678502	11.91365701	20.50179496	19.53623567	17.1979004	21.09010344	18.74040072	25.42599347		2.45E-06	0	2.70E-06	0	1.51E-06	6.83E-07	1.84E-06	0	0	1.51E-06	0	3.34E-06		4.144490523	3.920161879	4.154768788	3.964559919	3.549533617	3.712847819	4.465785077	4.394525884	4.24536296	4.431293362
Potri.001G047700.1	1.199152252	1.334055874	0.729388291	0.805887639	0.648173177	0.817270061	0.676778042	1.167005971	0.471906454	1.793993609	0.660547029	1.039816676		2.580793675	2.940573042	1.875986685	1.905219115	2.022381333	2.419236132	2.524417715	2.708620858	1.689189154	4.49993397	1.600285268	3.280049712		0.16298545	0.249854624	0.189447252	0.1627764	0.230671128	0.226344557	0.184843889	0.417140186	0.26490723	0.612889597	0.226930805	0.242049321		1.872414057	2.071988002	1.633283662	1.648158821	1.651504863	1.807113095	1.894493288	1.972928989	1.561783917	2.476107512
Potri.001G047800.1	6.88967476	7.862012171	5.928841767	5.805825182	9.862912413	8.238241419	6.600043084	4.022987855	6.100463438	8.052584952	8.657669806	6.104905495		10.19566171	10.74263652	8.697825167	8.597016333	15.35184138	13.2401746	9.852482921	7.630350778	12.1643241	10.95280395	15.71900762	11.4493862		0.247350284	0.336936399	0.318013058	0.275512316	0.50099783	0.394870308	0.242938099	0.689235077	0.612164276	0.677827737	0.654000171	0.398851448		3.511378894	3.622146788	3.334085827	3.357127532	4.036625514	3.855546236	3.488678545	3.170508595	3.795829795	3.557031643
Potri.001G047900.1	13.93132764	14.13106763	15.25279632	14.39487167	15.0604944	15.53070658	19.82194882	17.35406526	17.95499962	28.48404559	25.45210745	15.28148227		43.83682214	41.29854657	35.25899566	33.13892561	39.56410705	42.89838873	47.33680012	40.24760238	44.12077945	56.74265039	66.14491125	44.36709594		0.800961501	1.13320047	0.905125548	0.73463472	1.063080289	0.977932095	0.781613526	1.68754157	1.355595506	2.174107833	1.552647705	0.923821686		5.443589719	5.419898503	5.219854924	5.167070893	5.339051743	5.493900854	5.588264177	5.389409109	5.558425696	5.82699137
Potri.001G048000.1	0	0	0	0	0	0	0	0	0	0	0	0		0.968051106	1.543100246	1.723096828	1.437222212	1.305889241	1.207824637	0.825022696	1.04310328	0.413520449	0.505096877	0.689760094	1.580343874		0.182015828	0.328580911	0.315909696	0.260799447	0.296559971	0.245091855	0.16427991	0.465966527	0.205429976	0.375916237	0.254685655	0.266633794		1.005969159	1.450999551	1.548384379	1.398769916	1.272371539	1.197824838	0.934133039	1.120229643	0.645883698	0.650555018
Potri.001G048100.1	4.699610135	4.999545258	4.266707607	5.134284152	4.23272766	4.128249517	4.152877822	6.840160803	5.186213877	4.95277268	4.909711114	4.935355681		6.075554119	7.266939024	5.833772148	7.301305047	5.874613043	5.895437842	5.834702567	8.452951761	6.582132198	6.108292644	6.525847735	6.955406697		0.122777279	0.245773609	0.183727183	0.185426124	0.207268303	0.186428439	0.140341129	0.345279155	0.22921631	0.332716563	0.249884215	0.187231774		2.847405414	3.121966865	2.837066536	3.149231016	2.811073636	2.816360201	2.83139786	3.30184518	3.031076696	2.821330346
Potri.001G048200.1	0.311749989	1.17817338	0.639977468	1.51240678	0.781987209	0.438219467	2.177326641	0.500598036	0.379553721	0.641291833	1.534800449	0.390284132		0.448608234	1.597098172	0.747849226	1.645120475	0.86844024	0.532374049	2.538801062	0.622493658	0.444077853	0.641291833	1.710830254	0.417046473		0.05010947	0.141479512	0.06102293	0.06085739	0.061406422	0.054169776	0.085872242	0.125169802	0.063277947	9.98E-08	0.104449582	0.027869065		0.565415922	1.481192805	0.891147156	1.508268093	0.979429254	0.665272206	1.904621888	0.781483063	0.674625044	0.759614391
Potri.001G048300.1	0.026968977	0.174723147	0.032807938	0.174447755	0.020043977	0.014441769	0.061684143	0.057741214	0.058372562	0.29587786	0.081706496	0.012862033		0.031319972	0.211453836	0.032807938	0.19615404	0.040087955	0.028753562	0.074708309	0.11369245	0.073199193	0.29587786	0.094888477	0.025904134		0.004494776	0.019329315	0	0.012198586	0.014321426	0.010123777	0.007902964	0.040605399	0.014598574	0	0.013617586	0.008895119		0.068530169	0.34397837	0.099904712	0.321948795	0.122367487	0.084962758	0.137965158	0.294941164	0.215498852	0.462396156
Potri.001G048400.1	0	0	0	0	0	0	0	0	0	0	0	0		0	0	0	0	0	0	0	0	0	0	0	0		0	0	0	0	0	0	0	0	0	0	0	0		0	0	0	0	0	0	0	0	0	0
Potri.001G048500.1	1.579510589	1.299445126	2.127358386	1.042551149	2.096302441	1.84268142	1.695755967	2.415549477	1.526225842	2.166110188	1.652088693	1.076142149		1.720406694	1.339524886	2.250642236	1.175033336	2.20136912	1.949768398	1.797501325	2.597198797	1.556811408	2.166110188	1.825330131	1.130406617		0.036099361	0.029489057	0.046583758	0.042113145	0.046369285	0.039173203	0.031086674	0.106171352	0.030539729	1.73E-07	0.071265021	0.026079116		1.472866791	1.331250799	1.809745108	1.219172121	1.730751829	1.608376587	1.563879656	1.930466774	1.483082057	1.699340634
Potri.001G048600.1	0	0	0	0	0	0	0	0	0	0	0	0		0	0	0	0	0	0	0	0	0	0	0	0		0	0	0	0	0	0	0	0	0	0	0	0		0	0	0	0	0	0	0	0	0	0
Potri.001G048700.1	1.550176821	1.192857019	1.929152003	1.276046656	1.853998793	3.425408304	3.202105907	4.95937296	3.046725706	1.417254951	1.439536973	2.413378648		10.36652537	8.131783257	12.86530879	11.38463306	13.52682817	22.19915523	24.38301181	30.6719669	17.48787774	11.05644571	10.4974275	16.28920116		0.17087754	0.231002779	0.250992423	0.214137539	0.301924941	0.316478705	0.257290162	0.739870885	0.408714224	0.542344383	0.305623942	0.265483283		3.532360181	3.267826725	3.846992547	3.714884807	3.863893415	4.556781883	4.687069405	5.018124425	4.272593336	3.567870834
Potri.001G048800.1	0.843391221	0.628494558	1.018765665	0.70800008	1.125642125	1.526644369	2.014415716	2.517835503	1.619778223	1.563867533	1.025670093	1.240680573		9.651507796	7.602924326	11.88519119	10.897175	12.71186327	20.26578418	23.17780319	28.21589467	16.11787317	11.36809519	10.05030732	15.07472784		0.175985985	0.233665138	0.245807502	0.221740161	0.302169601	0.316056706	0.262692237	0.734702808	0.404707464	0.540045978	0.302315276	0.268446655		3.448742913	3.171552298	3.742337816	3.657154388	3.776550721	4.424468329	4.622684013	4.897569973	4.168004656	3.605846643
Potri.001G048900.1	1.107014085	2.326395172	1.227225471	1.022953781	0.88911039	1.099550573	1.283497876	2.370143156	1.893659176	0.391777457	0.72126075	2.265104453		3.064494718	4.303188417	3.476045555	3.909910843	4.490020739	5.225073883	4.843279234	5.935947078	4.891167067	2.7155075	2.692340159	4.852935197		0.09453115	0.137397601	0.134841331	0.128389676	0.183129352	0.167670901	0.123081166	0.309878856	0.201487517	0.280864718	0.165551857	0.121209428		2.059765142	2.495736908	2.249617532	2.399044971	2.498713406	2.677290715	2.612988258	2.853964861	2.675263241	1.912284713
Potri.001G049000.1	0.078566467	0.091360111	0.044112287	0.02513097	0.080851075	0.07767138	0.029620756	0.038818304	0.078485495	0.049728244	0.0366198	0.086468966		2.250204038	2.206346687	2.641884873	2.89870658	3.049244401	4.673195679	5.24638098	5.667938184	3.696666792	2.431860312	2.336196773	3.431667899		0.097908433	0.142433421	0.1393182	0.131008612	0.173778889	0.175087251	0.145898034	0.398899303	0.221731681	0.281655394	0.17930566	0.145609445		1.73597831	1.784922079	1.95957076	2.075172263	2.060490232	2.542636181	2.704794949	2.7970767	2.360708068	1.808303726
Potri.001G049100.1	0.587701915	0.488144576	0.928051315	0.391640769	2.519964614	0.90782248	0.897368978	1.379272411	2.78870704	2.324893293	2.396866843	0.662985475		2.760209856	2.002710754	3.730498184	1.796017572	7.868287112	2.965674478	3.747235595	4.060650572	8.302311099	8.587411859	6.975704296	2.654755545		0.112932354	0.137173557	0.166280122	0.104202514	0.255390759	0.137656403	0.125618648	0.307035441	0.307756058	0.542692774	0.285934644	0.128526427		1.944661727	1.691662601	2.332937208	1.596008433	3.160407495	2.017814553	2.328725876	2.420885644	3.312695887	3.254383037
Potri.001G049200.1	0.256577914	0.216819657	0.101781103	0.154627081	0.397971614	0.197133887	0.076545867	0.214958872	0.072436418	0.183582248	0.236581935	0.079804583		2.395946869	1.709165266	2.872527352	1.536266438	5.690048893	2.234064575	2.906118501	2.870632427	5.495714831	6.302194978	4.740966778	2.05618104		0.111469499	0.135396697	0.164126235	0.102852741	0.252082589	0.135873289	0.123991463	0.303058298	0.30376958	0.535663075	0.282230828	0.126861577		1.800298258	1.550075319	2.050104894	1.452664433	2.770448708	1.738255678	2.051065016	2.03872768	2.813546026	2.86105035
Potri.001G049300.1	3.516835589	4.126312788	4.598280408	5.258514018	3.087159222	4.181704734	2.768731153	2.490113062	4.764965413	4.78494437	3.355833779	4.120482543		3.956716954	4.936206325	4.980038743	5.831922346	3.395689915	4.737337629	3.415094155	3.031356922	5.310868621	5.588131461	4.156451823	5.342403717		0.078577021	0.151648522	0.098200405	0.104517515	0.095480248	0.114464701	0.092698576	0.224190606	0.151554823	0.294721491	0.182246607	0.151793809		2.341251744	2.644885079	2.650220976	2.861526229	2.173017441	2.56098582	2.224732602	2.100711277	2.768370759	2.708502134
Potri.001G049400.1	19.66072442	20.95037604	16.57553695	23.00286486	17.49972506	22.25900236	14.45141479	15.72217223	17.0970724	15.33665723	19.25404162	21.57524703		34.46239792	37.35403552	31.21841546	39.08634969	34.0995036	38.45545698	27.86550858	29.59100325	30.50584332	30.88192996	31.99225702	37.46216332		0.284255235	0.452639341	0.376432064	0.344901878	0.458643511	0.380994903	0.277846159	0.704093108	0.49532765	0.813862023	0.477977305	0.356494749		5.132860121	5.2951982	5.045442004	5.405140298	5.123586411	5.332200775	4.858686681	4.964684381	5.041790716	4.955527394
Potri.001G049500.1	0	0	0	0.338644274	0	0	0.179615225	0	0	0	0	0.174777697		0	0	0	0.338644274	0	0	0.299119221	0	0	0	0	0.174777697		0	0	0	0	0	0	0.058568548	0	0	0	0	3.54E-08		0	0	0	0.49301128	0	0	0.432050842	0	0	0
Potri.001G049600.1	0	0	0	0	0	0	0	0	0	0	0	0		0	0	0	0	0	0	0	0	0	0	0	0		0	0	0	0	0	0	0	0	0	0	0	0		0	0	0	0	0	0	0	0	0	0
Potri.001G049700.1	0.748877691	1.078162804	0.56938414	0.692012212	1.391458722	0.701786248	0.611733013	0.400841181	0.20261201	2.053992683	1.512556964	0.357154423		0.748877691	1.149186778	0.56938414	0.734311458	1.391458722	0.701786248	0.642013797	0.400841181	0.20261201	2.053992683	1.512556964	0.402602324		0	0.067320525	1.03E-07	0.043261932	0	0	0.030600425	0	4.47E-08	3.85E-07	3.08E-07	0.044659405		0.830724145	1.213386336	0.737878402	0.878280532	1.320701181	0.80674242	0.777405049	0.588540937	0.373003431	1.65014725
Potri.001G049800.1	45.69725635	42.56946136	27.3557447	29.35669583	33.23627996	28.59277683	29.3695285	32.64331812	36.38311374	25.02067383	39.87828426	41.19445575		48.43326528	44.88391751	29.8190422	31.97828414	35.26264996	30.71127272	31.39169036	35.29248046	39.1408433	26.51579032	42.80808189	43.90726582		0.175612055	0.225129163	0.212953945	0.192772949	0.219743057	0.191759569	0.141647297	0.416308563	0.318259405	0.351859725	0.307688409	0.204127233		5.581779324	5.527397489	4.979665824	5.114071789	5.170796141	4.997637443	5.026938938	5.215264006	5.371469884	4.739756359
Potri.001G049900.1	1.544087462	2.113444132	1.94453311	2.351268765	1.648667758	1.502308656	1.620165615	2.095306175	1.059108236	0.894731661	2.240188534	1.960290755		1.544087462	2.113444132	1.94453311	2.351268765	1.648667758	1.502308656	1.620165615	2.095306175	1.059108236	0.894731661	2.240188534	1.960290755		0	0	0	2.47E-07	0	0	2.72E-07	0	0	1.76E-07	4.06E-07	3.42E-07		1.36868442	1.743057836	1.669203806	1.850460906	1.45791766	1.371815944	1.466470062	1.726005603	1.181188765	0.961056806
Potri.001G050000.1	15.43287146	10.74982223	13.20060191	15.75711806	12.55819326	13.50316945	10.97449024	15.15660675	13.64470322	16.15670645	13.41108632	11.43465602		24.54632654	18.48537943	23.38725496	28.71429174	22.92400248	23.41646042	23.56474625	23.9812921	25.83602187	25.76909643	22.48559091	17.54832793		0.272921254	0.369381918	0.392387749	0.394740356	0.428967504	0.367879984	0.33063693	0.707199246	0.61220442	0.825481956	0.507130747	0.267389722		4.677102789	4.337173441	4.640207983	4.957357388	4.580964657	4.624671972	4.646794158	4.678487509	4.806505279	4.701396142
Potri.001G050100.1	107.0727439	87.50920464	92.58950966	62.00222847	64.26981692	53.32752492	67.31482679	102.1696309	34.84624172	103.3855758	51.11229107	69.24131483		107.0727439	87.50920464	92.58950966	62.00222847	64.26981692	53.32752492	67.31482679	102.1696309	34.84624172	103.3855758	51.11229107	69.24131483		1.69E-05	0	1.24E-05	0	1.46E-05	7.45E-06	0	1.46E-05	0	1.72E-05	0	0		6.634764775	6.435026202	6.590965016	6.060506548	6.014887899	5.800913143	6.09895071	6.692889979	5.220210675	6.695365955
Potri.001G050200.1	0	0	0	0.023111734	0	0.013393238	0.04086116	0	0	0	0	0.023856394		0.012472112	0	0.015136909	0.02865855	0	0.013393238	0.04086116	0.026399641	0	0	0.01230069	0.023856394		0.007008468	0	0.01090133	0.005776198	0	1.12E-09	0	0.026785255	0	0	0.012631093	4.76E-09		0.045596512	0	0.08196332	0.079419678	0	0.068542439	0.08610737	0.226979858	0	0
Potri.001G050300.1	5.262945997	5.466775488	6.095516033	7.246730912	5.392113374	5.562035767	6.344227461	6.257981109	6.269920756	5.726282632	4.506732228	7.06949301		5.262945997	5.466775488	6.095516033	7.246730912	5.392113374	5.562035767	6.344227461	6.257981109	6.269920756	5.726282632	4.506732228	7.06949301		0	9.23E-07	8.95E-07	1.01E-06	0	0	1.30E-06	0	0	0	0	6.09E-07		2.675056067	2.772230556	2.890786488	3.139778625	2.707412859	2.745510938	2.932504133	2.914229249	2.972582857	2.736775811
Potri.001G050400.1	70.11026986	67.2075234	42.93052894	36.13719225	51.32205751	40.05923499	68.49463317	41.98993574	57.95440267	58.94492185	92.26941245	52.9838587		102.1141009	101.2782717	78.6747302	58.36927041	94.20346949	63.77713204	103.1059114	73.77179124	90.82306421	95.03564129	134.5990135	83.83849914		0.77768574	1.215993767	1.107325809	0.764455857	1.347863266	0.859878893	0.803377139	2.046615584	1.430858163	2.346183261	1.587259186	0.923152895		6.580532288	6.635327487	6.349649406	5.973927847	6.559977403	6.047280305	6.677757798	6.237060472	6.564673667	6.577255106
Potri.001G050500.1	3.166210827	4.376072556	2.542132721	1.755472155	5.6476854	2.034590382	3.972666152	4.880830854	3.700648777	2.084198458	4.220701235	2.174440166		3.166210827	4.376072556	2.542132721	1.755472155	5.6476854	2.034590382	3.972666152	4.880830854	3.700648777	2.084198458	4.220701235	2.174440166		0	0	2.28E-07	0	0	0	8.37E-07	0	0	0	0	0		2.097916328	2.515406027	1.924153325	1.57257935	2.760435717	1.644192445	2.396301621	2.627678563	2.36211887	1.668702374
Potri.001G050600.1	21.01585944	24.31109933	30.46457779	39.64131729	19.85749317	20.63477399	19.59215901	18.12404085	14.50508372	34.34303807	18.87856935	18.08322823		24.36343601	27.76245025	34.89041587	46.92802697	22.8743248	24.00286963	22.26660396	20.20585125	16.55364051	38.35029017	21.78123843	21.52438245		0.21961553	0.338237022	0.338492683	0.370612113	0.30839716	0.283097304	0.195699356	0.432392277	0.314127585	0.683858049	0.359667693	0.282289085		4.666635939	4.882047308	5.200481459	5.662132652	4.578064081	4.663368156	4.572147634	4.441263724	4.202109539	5.26184136
Potri.001G050700.1	20.7095267	23.82332816	26.50934171	26.88827152	24.097723	26.74579852	18.20026848	22.2496621	24.74223646	22.89007069	18.08329242	22.15793999		20.77258257	23.92656258	26.6252204	27.06660577	24.15749201	26.83983688	18.31581197	22.38740463	24.88266163	23.01986879	18.18126511	22.21134474		0.018100144	0.035749304	0.033806245	0.036073194	0.025956877	0.027760921	0.025051627	0.068008635	0.051032125	0.07647445	0.040363283	0.020125892		4.458339696	4.683331231	4.824275194	4.874773951	4.649176447	4.809603383	4.304527535	4.584672213	4.753496992	4.543974966
Potri.001G050800.1	0.205049844	0.177126746	0.224500032	0	0	0.065881974	0.281397186	0	0.798870212	0	0	0.176026109		0.205049844	0.177126746	0.224500032	0	0	0.065881974	0.281397186	0	0.798870212	0	0	0.176026109		0	3.31E-08	0	0	0	0	2.64E-08	0	0	0	0	0		0.297454284	0.297085836	0.348729577	0	0	0.13274371	0.410580871	0	0.989258839	0
Potri.001G050900.1	0.385616125	0.111034677	0.093820909	0.213800788	0.114639584	0.123897444	0.453595464	0.495367908	0.333856208	0	0.467312376	0.2942526		0.385616125	0.111034677	0.117369957	0.213800788	0.114639584	0.1454143	0.504750952	0.495367908	0.333856208	0	0.467312376	0.2942526		8.14E-08	0	0.023466776	0	0	0.020641676	0.025074573	6.38E-08	0	0	7.20E-08	0		0.506323525	0.208046658	0.204843074	0.343020329	0.21707568	0.234382154	0.653561638	0.671749282	0.53960634	0
Potri.001G051000.1	0.434437948	0.275939293	0.606216705	0.14168796	1.595429229	0.328432394	0.87675681	0.328285359	0.829687164	1.051376077	0.464539008	0.036563287		0.434437948	0.275939293	0.629439468	0.14168796	1.595429229	0.348097284	0.926105694	0.328285359	0.829687164	1.051376077	0.464539008	0.036563287		0	5.78E-08	0.023327507	0	0	0.020519174	0.024925763	7.71E-08	1.97E-07	0	5.00E-08	0		0.552888032	0.433452051	0.79322034	0.237114778	1.43328237	0.48123337	1.015710624	0.518379909	1.019986597	1.102687967
Potri.001G051100.1	0.113317019	0	0	0.157068561	0	0	0.111077836	0	0	0	0	0		0.113317019	0	0	0.157068561	0	0	0.111077836	0	0	0	0	0		0	0	0	0	0	0	2.59E-08	0	0	0	0	0		0.183053828	0	0	0.261087142	0	0	0.194500593	0	0	0
Potri.001G051200.1	40.22886454	33.86773663	30.45163865	39.29525375	31.49298812	32.19244486	29.82591183	33.7923153	36.01132844	39.42946655	47.05626513	28.88677483		40.22886454	33.86773663	30.45163865	39.29525375	31.49298812	32.19244486	29.82591183	33.7923153	36.01132844	39.42946655	47.05626513	28.88677483		6.58E-06	2.10E-06	4.42E-06	0	0	4.49E-06	0	0	7.03E-06	6.74E-06	6.18E-06	0		5.337744402	5.149798591	5.007881121	5.413091693	5.005785528	5.065362547	4.953546606	5.155740375	5.264854407	5.300109841
Potri.001G051300.1	4.587750716	5.909742844	6.021636385	7.251576565	10.04971309	6.206451408	7.179573057	4.135781908	7.316755214	5.298149351	6.340016808	6.679121506		4.587750716	5.909742844	6.021636385	7.251576565	10.04971309	6.206451408	7.179573057	4.135781908	7.316755214	5.298149351	6.340016808	6.679121506		0	0	1.24E-06	0	1.95E-06	0	1.07E-06	8.51E-07	9.84E-07	0	6.93E-07	0		2.509219344	2.871263151	2.874682673	3.14047724	3.477099954	2.878607648	3.08723966	2.443448206	3.15499479	2.644885079
Potri.001G051400.1	10.15751513	8.700128911	9.520591868	8.95290799	9.925027503	10.94934161	9.309413032	11.79284592	10.5066136	9.564297219	7.403293577	9.69493491		17.81490782	15.18366465	18.69179007	17.85369138	20.22962104	21.05537173	18.29926331	21.39833102	20.35975872	19.67017277	13.7936165	17.55575066		0.235366205	0.302622966	0.330003233	0.286830483	0.392707533	0.327287513	0.242916413	0.667703827	0.44637773	0.736631083	0.36522977	0.279555652		4.244906808	4.079633814	4.352185266	4.309051586	4.413031991	4.479580312	4.303081851	4.525200161	4.480266013	4.337648595
Potri.001G051500.1	90.82243449	115.9547593	57.28759757	26.79781984	89.20173313	73.51722451	64.97260021	139.4191072	135.4512976	54.77401152	120.5405649	148.3019965		160.0663681	201.3596146	100.8677844	45.86495588	150.1366078	123.8052296	111.5737832	220.1359968	221.4720728	86.49141809	183.3660943	245.9901373		0.916324586	1.461559156	0.960038847	0.566388359	1.222510858	0.959098894	0.696344874	2.492638842	1.819925858	1.679318117	1.531126862	1.242361861		7.195620948	7.56973059	6.708184906	5.627011299	7.286701848	7.079084625	6.777806761	7.805543591	7.860493567	6.437651347
Potri.001G051600.1	47.39955269	65.07029626	33.43959563	18.28744036	32.6092444	36.44570597	24.93711633	71.01962576	66.93347353	21.92939247	46.17747438	81.5257494		103.7820915	130.0123546	74.2865038	35.28337223	86.15244505	79.04914397	59.87069137	145.1314347	145.4161177	50.3199814	103.4687725	168.4523355		0.81317807	1.263334671	0.905818389	0.535198393	1.178481774	0.879540156	0.624171874	2.327936762	1.710701271	1.551780459	1.479390527	1.167421471		6.599173213	6.970790943	6.268217929	5.262700127	6.443847264	6.386911284	5.917881869	7.199296902	7.277996714	5.638827695
Potri.001G051700.1	12.31304211	16.37988269	11.73489549	13.88773527	6.99685469	10.94157494	13.17325061	20.78872401	16.40164088	12.04203554	11.63890341	12.34196131		18.70104835	24.36071462	18.1929654	22.64953086	12.16470646	17.13407684	21.78541148	31.35319201	25.40605034	17.86783338	18.24903314	19.29165328		0.208982019	0.322322935	0.293156221	0.290852947	0.278335354	0.255264877	0.247578372	0.670410667	0.455750863	0.587508658	0.38270039	0.272015376		4.314265112	4.703072431	4.311816481	4.638635777	3.720446034	4.193084615	4.546157509	5.049871015	4.783043228	4.210003605
Potri.001G051800.1	5.099265858	5.098220494	4.514616881	5.000015866	4.000443825	4.581397816	3.684081577	5.82274558	5.518511334	5.128225153	6.23680972	3.107478453		18.53856989	16.85740881	22.91392075	18.782913	21.12432256	17.49584247	18.02269369	18.29676491	19.74952573	18.83130897	19.03743253	12.86463654		0.372788591	0.491025849	0.577938069	0.445319576	0.59405673	0.459283699	0.386031891	0.907220781	0.708641399	1.058247612	0.62177742	0.355408145		4.302912374	4.211255726	4.608034679	4.386884414	4.475454224	4.217612229	4.282751618	4.305751396	4.442639039	4.280224144
Potri.001G051900.1	53.1451914	47.8242215	62.86000909	53.32987617	52.5772617	51.98686697	55.2744472	48.73083504	68.26709086	46.93506658	59.12968224	42.7530079		72.48959368	68.3598939	89.87954043	72.23407704	77.98496365	69.59879569	78.00118028	65.95221635	88.57921329	65.79958892	78.63146468	54.29901377		0.440564046	0.643202718	0.687847254	0.507876963	0.736560184	0.558071648	0.469010027	1.02527351	0.822676472	1.241256347	0.745932646	0.390678331		6.12353308	6.094744886	6.543340825	6.309833063	6.329112327	6.195966495	6.303773755	6.076483755	6.535795385	6.026240303
Potri.001G052000.1	0.031259867	0.033753736	0.042781313	0.021664629	0.034849601	0.087882488	0.00766054	0.100392165	0.101489864	0.064303764	0	0.089450654		0.031259867	0.041837755	0.042781313	0.037403982	0.034849601	0.1000856	0.011529113	0.124737265	0.101489864	0.096134127	0.012217123	0.095320853		0	0.008435207	0	0.009321655	0	0.008839321	0.003831995	0.025099297	1.99E-08	0.032166361	0.011838155	0.005586467		0.068216241	0.120222238	0.110434016	0.091500811	0.115896536	0.17937921	0.047491083	0.307479505	0.248316276	0.28764301
Potri.001G052100.1	232.3171105	219.2791433	148.0267235	198.8325665	164.0060374	178.974691	173.5339666	183.9385861	227.6780105	162.6181593	207.4639683	207.5235464		232.3171105	219.2791433	148.0267235	198.8325665	164.0060374	178.974691	173.5339666	183.9385861	227.6780105	162.6181593	207.4639683	207.5235464		2.72E-05	0	0	0	2.33E-05	0	6.69E-06	1.75E-05	0	1.47E-05	4.47E-05	1.39E-05		7.741745676	7.678763851	7.251438143	7.755782797	7.410451204	7.634977651	7.391892002	7.508389823	7.892444001	7.361795625
Potri.001G052200.1	0	0	0	0	0	0	0	0	0	0	0	0		0	0	0	0	0	0	0	0	0	0	0	0		0	0	0	0	0	0	0	0	0	0	0	0		0	0	0	0	0	0	0	0	0	0
Potri.001G052300.1	18.90459538	20.61896714	26.02906142	25.6477985	20.09624286	13.25235633	20.32798295	19.74698307	14.56919622	22.78292328	15.21528339	10.32738544		26.18347565	27.3613694	34.83754668	36.10701837	28.6006152	18.33484972	26.34018045	25.47029656	18.03629294	32.83034957	20.2145164	15.1821582		0.263778403	0.379385944	0.382533728	0.373078479	0.442211338	0.278057489	0.241106969	0.584216912	0.327974272	0.855634912	0.387117758	0.258817006		4.762583997	4.861338814	5.198684951	5.302034428	4.872746435	4.285838295	4.783101486	4.762311049	4.313711657	5.046901376
Potri.001G052400.1	12.55753528	13.28450597	5.960862931	6.11561531	6.810607813	8.246605745	9.523146139	7.902297573	10.33021826	9.425094505	17.48009181	14.08208869		14.38168697	15.5317863	6.779668739	7.342443024	8.837804147	10.40735276	10.73732648	9.963162282	12.53565099	11.65604928	20.74154277	17.03768845		0.202023719	0.311885842	0.17457038	0.185789104	0.30976406	0.264884938	0.16075549	0.521145211	0.385703236	0.622033738	0.467920637	0.303856117		3.96013234	4.111420681	3.022042976	3.15392167	3.316851893	3.531761513	3.603988774	3.504005668	3.833549189	3.646217955
Potri.001G052500.1	7.753124892	9.500783716	5.642680782	5.673539842	6.578353419	6.923606958	6.194154878	9.547181717	13.749852	5.469891183	9.481685688	7.726523294		12.11035867	15.79275435	9.511351792	9.389190781	10.57910812	11.12848025	11.1020708	16.30668232	21.61117832	8.72527541	14.56219465	12.17812282		0.123015775	0.223523488	0.16320828	0.138348197	0.182411326	0.159993856	0.129986103	0.385192777	0.316061715	0.315577026	0.235279657	0.156260297		3.738817943	4.132422819	3.453534219	3.465679494	3.541122759	3.617533649	3.653804035	4.144499393	4.557886068	3.281429049
Potri.001G052600.1	0.158020063	0	0	0	0	0.126928574	0	0	0	0	0	0.67826574		0.158020063	0	0	0	0	0.126928574	0	0	0.131593712	0	0	0.67826574		0	0	0	0	0	2.00E-08	0	0	0.128279776	0	0	8.09E-08		0.240157683	0	0	0	0	0.211526561	0	0	0.28764301	0
Potri.001G052700.1	0	0	0	0	0	0	0	0	0	0	0	0		0	0	0	0	0	0	0	0	0	0	0	0		0	0	0	0	0	0	0	0	0	0	0	0		0	0	0	0	0	0	0	0	0	0
Potri.001G052800.1	0	0	0	0.084064864	0	0	0	0	0	0	0	0		0.030081679	0	0	0.126601685	0.070182434	0	0.029427804	0	0	0	0	0		0.030338475	0	0	0.042050436	0.067598108	0	0.029738441	0	0	0	0	0		0.066392764	0	0	0.216994708	0.164586785	0	0.071346858	0	0	0
Potri.001G052900.1	0	0.121557571	0.308137299	0.234062954	0.37651236	0.180852478	0	0.361543026	0.548244263	0	0	0		0	0.121557571	0.308137299	0.234062954	0.37651236	0.180852478	0	0.361543026	0.548244263	0	0	0		0	1.47E-08	4.62E-08	4.63E-08	6.89E-08	0	0	0	0	0	0	0		0	0.221148393	0.450737208	0.367222365	0.538578875	0.287032282	0	0.549402008	0.771293091	0
Potri.001G053000.1	2.403777087	2.184741042	2.051154915	1.797772689	2.969004092	2.430886099	2.203712901	3.16567945	2.554620106	1.992125434	3.667495049	2.795916706		3.817673582	3.210262222	2.883119127	2.724176941	3.705201431	3.401323611	3.602502713	4.164812314	4.069453684	3.311552797	5.376573938	3.891433573		0.077420295	0.097075587	0.080011183	0.072748217	0.08258126	0.081586834	0.078022041	0.166771224	0.149096919	0.207995215	0.154389133	0.081309165		2.307147448	2.165271091	2.054946219	2.009592513	2.279297594	2.161750917	2.291254936	2.452208408	2.473555807	2.119193796
Potri.001G053100.1	0.181945636	0	0.11066903	0.252194591	0.13522627	0.292293266	0.178350329	0	0	0	0.367487431	0		0.181945636	0.065487001	0.11066903	0.252194591	0.13522627	0.385827111	0.178350329	0	0.103178026	0.252011884	0.367487431	0		0	0.065519769	0	6.43E-08	1.50E-08	0.06657238	2.08E-08	0	0.098388039	0.249629086	6.55E-08	0		0.268496642	0.151521211	0.193761412	0.389404509	0.242055008	0.529507122	0.281913662	0	0.251298487	0.42404409
Potri.001G053200.1	0	0	0.117276136	0.089083662	0	0	0	0.41280659	0	0	0	0		0	0	0.117276136	0.089083662	0	0	0	0.41280659	0	0	0	0		0	0	0	1.31E-08	0	0	0	6.87E-08	0	0	0	0		0	0	0.204444841	0.166652646	0	0	0	0.59871174	0	0
Potri.001G053300.1	0	0	0	0	0	0	0	0	0	0	0	0		0	0	0	0	0	0	0	0	0	0	0	0		0	0	0	0	0	0	0	0	0	0	0	0		0	0	0	0	0	0	0	0	0	0
Potri.001G053400.1	10.94599411	7.610689871	8.659576682	7.505238135	8.534280161	15.52243589	10.41703403	11.54292247	13.91708405	7.745611975	8.626493581	10.78577322		12.38901378	9.001043626	10.26574361	9.433059913	9.582695663	17.62886293	11.84914743	13.12375319	15.76441909	9.284172172	10.24007213	12.28902505		0.076252612	0.111721962	0.10324986	0.103155258	0.094926855	0.116905968	0.075423127	0.200411339	0.152516818	0.226015451	0.140047599	0.092704207		3.768568305	3.390122442	3.545603089	3.472976297	3.4156542	4.228244754	3.737456423	3.852809296	4.137284986	3.357080227
Potri.001G053500.1	29.69511154	21.90957988	27.88596843	26.07058469	26.83739881	33.95169873	31.23759264	21.17440566	25.3054585	28.8077045	29.26595752	22.96174402		35.26751933	25.99166022	31.24604109	30.69357946	31.56744762	39.78330326	37.99225236	23.99257133	28.54663141	33.38665759	33.68596877	27.04410811		0.277954525	0.34365993	0.275961689	0.29232041	0.374317421	0.340420881	0.288903781	0.484405826	0.363076307	0.713863432	0.422682877	0.266787088		5.164294415	4.787517731	5.047304901	5.053227261	5.008841703	5.375756719	5.30227505	4.678691977	4.944805212	5.067223872
Potri.001G053600.1	11.89545408	12.67009757	9.085235689	10.66888202	9.84109181	10.50611608	8.969535296	12.44611868	11.09680654	14.83688777	14.26884793	11.74424194		14.65170076	15.09345715	10.81025185	13.09467244	12.47766432	13.68851809	10.70128875	14.25668322	13.40668983	17.97898629	17.33183959	14.32235333		0.193611977	0.262801575	0.206538741	0.216795618	0.288514563	0.254327759	0.154281333	0.410342802	0.329469649	0.598994086	0.348092762	0.225481022		3.988336043	4.072956553	3.613678	3.900687231	3.7537847	3.899809516	3.59951469	3.962307251	3.919355699	4.218431304
Potri.001G053700.1	0.654083047	0.706264874	0.928312371	0.956991571	0.648173177	0.467011463	0.997357114	0.700203582	0.353929841	0.896996805	0.550455857	0.363935836		0.654083047	0.706264874	0.928312371	0.956991571	0.648173177	0.467011463	0.997357114	0.700203582	0.353929841	0.896996805	0.550455857	0.363935836		4.06E-08	0	9.42E-08	0	0	6.36E-08	0	1.35E-07	3.11E-08	0	1.47E-07	4.20E-08		0.757266198	0.872216884	1.040400717	1.063796729	0.796078406	0.602162436	1.079118315	0.855228795	0.562687363	0.961681955
Potri.001G053800.1	15.53790287	18.07807596	16.70405836	15.9719322	18.12788531	14.5769627	18.47775926	18.1808105	17.01090766	12.38859223	15.44817795	18.92793564		15.53790287	18.07807596	16.70405836	15.9719322	18.12788531	14.5769627	18.47775926	18.1808105	17.01090766	12.38859223	15.44817795	18.92793564		0	0	0	1.57E-06	3.60E-06	0	0	0	0	1.94E-06	3.11E-06	0		4.06662818	4.305894704	4.196803963	4.166309662	4.258334743	3.983380287	4.316820804	4.295503337	4.232739917	3.724031156
Potri.001G053900.1	0.050959133	0.440196648	0.464940896	0.070634383	0.113622073	0.16373035	0.349665142	0	0	0.419306199	0.154388211	0.29164089		0.180242453	0.656773398	0.464940896	0.175455806	0.225880681	0.246086716	0.57385045	0.148927916	0.079910656	0.85370742	0.388749515	0.616528842		0.057471034	0.110377827	0	0.063198811	0.081012169	0.057097685	0.078032511	0.163074449	0.082716788	0.298624685	0.135514374	0.111158524		0.266704953	0.820250176	0.627780493	0.291375143	0.356918439	0.373003431	0.719999916	0.329368131	0.222305586	0.930495035
Potri.001G054000.1	36.21940914	25.72266035	41.63208264	23.53748391	23.07352761	23.31903106	25.12150683	21.4126773	27.28399475	27.71647788	23.46140525	26.4323076		47.3093894	32.21024527	53.61597584	31.71456948	33.1639374	30.66714783	31.13507815	28.392764	35.2882394	34.55587597	32.31003732	34.81850372		0.432912244	0.495304488	0.630996049	0.442933378	0.645477436	0.443246555	0.342661226	0.833484085	0.666237471	0.959121779	0.702797852	0.443222388		5.549464305	5.081916692	5.800468092	5.100283345	5.078286986	4.995796667	5.019273949	4.907393473	5.239059471	5.116900084
Potri.001G054100.1	46.28152582	26.43302881	40.215557	23.59243995	27.66921147	23.42181999	37.25743054	20.47130631	33.68464556	32.64150184	37.49384562	36.86846055		46.31390594	26.43302881	40.30860961	23.59243995	27.66921147	23.42181999	37.25743054	20.47130631	33.68464556	32.79075998	37.54572066	36.86846055		0.024296313	2.77E-06	0.053320628	4.25E-06	3.26E-06	0	0	3.27E-06	6.49E-06	0.139221047	0.051384562	6.78E-06		5.523656766	4.810210678	5.394420768	4.691750307	4.829309392	4.625765965	5.271138698	4.4607052	5.176189004	5.045442004
Potri.001G054200.1	0	0	0	0	0	0	0.016617944	0	0	0	0	0		0	0	0	0	0	0	0.016617944	0	0	0	0	0		0	0	0	0	0	0	0	0	0	0	0	0		0	0	0	0	0	0	0.053393591	0	0	0
Potri.001G054300.1	0	0	0	0	0	0	0	0	0	0	0	0		0	0	0	0	0	0	0	0	0	0	0	0		0	0	0	0	0	0	0	0	0	0	0	0		0	0	0	0	0	0	0	0	0	0
Potri.001G054400.1	81.32811727	75.913443	76.77120241	54.37139948	56.57114579	48.17060804	83.91998159	113.3258188	74.83677214	72.95782011	73.51026847	97.01028447		119.8279044	119.5993815	119.5585348	88.77929851	85.89243151	78.49561791	132.3492692	172.0890077	115.7564396	103.1727098	107.2254808	148.1076821		0.543387272	0.830998823	0.770140976	0.581313467	0.662283831	0.609179501	0.582303024	1.613208277	0.966735239	1.373259167	0.868747125	0.743919693		6.797265885	6.854859892	6.956590416	6.619244346	6.439537462	6.381812661	7.006402547	7.420882036	6.93384681	6.694269289
Potri.001G054500.1	132.769774	136.2584397	111.2054675	91.18702583	149.0832066	118.2718692	139.9364755	137.9060681	125.045379	141.7254951	155.8248789	140.5886302		182.1393174	205.0489328	178.7213734	124.3747097	205.8804412	152.0701456	201.9217096	184.3623585	164.6105913	199.5554024	194.541382	183.8321698		1.228052477	2.040300917	2.018668677	1.138271145	1.85435786	1.276303646	1.382639931	3.031154148	1.966546764	3.792099344	1.893135594	1.38265668		7.373964048	7.583945151	7.508389823	7.102117631	7.745943261	7.391892002	7.592576951	7.511132315	7.433825094	7.652400626
Potri.001G054600.1	2.559952177	2.84407121	2.511160157	4.491836999	2.408514633	2.638674949	2.04520635	2.090985956	1.489302715	4.017990842	3.003673044	3.429787065		3.07263809	3.724902433	3.357043106	5.341737682	3.111701926	3.155879011	2.778797209	2.669238617	1.926533167	4.880397785	3.969959145	4.112759293		0.072392962	0.140864573	0.12266246	0.109112783	0.129409729	0.09235307	0.084329106	0.197438518	0.120038184	0.27239685	0.179587686	0.098600247		2.062466381	2.3332908	2.2115777	2.75199836	2.079731253	2.077374493	2.004693477	1.958387658	1.683192739	2.561553545
Potri.001G054700.1	5.395958966	4.746041345	5.444824439	5.05226343	5.378190039	5.654641651	5.061646474	6.656292147	5.742915529	5.292653346	6.062780197	8.001518756		7.131027785	6.351669577	7.167442997	6.727212587	7.448195627	7.604775426	6.52581091	9.168009559	7.925049403	6.919115123	8.280512714	10.64071618		0.126410394	0.178893531	0.170087148	0.140746572	0.202001383	0.164458363	0.113960051	0.39296673	0.245333153	0.340828702	0.236744074	0.186671513		3.051974345	2.952987804	3.096835854	3.037556213	3.097990647	3.128924635	2.968761829	3.397442813	3.257127995	2.969424143
Potri.001G054800.1	2.721235991	3.472574631	3.075287698	6.45080863	6.687995135	4.89324466	4.061819342	2.482768537	5.371218931	3.81666504	3.747448134	2.057324896		2.823189572	3.62182856	3.215453104	6.911537812	6.827305384	5.06706662	4.259757255	2.482768537	5.470209994	3.879512791	3.866429612	2.17901677		0.02926588	0.051114661	0.043757371	0.070445952	0.048279643	0.046915523	0.038374461	3.18E-07	0.050504293	0.063638331	0.053649397	0.036287056		1.970196914	2.308078031	2.167780259	3.079269047	2.98136961	2.634594716	2.474907	1.883224117	2.804300575	2.309662251
Potri.001G054900.1	17.39557184	22.76210874	20.6406	17.34161946	19.96639426	19.75475915	19.82380174	19.53951191	17.80566443	23.26836488	21.67810187	16.06128772		20.30710212	25.77040825	22.39419098	18.86334656	21.48517768	22.50872401	22.35696441	20.51978996	19.52377194	25.03640805	25.19410826	19.43556811		0.246810584	0.386670272	0.261912984	0.201278767	0.27412857	0.301095645	0.222317958	0.359440734	0.351590419	0.542876561	0.452673661	0.324980556		4.427752232	4.775781479	4.582663947	4.392226402	4.497790605	4.572189635	4.578301538	4.463553353	4.427137314	4.657293997
Potri.001G055000.1	1.061764946	2.4203278	1.399281024	1.962281203	1.315214408	1.98999662	3.527101712	2.652140966	3.830199647	4.368251563	2.144515696	4.472992213		1.061764946	2.4203278	1.399281024	1.962281203	1.315214408	1.98999662	3.527101712	2.652140966	3.830199647	4.368251563	2.144515696	4.472992213		2.14E-07	0	1.88E-07	0	0	1.91E-07	3.52E-07	0	4.22E-07	9.79E-07	0	8.25E-07		1.078214812	1.87111448	1.350773075	1.676894745	1.277995721	1.625364428	2.266663326	1.951562455	2.395304462	2.443338328
Potri.001G055100.1	10.32897382	7.893815767	9.600805247	6.621121665	11.94730619	9.653509864	8.265476823	9.693654419	6.922685601	11.96236092	5.033750669	13.2925182		11.26737355	9.031870775	10.62366999	7.483210897	13.26215817	10.87361119	9.183243339	10.45064879	7.621786941	12.8675129	5.769559173	14.71311399		0.082125093	0.134685073	0.11256418	0.08810345	0.151156385	0.11442963	0.077585149	0.186084642	0.125070089	0.227340014	0.121639773	0.117208471		3.647524161	3.394798579	3.590715787	3.175403606	3.834929439	3.587317236	3.393607707	3.565308277	3.205434156	3.771325766
Potri.001G055200.1	2.718648144	2.048966175	3.362744131	1.745058337	3.90551804	3.107060905	2.897437125	2.226706731	3.554295436	4.954387013	2.487547338	3.184879169		2.92920653	2.266905251	3.561512274	2.034105754	4.27304356	3.532317883	3.255753516	2.513248729	3.90865869	5.324164443	2.76333342	3.405053521		0.043447115	0.067030997	0.060541136	0.060574769	0.085387177	0.078032554	0.053893962	0.126990448	0.102956989	0.164998685	0.086689796	0.052064879		2.01272406	1.808258678	2.281889526	1.709000524	2.443284149	2.209728265	2.172636521	1.898957637	2.423541047	2.650141607
Potri.001G055300.1	176.6602474	142.3174901	146.764456	179.7847726	189.850628	191.5876456	157.3866695	151.7584712	188.672304	162.3681216	134.6553837	175.2378178		176.9943592	142.3174901	147.0094734	180.0709024	190.305969	191.8001064	157.7534523	152.0083556	188.9706299	162.5197063	135.2278109	175.6699925		0.080392643	0	0.08893681	0.088425721	0.132068352	0.080406566	0.082449244	0.169034432	0.136737393	0.154106805	0.181735363	0.104162147		7.329363245	7.078271667	7.243950371	7.654273877	7.6204999	7.733187188	7.253867695	7.267306114	7.631423549	7.359065808
Potri.001G055400.1	56.54026569	42.25050486	30.06348261	35.16287051	40.07401119	45.71636128	35.51110138	39.68327694	55.00916081	45.44458812	68.34866782	34.95648918		81.1076664	70.97033608	52.71665839	50.86536286	62.28440573	60.74651735	59.77922289	57.70970613	73.9386944	67.66391072	96.32397609	48.96238918		1.101223333	1.741116095	1.426730052	1.001703133	1.491828812	1.044758227	1.041708685	2.306946719	1.73479314	2.892654797	1.988125297	0.995778358		6.284165161	6.145406214	5.773033217	5.780920342	5.975488315	5.974390175	5.91726091	5.88524957	6.267648804	6.070749587
Potri.001G055500.1	0	0	0	0.032350164	0	0	0	0	0	0	0	0		0	0	0	0.032350164	0	0	0	0	0	0	0	0		0	0	0	0	0	0	0	0	0	0	0	0		0	0	0	0.084471696	0	0	0	0	0	0
Potri.001G055600.1	0	0	0	0	0	0	0	0	0	0	0	0		0	0	0	0	0	0	0	0	0	0	0	0		0	0	0	0	0	0	0	0	0	0	0	0		0	0	0	0	0	0	0	0	0	0
Potri.001G055700.1	0.015773065	0.068125672	0.028782055	0.021863023	0	0.025339221	0.046384151	0	0	0.129785252	0	0.067702349		0.015773065	0.068125672	0.028782055	0.021863023	0	0.025339221	0.046384151	0	0	0.129785252	0	0.067702349		2.24E-09	0	0	4.80E-09	0	0	0	0	0	3.30E-08	0	1.37E-08		0.048713241	0.154941232	0.095906419	0.069176768	0	0.080392608	0.093727909	0	0	0.317763524
Potri.001G055800.1	0.220822909	0	0.201474388	0	0	0.177374546	0	0	0.358467403	0	0	0.157972149		0.220822909	0	0.201474388	0	0	0.177374546	0	0	0.358467403	0	0	0.157972149		0	0	2.00E-08	0	0	0	0	0	5.94E-08	0	0	2.70E-08		0.319011396	0	0.317006993	0	0	0.28270716	0	0	0.569664331	0
Potri.001G055900.1	10.30753914	9.278350704	9.211030415	13.05882776	9.450712929	12.75192039	8.838515633	8.909973103	8.444433451	10.62148565	11.79083835	11.90834346		12.96358968	12.23352621	12.39238673	16.11566167	13.08339515	16.65372947	11.31063712	11.52269897	11.25524131	13.53415067	15.00337484	16.16248889		0.157752123	0.259342442	0.223775126	0.20028359	0.277906517	0.240886748	0.152294108	0.398708384	0.299769652	0.47248092	0.309395114	0.248215264		3.82686767	3.784979136	3.798199494	4.180106118	3.812949807	4.162749627	3.680286535	3.68888529	3.693415606	3.8379792
Potri.001G056000.1	26.67462573	24.85260675	24.29103596	27.18444432	23.45038929	23.834116	24.13043124	28.06597722	22.681787	24.03898517	27.40003634	24.71635036		31.09910779	28.99031889	28.89724684	33.82688582	29.76828668	29.41219701	29.04138489	33.23925479	27.46335513	28.30684569	33.25563961	31.52283342		0.225860451	0.346647584	0.33202315	0.338506605	0.417831259	0.342700001	0.244031846	0.613468448	0.43326224	0.654145014	0.475561254	0.35217171		4.993250676	4.941269351	4.93600134	5.195892232	4.924811403	4.939471248	4.915755092	5.128124725	4.892698971	4.832009373
Potri.001G056100.1	33.56508216	30.5203009	30.54351724	36.13811977	29.70585979	32.14026776	25.00827297	28.65089428	26.57438347	31.49455448	31.80054059	31.23635955		33.56508216	30.5203009	30.54351724	36.13811977	29.70585979	32.14026776	25.00827297	28.65089428	26.57438347	31.49455448	31.82337632	31.23635955		4.32E-06	0	7.00E-06	0	6.25E-06	5.75E-06	5.55E-06	0	6.67E-06	3.00E-06	0.022305251	0		5.093387023	5.009613477	5.013728783	5.302274695	4.92431392	5.064049938	4.714601939	4.921769256	4.847332256	4.984620473
Potri.001G056200.1	0.034726183	0.374965894	0.063366945	0	0.15485589	0.055787156	0.102119946	0	0.67646268	0.285736885	0.210416191	0.099369577		0.034726183	0.374965894	0.063366945	0	0.15485589	0.055787156	0.102119946	0	0.67646268	0.285736885	0.210416191	0.099369577		6.22E-09	7.45E-08	2.49E-09	0	0	7.66E-09	1.72E-08	0	8.43E-08	4.23E-08	4.96E-08	0		0.073379603	0.54795789	0.137383754	0	0.262825424	0.117673118	0.181983602	0	0.887072024	0.453554904
Potri.001G056300.1	4.426495584	2.666191059	4.560647513	3.380818402	9.533924865	3.869990097	5.017921844	10.05746964	4.301608835	4.955436893	6.568516607	4.997664343		8.68836769	5.526168687	10.51877633	6.457321409	13.78639106	7.195520963	7.005284549	12.65790578	6.243394168	6.947026981	9.85295737	8.367425693		0.246007129	0.30361951	0.405675345	0.242974738	0.374559651	0.293012274	0.17190227	0.499201471	0.307308875	0.489715423	0.394177139	0.275806426		3.312999828	2.784559537	3.578820541	2.9934896	3.888795288	3.0607048	3.054189835	3.80537806	2.965628387	2.974676757
Potri.001G056400.1	0.232759282	0.125664246	0	0.080656829	0.129744124	0	0	0	0	0.478802348	0.352589292	0.166511184		1.223033649	1.069277067	0.207161956	0.765917246	0.846839898	1.389597736	1.152093316	0.541574353	1.140522172	0.940367812	1.945587715	0.945200735		0.170748074	0.247012016	0.107534285	0.164392352	0.213348224	0.261155358	0.184577565	0.323715515	0.329758358	0.355494301	0.367312975	0.181128737		1.182591615	1.157842998	0.326517053	0.90593596	0.958387035	1.316460791	1.181152849	0.715728856	1.235369389	1.000328822
Potri.001G056500.1	0	0	0	0	0.090150847	0	0	0.25969992	0	0	0	0		3.753174585	3.946508645	3.075787464	3.773447561	3.944820753	3.260563861	3.887482305	3.242353504	2.793682887	4.202859578	4.09662739	4.017609987		0.295668689	0.442550751	0.352547305	0.346198477	0.443296708	0.353043915	0.298224524	0.669119927	0.458668703	0.85734092	0.519572038	0.372328594		2.285399966	2.399894865	2.118008006	2.356409951	2.349207757	2.115525036	2.371146172	2.174172643	2.056328453	2.399919114
Potri.001G056600.1	0.179418614	0.193732379	0	0.124345944	0.200022191	0.288233637	0.351746482	0	0.291254765	0	0.543575159	0.256704742		1.768708692	1.068046604	1.246723514	1.735496345	0.810689941	1.793389692	1.618561438	0.484015726	0.729884441	1.102063356	1.647576307	1.452692134		0.271546775	0.293818075	0.342473968	0.309052291	0.250288173	0.334967491	0.241316652	0.390319049	0.247255343	0.644655262	0.381096404	0.270556304		1.49486345	1.157412573	1.253667909	1.560754931	0.932259153	1.532224104	1.464857482	0.661258613	0.931416076	1.138067599
Potri.001G056700.1	0.061735437	0	0	0	0	0	0	0	0	0	0	0		2.681046554	0.09939096	0.368147867	0.530243196	0.034894194	0.29252305	0.110107996	0.163370797	0	0.289292722	0.123070092	0.144991255		0.212742781	0.057678476	0.10480553	0.110675637	0.034426265	0.087167206	0.041294269	0.13900033	0	0.211035025	0.086066874	0.059428775		1.919019442	0.194127254	0.520237386	0.705395988	0.115911431	0.425907217	0.193816112	0.344293975	0	0.457785045
Potri.001G056800.1	5.62770463	7.779985428	7.31292185	11.75992535	7.889984257	11.23255047	9.653873749	10.81675881	9.620058372	11.40118463	9.816644457	5.48992319		6.564141891	8.795296544	8.817944506	13.33897603	9.696030172	13.07948312	11.52386253	12.60522088	11.0949725	12.98945736	11.17508722	6.663973764		0.095122532	0.152994329	0.172505997	0.151064749	0.20583712	0.176029606	0.139176713	0.357753972	0.226102406	0.365676909	0.203049466	0.137722897		2.945088976	3.362033006	3.356388301	3.9323613	3.431345001	3.838556977	3.704987307	3.799234761	3.674996835	3.783412879
Potri.001G056900.1	0.391458793	0	0.238106095	0.361733656	0.290941369	0	0.895354682	0	0	1.073677994	0	0.373388715		0.391458793	0	0.238106095	0.361733656	0.290941369	0	0.895354682	0	0	1.073677994	0	0.373388715		0	0	0	7.22E-08	3.79E-08	0	1.55E-07	0	0	2.19E-07	0	2.50E-08		0.514217134	0	0.369093635	0.523509525	0.448921588	0	0.992909594	0	0	1.119224615
Potri.001G057000.1	1.156848374	2.498280228	1.172761364	2.850677171	0.286598961	1.858461662	1.385986139	0	0.41732026	3.172958847	1.557707918	2.390802371		1.156848374	2.498280228	1.172761364	2.850677171	0.286598961	1.858461662	1.385986139	0	0.41732026	3.172958847	1.557707918	2.390802371		0	0	0	3.90E-07	6.38E-08	0	0	0	7.54E-08	0	2.07E-07	0		1.143923296	1.905103156	1.208516859	2.061178831	0.442165734	1.567623366	1.331474276	0	0.649488228	2.073703996
Potri.001G057100.1	9.219585519	10.61106805	13.69357045	12.33346661	9.322196067	12.88799036	13.69621987	16.52596671	10.15161836	15.73094189	8.498718669	12.83310676		12.22354446	13.77741075	17.72662038	16.20741342	12.86606476	17.41244998	17.79480491	20.01455238	13.73322534	20.25204399	11.55571319	16.79401193		0.158271243	0.247862199	0.257810706	0.221901395	0.270174146	0.251620825	0.187970663	0.434041857	0.312531855	0.588228863	0.283967388	0.235913479		3.751463618	3.947312206	4.275989336	4.186225119	3.79226751	4.21284221	4.262097426	4.425975113	3.952466026	4.378951595
Potri.001G057200.1	5.996322466	7.348366367	11.77108278	11.03078153	7.710507944	9.330312032	9.321960826	10.39401302	8.420523858	8.664042496	5.339209284	6.010260827		7.224072262	8.680263755	14.06207528	13.60419526	9.692652176	11.52719098	11.38064743	12.35549143	10.7502741	10.5817143	6.72646346	7.70090438		0.082721506	0.126764615	0.153093382	0.141203195	0.158362284	0.139945086	0.104208649	0.266445057	0.210202403	0.288722429	0.150911269	0.121566032		3.071084169	3.344991743	3.972502142	3.957033383	3.431130627	3.670228354	3.689466284	3.773108398	3.631087859	3.51439447
Potri.001G057300.1	64.09858125	55.26354484	49.61450718	43.99714784	58.15502338	50.59735624	71.87688116	75.8620567	61.51300634	64.78879778	76.7838739	49.81538875		94.80746104	89.01230089	84.90254478	60.26858915	101.7573008	71.98600507	122.7592007	126.0914308	84.4801255	102.6851829	109.1005664	71.56957538		1.368758163	2.085592791	1.983834292	1.111277383	2.41213788	1.502000599	1.783293918	4.377667428	2.185824266	4.492883923	2.398615912	1.409472279		6.482718482	6.459372424	6.445993824	6.015825596	6.696323969	6.240533416	6.907402269	7.013916657	6.460012648	6.685389213
Potri.001G057400.1	32.13719495	28.36196486	31.5839223	31.84815066	27.79701143	39.31043834	35.99183006	38.52079826	35.49143274	27.97031075	28.13600392	33.70701714		50.59849515	44.11462274	51.64152918	49.9629672	47.00897795	61.75657668	52.56755196	57.23524228	54.78658566	45.53316731	45.91008748	52.18468982		0.290625653	0.37304757	0.390198234	0.334730374	0.431105893	0.376254396	0.266289191	0.719668051	0.518541931	0.76754158	0.483889621	0.337439085		5.636544159	5.508959832	5.746171155	5.760998311	5.57455057	5.995673038	5.742176375	5.874689172	5.836463843	5.505379663
Potri.001G057500.1	83.58067672	73.32282721	67.83454219	67.41518247	70.17756995	71.66442094	74.09451078	92.32612417	74.02480815	88.70588545	122.1988242	97.15628097		143.4570309	122.8156018	126.7350491	117.4618952	142.0435459	123.6007217	133.3580335	167.8226285	126.4255215	160.5061625	192.3816823	166.172699		1.384637781	1.821648143	1.848769296	1.495495197	2.29183863	1.645426201	1.399853178	3.905181162	2.318017574	4.213009773	2.51947196	1.738843358		7.053801362	6.895124622	7.038984819	7.017298007	7.190818816	7.078271667	7.018322433	7.390863482	7.047805285	7.338122372
Potri.001G057600.1	1.299938634	0	0	0.450460779	2.898434771	1.044167139	1.592814259	4.174798718	0.5275558	0	0	4.649746266		1.299938634	0	0	0.450460779	2.898434771	1.044167139	1.592814259	4.174798718	0.5275558	0	0	4.649746266		1.42E-07	0	0	1.01E-07	0	0	1.28E-07	7.56E-07	0	0	0	5.08E-07		1.229341788	0	0	0.61665819	2.009592513	1.093276196	1.449995588	2.456480839	0.755772072	0
Potri.001G057700.1	2.165614142	0.326286112	2.940819139	4.537536213	3.3687948	1.375430691	2.863339785	1.940915193	1.144580129	1.243206098	0.610330003	3.67493104		2.19044316	0.326286112	2.940819139	4.537536213	3.3687948	1.375430691	2.863339785	1.940915193	1.144580129	1.243206098	0.610330003	3.710239201		0.025191691	4.11E-08	5.88E-07	7.01E-07	0	0	5.19E-07	0	2.46E-07	1.49E-07	0	0.036039554		1.709154281	0.49301128	2.071351305	2.560211382	2.166015977	1.309077242	2.032224969	1.653105769	1.23983001	1.222235089
Potri.001G057800.1	24.75869108	21.03712557	30.28166104	26.53908395	26.17948103	32.32371458	30.51427141	27.18738414	26.56103513	25.11052316	25.17748725	26.92547514		27.75507029	23.75076584	33.42930206	30.76970788	29.02518293	37.37611614	34.12542543	30.12478443	30.95259022	28.28303206	28.69974981	31.5085413		0.114544057	0.158019647	0.156234466	0.157509259	0.16274514	0.184393152	0.122224146	0.29767758	0.245051306	0.31861425	0.21349623	0.172014854		4.837432721	4.670428868	5.135902463	5.055803259	4.891644154	5.295086524	5.148454331	4.992649936	5.060542985	4.830212359
Potri.001G057900.1	0.615149532	1.062760478	0.224500032	0	0.548632296	0.988229614	0	0	1.198305318	0	0	0.880130543		0.675557216	1.062760478	0.224500032	0.083560475	0.548632296	0.988229614	0	0	1.198305318	0	0.376837362	0.880130543		0.061535763	0	0	0.085291392	0	0	0	0	0	0	0.253170742	1.52E-07		0.773669612	1.153515852	0.348815396	0.157325347	0.714123715	1.049675476	0	0	1.273815353	0
Potri.001G058000.1	0	0	0	0	0	0	0	0	0	0	0	0		0	0	0	0	0	0	0	0	0	0	0	0		0	0	0	0	0	0	0	0	0	0	0	0		0	0	0	0	0	0	0	0	0	0
Potri.001G058100.1	38.22009356	23.48545508	30.053508	31.19358696	22.14552261	24.84279409	22.18313581	16.5544482	16.73545627	38.27622862	41.51803259	25.54305868		38.34625758	23.76347943	30.17429557	31.36985687	22.14552261	24.9481235	22.43010806	16.75148651	16.73545627	38.27622862	41.51803259	25.72338908		0.061202502	0.133472056	0.083407794	0.089858277	4.29E-06	0.071097023	0.084799036	0.201926352	0	0	7.63E-06	0.089034355		5.269238509	4.671354917	4.994817229	5.08374186	4.53179977	4.712124188	4.58210621	4.183853302	4.215546726	5.259721547
Potri.001G058200.1	0.320663054	0.395708689	0.919494814	0.317479007	0.510694956	0.220774701	0.538845675	0	0.743629187	0.376929508	0.138785147	0.393249817		0.320663054	0.395708689	0.919494814	0.317479007	0.510694956	0.220774701	0.538845675	0	0.743629187	0.376929508	0.138785147	0.393249817		2.00E-08	0	0	1.25E-08	0	0	0	0	4.40E-08	0	2.43E-08	6.31E-08		0.436082023	0.568471391	1.03391557	0.467309145	0.674654643	0.34531891	0.682967742	0	0.94222315	0.534802071
Potri.001G058300.1	5.018070199	6.00417829	8.0431114	6.485571143	4.535936306	7.516770136	7.178951826	5.226716505	7.045154627	5.579743903	4.519806047	5.627291347		5.018070199	6.00417829	8.0431114	6.485571143	4.535936306	7.516770136	7.178951826	5.226716505	7.045154627	5.579743903	4.519806047	5.627291347		9.52E-07	0	0	0	0	0	6.88E-07	4.71E-07	0	1.00E-06	0	5.40E-07		2.616353452	2.891745272	3.233898914	2.99700044	2.511579049	3.118286979	3.086789012	2.707074018	3.117763818	2.707479948
Potri.001G058400.1	0.106322141	0	0	0	0	0	0	0.227638202	0	0	0	0		0.160085704	0.077607756	0.032270725	0	0.038799366	0.027955104	0	0.227638202	0	0	0	0.051467716		0.029660541	0.053918703	0.032351511	0	0.039523922	0.02847715	0	0	0	0	0	0.035972693		0.242395486	0.167370373	0.099392395	0	0.120991014	0.083641438	0	0.412933879	0	0
Potri.001G058500.1	0.922724298	0.498168974	1.403125203	5.968605327	1.714475925	0.988229614	0.829116708	0	0	0.632703103	1.164803912	0.880130543		0.96109425	0.498168974	1.472860526	6.073482249	1.805000254	0.988229614	0.829116708	0	0	0.632703103	1.164803912	0.931948229		0.038466007	9.82E-08	0.070190101	0.074320019	0.085632103	0	0	0	0	0	0	0.054943036		1.000328822	0.672307285	1.39313534	2.914827166	1.538024819	1.049907893	0.940349083	0	0	0.752103463
Potri.001G058600.1	3.106749892	3.305269656	4.251804329	3.894633715	2.444833574	2.201890917	2.172057853	2.494359181	2.002473078	3.195402411	2.629923316	2.451291964		4.03993989	4.021378526	5.41646524	6.062868128	2.900031025	3.056811764	3.008277734	3.683875056	2.710236063	4.133910895	3.354121147	3.252014655		0.103007661	0.129516406	0.158843767	0.189838051	0.109284479	0.127984332	0.101257281	0.294024476	0.162572703	0.300832587	0.159780759	0.111622374		2.365851669	2.422387123	2.746356119	2.914229249	2.009994169	2.048336034	2.084781636	2.312283012	2.023711034	2.379133656
Potri.001G058700.1	8.325023668	6.8710417	9.821876421	8.256570702	10.61451095	10.10739289	8.230867684	12.13880711	11.49485472	10.03888924	10.87150318	8.796415818		11.19545834	10.27918171	12.93549855	11.91728214	14.06172006	14.45068949	11.70734232	15.1129685	16.05536066	13.15842486	14.31878436	11.83744287		0.190195148	0.299972424	0.256686714	0.252761248	0.300320908	0.299954321	0.204126498	0.483397322	0.438479004	0.561912697	0.337102605	0.220212947		3.637748698	3.567595529	3.852814961	3.768632053	3.916239069	3.971529135	3.722920537	4.043797704	4.16251179	3.800646146
Potri.001G058800.1	6.846881749	10.51208733	4.49000065	6.598830734	3.100965151	8.163635943	10.48685164	9.963766505	5.904692873	2.200706446	7.616804713	12.32182761		7.301397016	10.79810852	4.833485699	6.751271139	3.285114774	8.468698128	11.24683378	10.48360025	5.992394929	2.637766747	7.856977151	12.47688365		0.113906572	0.125728869	0.131226423	0.072107243	0.103482805	0.109142132	0.133830455	0.289206193	0.086872824	0.300270703	0.137741038	0.077912053		3.086228672	3.627958163	2.614822679	3.042393665	2.132507872	3.267982093	3.674021704	3.570301596	2.914434813	1.875908101
Potri.001G058900.1	0	0.117075682	0.014132196	0.021469803	0.017268103	0.037325219	0.007591651	0	0	0.063725492	0.070391028	0.033242341		0	0.133733879	0.014132196	0.021469803	0.017268103	0.056286431	0.011463393	0	0	0.095078435	0.08240443	0.044068263		0	0.011832158	0	2.17E-09	0	0.010761725	0.003796965	0	0	0.031874609	0.011734327	0.007842907		0	0.236048657	0.081244113	0.068678803	0.098117233	0.118319847	0.047417276	0	0	0.286884307
Potri.001G059000.1	2.069139335	1.569987069	2.653182202	3.48814597	1.995026531	1.976459228	2.686064046	5.028734819	4.720596708	1.840590846	4.405076614	2.9604391		5.638460611	5.476718739	5.349835774	7.335338432	6.736331771	8.263216677	6.581405089	9.868173692	10.07484274	5.579291002	11.42033055	5.391119625		0.321605505	0.480150662	0.375494938	0.399594966	0.538261736	0.549686949	0.339208623	0.890153349	0.682874798	0.915836874	0.775225431	0.301269242		2.755001039	2.774490475	2.732171999	3.153330221	2.965031983	3.233898914	2.984031061	3.492670261	3.547124288	2.707412859
Potri.001G059100.1	1.079264908	0.095132012	0.48230186	0.427419307	0.392882463	0.212305083	0.064771731	0.141473358	0	0.181234649	0	0.189081754		1.244877007	0.143316376	0.502558538	0.565231504	0.392882463	0.24892771	0.096768966	0.28393703	0	0.362831766	0	0.220815974		0.042006851	0.034146507	0.020105323	0.046201148	4.30E-08	0.025375399	0.018777999	0.097752709	0	0.127185989	0	0.022181797		1.19469386	0.251298487	0.662348564	0.74184392	0.550281307	0.377330415	0.173049773	0.468824419	0	0.525438652
Potri.001G059200.1	0.711090285	0.170626682	1.153394662	0.657094164	1.409330669	0.88850002	0.2323463	1.014974	0.513035916	0.65011695	1.436235283	0.67826574		0.711090285	0.170626682	1.153394662	0.657094164	1.409330669	0.88850002	0.2323463	1.014974	0.513035916	0.65011695	1.436235283	0.67826574		7.47E-08	1.93E-08	2.36E-07	0	3.08E-07	0	4.32E-08	0	5.79E-08	0	2.51E-07	8.09E-08		0.800273796	0.287808296	1.190998357	0.807545775	1.329377656	0.973742455	0.349144229	1.107815931	0.743641812	0.766735373
Potri.001G059300.1	0	0	0	0	0	0	0	0	0	0	0	0		11.74808791	10.57042009	15.02136625	8.854104616	17.60628562	12.78991092	8.996874115	16.37185854	9.004127613	16.80101235	9.906381305	13.29202935		0.940330512	1.335991818	1.409368025	0.951365762	1.649624503	1.240184261	0.825981584	2.626718158	1.471821917	3.14884072	1.53033825	1.158023632		3.702232817	3.602297029	4.056161337	3.390271955	4.21942117	3.808179026	3.365866801	4.151989584	3.404061574	4.127108867
Potri.001G059400.1	10.99745746	9.232253791	9.21419198	8.673800547	13.9526271	14.97985465	8.198982751	10.14791451	11.46579909	12.74509848	14.45362437	10.68187213		16.343368	13.91688669	15.43218876	13.43107957	21.04380807	21.48578967	12.11967557	16.76753843	15.46796643	20.45154973	20.06454013	17.18748685		0.28927373	0.414727673	0.428607793	0.33353942	0.501029995	0.421963671	0.258655029	0.79002168	0.45710523	1.019311566	0.53504104	0.395542347		4.1333114	3.959485093	4.093685397	3.942912493	4.471877336	4.50819039	3.769646006	4.18471547	4.116233832	4.39096753
Potri.001G059500.1	1.269511783	0.666871615	0.626095708	1.616992678	1.377045205	1.488250176	0.706295725	2.203828008	0.556981224	0.282321703	1.975061932	2.749093011		1.404731944	0.743117269	0.657650932	1.972540833	1.453930229	1.600254782	0.722843225	2.316002854	0.615464252	0.282321703	2.031507124	2.994056835		0.049622133	0.052742469	0.031319447	0.091023338	0.053958544	0.055174863	0.016822826	0.110228676	0.055656291	0	0.051808663	0.078521862		1.293302901	0.902956758	0.813617659	1.681297759	1.35519497	1.429918804	0.843340237	1.821372659	0.828822005	0.449938134
Potri.001G059600.1	0	0	0	0	0	0	0	0	0	0	0	0		0.555577892	0.666580279	0.275726858	0.557386347	0.556207162	0.239600762	0.385546121	0.78385404	0.394305996	0.210172467	1.268704421	0.946960456		0.190584143	0.312937957	0.187224577	0.226820426	0.261577612	0.169518024	0.150434089	0.607795316	0.256473401	0.353830319	0.474552272	0.26708643		0.665540925	0.82857267	0.414398405	0.734688594	0.721125398	0.368660213	0.532466865	0.936110077	0.619201708	0.388021453
Potri.001G059700.1	7.361174848	6.286020424	6.101634961	7.30237188	6.329193806	7.342711658	8.74846558	11.27953648	10.93425709	8.907328606	9.54748771	6.436261905		8.527319658	8.003402764	7.968954742	9.018929435	7.870674321	9.170544465	11.86546605	13.13293429	13.39165327	11.50173652	12.31574897	7.666379555		0.116564044	0.208559122	0.198269482	0.169536142	0.210051353	0.188187849	0.192934923	0.383342537	0.308104234	0.503875803	0.323502414	0.145709961		3.28771298	3.242466285	3.222351514	3.413786701	3.160447936	3.363328668	3.741678555	3.853168071	3.916991677	3.623219243
Potri.001G059800.1	2.084205264	5.350198296	4.520754079	1.471710903	10.17099142	2.653328827	2.813971858	5.051697079	5.234606185	7.118632176	11.07999776	2.644410491		2.259514454	5.689468807	4.736673904	1.640140039	10.60992231	2.904573797	3.041942126	5.18758773	5.999880074	7.281713568	12.087801	2.896473448		0.059202864	0.119889042	0.088481993	0.066655618	0.142156571	0.093972645	0.066494033	0.125990177	0.224249351	0.161862869	0.235349168	0.085771295		1.742303167	2.825961997	2.593922575	1.506778033	3.545518454	1.994523244	2.099496768	2.699503115	2.914827166	3.032148717
Potri.001G059900.1	129.9228403	127.3860955	135.5288855	204.8694133	61.70750833	49.56855031	66.4730968	31.96243869	39.02428081	88.6957569	71.70872297	69.3816816		164.1168436	162.6336773	173.3430317	262.7352001	79.22299859	64.7460785	85.85750999	43.35205682	50.53519376	110.508695	94.95755492	87.05338562		0.508063813	0.682911799	0.70579775	0.780802641	0.532118126	0.418054545	0.365586082	0.736261362	0.517963898	1.087883591	0.718784519	0.429776577		7.23712642	7.27230383	7.462001073	8.206176985	6.34503159	6.076947984	6.423600352	5.500330613	5.736026067	6.793882737
Potri.001G060000.1	22.05605451	19.08935281	22.45741249	27.10495356	24.27199976	20.31904454	17.63608105	12.04904778	10.51977606	26.66123176	27.03882771	21.3090352		23.63252238	20.35993031	24.42417355	28.97381647	25.88111294	21.41394425	18.99879568	12.77911054	11.11986469	28.64796127	28.5540354	22.83730782		0.156735903	0.195920236	0.222288037	0.19021461	0.231564156	0.157979215	0.143118977	0.264247299	0.167716302	0.477011751	0.247140145	0.174750247		4.623652576	4.475595739	4.702763408	4.97219387	4.743335553	4.502845693	4.36136725	3.817213068	3.680118781	4.847265868
Potri.001G060100.1	31.34111514	29.57503824	33.04000478	28.58018141	25.48879665	31.42966345	28.08958099	26.36445827	22.7295478	25.72522907	25.51050279	25.85113943		35.5513739	34.27142176	38.79726061	33.34794057	29.28551542	37.19786947	33.10746313	30.88152772	28.61058477	28.9703957	30.30647731	30.12909136		0.199188394	0.315799398	0.298348332	0.256739477	0.27967904	0.295639799	0.223294594	0.502392822	0.432670822	0.506080618	0.375803694	0.240709604		5.177581472	5.163640059	5.345118052	5.178425424	4.904500091	5.286380538	5.103034314	5.027667723	4.94929009	4.863270513
Potri.001G060200.1	37.9062598	35.22406887	39.70419135	29.11955932	33.53099279	19.75710569	39.36362905	33.94396003	34.84466096	26.30511084	42.30003056	31.78471439		52.93322112	54.75257444	53.92037528	44.23790097	43.86610304	31.12870878	56.05981944	49.5305236	50.49531518	38.78608068	60.46176611	48.5650833		0.469864301	0.811974702	0.641167192	0.600440972	0.613787807	0.537910566	0.525854168	1.283877397	0.901116315	1.292578134	0.983559841	0.61802364		5.698654127	5.806803363	5.810119953	5.579734975	5.478176234	5.018879457	5.832263975	5.687946144	5.735624935	5.277944325
Potri.001G060300.1	21.69306732	24.77169643	19.04948805	17.22870529	23.11516953	19.12514959	19.73918494	20.91784652	20.50041942	20.9908559	18.9109341	20.11357153		21.69306732	24.77169643	19.04948805	17.22870529	23.11516953	19.12514959	19.73918494	20.91784652	20.50041942	20.9908559	18.9109341	20.11357153		2.58E-06	2.96E-06	0	3.85E-06	0	0	0	1.89E-06	0	4.12E-06	0	1.11E-06		4.515182653	4.725741473	4.378557108	4.261632944	4.594392446	4.342549293	4.411822672	4.492871777	4.489383707	4.424103402
Potri.001G060400.1	56.05349519	64.12373274	46.32509366	41.31312905	96.67855199	103.5234971	63.86492651	58.68314894	83.63823787	67.47365965	95.29108875	74.03811196		70.60242887	75.59994021	55.45892628	51.10589766	111.7118164	133.7219809	79.54743636	70.88804139	103.669839	82.56773298	137.5678878	90.61670241		0.513663201	0.673667521	0.558029328	0.492421528	0.793148599	0.932315897	0.512348594	1.22536972	1.07807125	1.513673824	1.506727685	0.658185266		6.082306518	6.235910681	5.839805195	5.791255341	6.842140869	7.183596871	6.335199498	6.18991236	6.78144424	6.376945606
Potri.001G060500.1	5.586222778	7.14889931	4.955180897	5.628054272	5.881733624	4.736379772	3.954771259	6.478460173	7.38894971	3.4048167	4.309424684	8.251554222		5.80799065	7.456190279	5.04923495	5.752445026	6.203210732	4.923882245	4.118311191	6.714840912	7.856300779	3.511855625	4.701739037	8.768108917		0.052663105	0.09350292	0.049676578	0.047052091	0.096923658	0.063066051	0.046655567	0.139454544	0.137054178	0.106451846	0.121973886	0.10034262		2.791343186	3.151533655	2.665264846	2.846708421	2.871263151	2.602976342	2.435767607	3.004225585	3.243928607	2.188593553
Potri.001G060600.1	0.881552873	1.02510361	0.989921403	1.221919201	0.907187261	0.980448279	0.465302433	0.871119418	1.10080541	0	0.821782918	0.970222646		1.015074227	1.098764627	1.172809382	1.317134905	1.060804304	0.980448279	0.465302433	1.105014981	1.322287459	0.272849477	0.821782918	1.066274688		0.069654729	0.073257006	0.108177528	0.066684886	0.106724951	0	0	0.217291427	0.153553548	0.279059237	0	0.070260763		1.042199328	1.176833853	1.209924998	1.321555338	1.118458564	1.044638715	0.60782566	1.1613049	1.347060151	0.443230225
Potri.001G060700.1	16.18766451	16.63622828	23.21056799	9.453987041	15.94946638	13.36239151	9.194538061	9.041261711	6.771997861	15.05701769	8.14151204	11.75425457		16.18766451	16.63622828	23.21056799	9.453987041	15.94946638	13.36239151	9.194538061	9.041261711	6.771997861	15.05701769	8.14151204	11.75425457		0	3.04E-06	0	1.79E-06	3.77E-06	3.35E-06	1.89E-06	1.84E-06	0	0	1.63E-06	0		4.118377584	4.196350998	4.626812215	3.475874538	4.083536297	3.867852504	3.39541067	3.378524987	3.068525368	3.981194218
Potri.001G060800.1	15.75473683	12.81395328	14.15368455	12.40129228	12.02725228	10.99645566	12.59905758	12.06679133	10.02469964	9.948333893	14.87728815	12.40166666		34.40172341	31.61559779	30.3803578	30.71812988	25.20717153	27.22339937	29.03112773	24.8190003	24.93299814	24.81114473	34.72167454	30.80943919		0.432252464	0.653536919	0.49407871	0.483724998	0.538141255	0.491699423	0.405609646	0.857808976	0.655139151	1.120744362	0.753313027	0.493013404		5.13009076	5.057392358	5.003221796	5.05408378	4.70619485	4.833881444	4.914495533	4.720111466	4.757877896	4.644760013
Potri.001G060900.1	0.030431426	0	0	0.042180956	0	0.048887684	0	0	0	0	0	0.043540027		0.030431426	0	0	0.042180956	0	0.048887684	0	0	0	0	0	0.043540027		0	0	0	3.09E-09	0	5.16E-09	0	0	0	0	0	0		0.066964864	0	0	0.097304024	0	0.108154551	0	0	0	0
Potri.001G061000.1	21.71881961	21.10975876	21.85188272	14.7690307	28.66303401	16.9658106	19.96482223	25.23543933	18.06204732	17.84499848	23.04441258	19.6969361		22.1155731	21.37929848	22.27945696	15.09717329	29.43371221	17.24413068	20.42348937	25.54008155	18.4696169	18.61673001	23.80430685	20.21382328		0.077609543	0.094592956	0.104744688	0.084126204	0.159996146	0.085432807	0.086554045	0.165321471	0.142056007	0.311551854	0.188620289	0.109453078		4.545984104	4.54237453	4.575959697	4.094852755	4.910269878	4.201032647	4.4607052	4.766681609	4.351873017	4.2613152
Potri.001G061100.1	5.955406524	3.92046603	5.130604855	1.65709351	3.899661436	2.382928992	8.789140892	4.123821099	6.10961152	2.914663139	4.493927279	4.941401302		6.119589776	3.944466932	5.210715008	2.041815386	4.021735648	2.452531859	9.002489149	4.123821099	6.18220808	3.003196032	4.493927279	5.085462155		0.042218786	0.023917051	0.040875075	0.075296538	0.054890627	0.033402481	0.049571168	7.32E-07	0.050334487	0.091093069	0	0.049052217		2.853896209	2.399251214	2.706141618	1.7116452	2.369287858	1.820469846	3.36756842	2.441702946	2.951305683	2.018519715
Potri.001G061200.1	101.8430121	84.70159816	98.49286309	110.9050153	85.66531801	91.69851535	108.7632844	78.25724922	80.3050347	100.5262233	89.29802148	89.97799693		129.7635859	103.0003152	124.591279	141.5696736	112.4904708	122.2316542	137.0375828	102.2209054	107.8276617	126.2713736	120.1199971	118.9274145		0.707181059	0.820682419	0.871263054	0.813935997	1.017028288	0.885978671	0.671824821	1.60936846	1.275366986	1.874752158	1.264260377	0.820163797		6.896699788	6.651572586	7.014482438	7.294544007	6.854307737	7.062543526	7.038984819	6.693384188	6.837917346	7.015545294
Potri.001G061300.1	0	0	0	0	0	0	0	0	0	0	0	0		0	0	0	0	0	0	0	0	0	0	0	0		0	0	0	0	0	0	0	0	0	0	0	0		0	0	0	0	0	0	0	0	0	0
Potri.001G061400.1	61.99303138	71.05766727	65.50764535	40.38540017	62.04166576	43.94936376	54.59717137	66.28911035	46.49945637	48.14045351	48.21275324	49.28731042		114.2690003	129.9927752	110.6199935	77.64707885	113.2546867	91.92315836	97.85164275	118.155003	96.98099854	85.74007333	100.8277563	102.4763543		0.800320215	1.190648288	1.031258898	0.795915046	1.179432376	0.959465536	0.687616745	2.002878306	1.420230099	1.901179845	1.339589841	0.927160155		6.727687282	6.970580591	6.847649927	6.404180797	6.857945764	6.634764775	6.594748018	6.918316558	6.678060955	6.42557488
Potri.001G061500.1	11.95903607	12.54171639	21.43613213	22.46249317	18.8776704	16.89553856	10.84092384	12.32078654	8.418202236	19.37568213	11.5829103	14.57420469		13.70295192	15.03009006	24.48711171	25.58525647	21.40580342	19.04235583	12.9129797	14.30035457	9.926735487	22.70340111	13.41361132	16.68212681		0.112969419	0.188680669	0.190737767	0.171097959	0.189657795	0.152370105	0.114682269	0.284646478	0.179566752	0.417141604	0.186626392	0.136399818		3.896022139	4.066864662	4.705182588	4.794063338	4.492981115	4.336829754	3.848907746	3.965144856	3.528500332	4.526683709
Potri.001G061600.1	20.10805305	27.30026915	37.98993669	37.07106244	21.58037586	27.48003633	26.79727329	19.791993	19.88014175	42.25760176	27.1687841	27.18715173		30.50893362	45.06549274	66.69050485	64.77229065	33.58989907	41.49675879	44.5233985	28.36877705	31.08574397	70.51233454	46.53426253	43.00023919		0.472845274	0.869148121	0.9826463	0.864946106	0.732174312	0.649382945	0.573183781	1.048684756	0.83479427	2.073368624	1.053553896	0.663835963		4.96342254	5.531529802	6.095611784	6.131896835	5.101718075	5.435959754	5.50848646	4.907183726	5.065345182	6.140396926
Potri.001G061700.1	0.642693541	1.017817871	2.032786364	0.118778215	0.382131947	0.481823394	1.973980258	1.376021965	0.973747274	1.057652949	0.908662952	0.306513125		0.642693541	1.017817871	2.032786364	0.118778215	0.382131947	0.481823394	1.973980258	1.376021965	0.973747274	1.057652949	0.908662952	0.306513125		8.96E-08	1.64E-07	4.86E-07	7.18E-09	7.41E-08	0	0	0	0	0	0	6.49E-08		0.748188038	1.118292853	1.708511478	0.207209452	0.541644967	0.617224402	1.646307603	1.325679013	1.123169413	1.108004038
Potri.001G061800.1	1.270910878	1.047283383	1.556242944	1.552996338	1.118570701	1.665598651	1.016308283	1.825967789	1.465888059	2.88954893	1.519899474	1.172368063		1.445226338	1.192061283	1.815067505	1.830009162	1.302277295	1.971665835	1.196063712	2.25399612	1.772475832	3.025632925	1.69600516	1.434332511		0.037209656	0.05133847	0.06142248	0.058053557	0.060008666	0.065532307	0.03778063	0.156054598	0.087526457	0.097430387	0.06885872	0.056841176		1.317470435	1.240782939	1.60291588	1.61517841	1.269662409	1.61810002	1.21199066	1.794441497	1.60680223	2.023572298
Potri.001G061900.1	1.531038835	1.92871346	2.328148485	1.149509174	0.568952011	2.049661422	1.188121451	0.409748763	2.485373993	1.574727724	1.739440509	0.730182377		10.64429233	10.88180134	7.17314189	6.990342135	6.136289673	12.77543716	8.122686099	5.725009717	10.93481711	10.48978628	17.9299595	9.041574551		0.554263258	0.804246279	0.528391789	0.521045703	0.622155125	0.767000255	0.44779381	1.04897042	0.905104142	1.513528995	1.2360815	0.627785602		3.565864867	3.639479886	3.097670526	3.095687971	2.859978981	3.806266492	3.238725853	2.812728834	3.656356554	3.50085225
Potri.001G062000.1	67.51512833	61.56338436	71.68394085	40.66311864	67.05342848	37.43646303	54.12757632	43.48376579	41.26784091	76.54692519	67.9498017	36.83369856		99.76428662	90.67759399	103.8745683	59.25088768	96.15287079	57.71111919	76.60753976	60.52496486	58.6943829	100.5091443	101.6068593	57.2342303		0.861487479	1.17662692	1.195444855	0.778985971	1.233886204	0.849681241	0.732261409	1.654870664	1.115564802	2.188538747	1.553664728	0.837879131		6.54668055	6.480956655	6.746297485	5.991154392	6.607832234	5.89547199	6.282000824	5.948516709	5.939474664	6.650505211
Potri.001G062100.1	9.072281649	7.098590978	7.317672814	3.371578582	14.36495248	8.237761363	12.17955758	13.09006545	18.35572014	5.409370044	17.12884165	6.866361948		9.072281649	7.098590978	7.317672814	3.371578582	14.36495248	8.237761363	12.17955758	13.09006545	18.35572014	5.409370044	17.12884165	6.866361948		1.46E-06	1.61E-06	1.70E-06	0	0	2.07E-06	0	1.97E-06	0	5.33E-07	0	1.51E-06		3.364226171	3.092690486	3.122705977	2.234627266	3.948986105	3.227730855	3.776073921	3.847417681	4.339994091	2.669280369
Potri.001G062200.1	0	0	0	0.134883736	0.108486612	0.078165054	0	0.312520243	0	0	0	0.13922969		0	0	0	0.134883736	0.108486612	0.078165054	0	0.312520243	0	0	0	0.13922969		0	0	0	0	1.63E-08	0	0	1.69E-08	0	0	0	0		0	0	0	0.226979858	0.21029297	0.151820821	0	0.498619003	0	0
Potri.001G062300.1	0.028329255	0.061178646	0.672023124	0	0.126329805	0	0.166616755	0	0	0	0	0		0.266040032	6.378975053	12.96399808	1.039911677	4.085632224	0.240341343	10.54659065	0.060592946	0.082501744	6.434057758	0.446217987	0.834884885		0.06108071	0.484026219	0.648775037	0.157988151	0.411247977	0.078866583	0.413122053	0.085798585	0.077341132	0.991589679	0.152825526	0.142883341		0.373391514	2.960638987	3.856546611	1.122319108	2.385175006	0.369093635	3.581085635	0.245371721	0.225260984	2.885708826
Potri.001G062400.1	0	2.378853395	0.365465169	0.138804775	0	0	0.098161809	0	0	0.823985437	0	0.429831196		0	2.378853395	0.365465169	0.138804775	0	0	0.098161809	0	0	0.823985437	0	0.429831196		0	4.32E-07	0	2.00E-08	0	0	3.53E-09	0	0	1.30E-07	0	0		0	1.856896652	0.517382225	0.232969715	0	0	0.175146194	0	0	0.906855604
Potri.001G062500.1	26.0548614	22.46902228	32.30749198	20.54169752	24.46565848	37.29187285	63.25008825	41.27646803	38.32143911	34.53210034	39.99830206	35.52689381		27.54742026	23.35286677	35.50689095	22.23853869	26.25174902	40.31869475	67.90295501	42.6304485	41.17567667	37.33459611	42.45342963	38.77685402		0.187012083	0.200256765	0.350349317	0.226457936	0.292646194	0.317695715	0.322819426	0.448289533	0.455336002	0.742395068	0.39176286	0.333869829		4.827549728	4.647634022	5.227672951	4.610488043	4.76739534	5.396843766	6.108423063	5.472819359	5.441631122	5.228225984
Potri.001G062600.1	1.328544362	1.080119542	0.570417505	1.299877748	1.184886447	1.381010532	0.551558912	1.606274643	1.268623295	1.157467746	1.183829747	1.431210466		1.547863591	1.299890115	0.812645299	1.473324769	1.377744141	1.546028735	0.759358732	1.754453479	1.601916007	1.413396726	1.304675088	1.629366027		0.040250061	0.061066769	0.058701665	0.043448175	0.058850398	0.04476214	0.039410179	0.087990293	0.089984952	0.132219357	0.052185504	0.048565586		1.371805149	1.306338568	0.945147145	1.418032875	1.313201074	1.400138262	0.87647067	1.560690571	1.510175028	1.318042061
Potri.001G062700.1	8.137411133	6.980467443	6.723216196	4.981670588	6.249512244	6.935763748	6.425605029	6.823768771	7.265315709	8.369615855	9.313539733	5.562609837		18.78539443	15.45216775	15.30294749	11.92546143	16.57577284	15.77388766	18.21142762	14.21841113	15.89570351	19.65092807	20.16271781	13.24001398		0.352032321	0.464959504	0.41231012	0.320966289	0.488687864	0.413864074	0.366164512	0.737530356	0.561678713	1.037510532	0.619540165	0.348882395		4.319458139	4.104829364	4.081584169	3.769646006	4.140884013	4.087810896	4.295084219	3.958191275	4.148686784	4.334834169
Potri.001G062800.1	8.892617666	6.118661708	11.9782102	10.22634007	11.57131634	13.20429276	11.52170236	12.2524223	6.193195782	11.31034082	6.969093896	11.51910268		11.05223335	7.902887695	14.88952955	12.33004987	13.51467201	15.29827727	14.07765042	13.77010102	7.82737978	13.24879474	8.278008714	13.54465862		0.180597955	0.230845605	0.274932563	0.200507984	0.253557532	0.211804027	0.185588828	0.373998632	0.266876215	0.483627713	0.233615358	0.205005479		3.619673671	3.224577069	4.046829324	3.819761507	3.863193277	4.046829324	3.963592101	3.911551562	3.238342539	3.808771561
Potri.001G062900.1	0	0.083400486	0.070470862	0	0.258324624	0	0	0	0	0	0	0.055254832		0	0.083400486	0.070470862	0	0.258324624	0	0	0	0	0	0	0.055254832		0	0	0	0	4.89E-08	0	0	0	0	0	0	7.06E-09		0	0.174647755	0.148425106	0	0.399878699	0	0	0	0	0
Potri.001G063000.1	0	0	0	0	0	0	0	0.601261772	0	0	0	0		0.16377019	0.050842115	0.028611553	0.062994737	0	0	1.229124555	1.257538996	0.850362607	0	0.048212753	0.113039375		0.069929513	0.05056326	0.040331754	0.04654264	0	0	0.164277998	0.333787447	0.261163461	0	0.067206565	0.063017588		0.247381305	0.131274754	0.095695139	0.124547689	0	0	1.234170726	1.255896929	1.036134263	0
Potri.001G063100.1	0.014977554	0	0.027330439	0.020760366	0.033395009	0.048122486	0.029363185	0	0.048626882	0	0.045376709	0.128575592		10.42840642	7.78803354	9.258814722	8.628485745	10.15956332	7.76718572	9.819548105	13.54233914	11.0615946	8.946082972	9.687201329	8.650994442		0.312387273	0.402305537	0.388693935	0.335661348	0.468736563	0.34433927	0.306143151	0.861430156	0.599985187	0.809552317	0.525300346	0.340867492		3.540252528	3.206226188	3.419026719	3.361348633	3.491499777	3.154636632	3.485509583	3.892313418	3.671615837	3.31143665
Potri.001G063200.1	0.694523665	1.649849935	0.633669447	1.251481762	2.94226191	1.338891735	0.47655975	0.446097444	2.254875599	3.428842625	2.524994287	0.695587042		0.694523665	1.649849935	0.633669447	1.251481762	2.94226191	1.338891735	0.47655975	0.446097444	2.254875599	3.428842625	2.524994287	0.695587042		1.47E-07	0	0	0	0	1.18E-07	0	8.47E-08	2.96E-07	1.13E-07	1.00E-07	0		0.787765418	1.515034253	0.796361418	1.275797481	2.024728078	1.287475926	0.622195992	0.629398831	1.837223575	2.161669975
Potri.001G063300.1	0.029259661	0.021062637	0.071189138	0.108151399	0.130478802	0.031336839	0.009560493	0	0	0	0.059097639	0.153499551		0.226655085	0.165531263	0.199222803	0.249410645	0.334243198	0.322048699	0.064791463	0.18066997	0.292745673	0.311860291	0.319127251	0.4104578		0.038397696	0.047116903	0.045005524	0.036512846	0.059779676	0.058312914	0.020477896	0.100528541	0.08382626	0.134331016	0.081264967	0.050452194		0.326517053	0.279469427	0.314381513	0.384120814	0.495277465	0.457331337	0.121561314	0.362940935	0.477509988	0.477127181
Potri.001G063400.1	0.124812949	0	0.455507312	0	0.278291744	0.401020713	0.122346603	0	0	0	0	0.357154423		0.185347229	0	0.455507312	0.085290505	0.278291744	0.401020713	0.122346603	0	0	0	0	0.446978761		0.062409598	0	0	0.086536328	0	0	0	0	0	0	0	0.089331676		0.273401066	0	0.612815984	0.160305273	0.430133362	0.542194964	0.213088574	0	0	0
Potri.001G063500.1	0.05665851	0	0.103388173	0.078534281	0	0.091021149	0	0	0	0	0	0		0.084931106	0	0.117345576	0.078534281	0	0.099395094	0	0	0	0	0	0.057474841		0.028343373	0	0.035347854	0	0	0.026320638	0	0	0	0	0	0.052831755		0.143240888	0	0.204697893	0.150322341	0	0.178787456	0	0	0	0
Potri.001G063600.1	0	0	0	0	0	0	0	0	0	0	0	0		0.105859601	0.100458016	0.120672864	0.339905538	0.268549502	0.155923878	0.270202918	0	0.300421849	0.285002729	0.174832816	0.177991948		0.064757169	0.100398096	0.104006622	0.142052239	0.154950854	0.095000183	0.104274843	0	0.204521131	0.322102372	0.153772992	0.098267918		0.173349361	0.194761075	0.208587523	0.494974852	0.418219511	0.252166704	0.399753644	0	0.488830083	0.452964579
Potri.001G063700.1	0.030503283	0	0	0	0	0.032668748	0	0	0	0	0.061609463	0.029095225		0.116776733	0.083088546	0.100524064	0.031245332	0.081932112	0.167803022	0.022774235	0.105211582	0.152280508	0.126164136	0.134986334	0.221007326		0.025863405	0.034689528	0.037409297	0.019700022	0.038911564	0.038874901	0.012517625	0.069448488	0.060244804	0.086014294	0.042884059	0.04374014		0.188889205	0.174614118	0.183754375	0.082292245	0.1793015	0.2706042	0.060850046	0.285260067	0.312133622	0.315738746
Potri.001G063800.1	0.458632196	0.330147486	0.464940896	0.141268765	0	0.409325876	0.149856489	0.654628201	0	0.419306199	0.308776422	0.072910223		1.815368148	1.128664204	2.090560243	1.276645831	1.020326217	1.828376821	0.882854532	1.70334258	0.916573575	1.864235359	1.687463145	1.46476637		0.215035648	0.226677412	0.290138191	0.221395113	0.280480724	0.2715092	0.158859171	0.452628928	0.309517621	0.634161136	0.369075499	0.258913537		1.521421966	1.19469386	1.739400859	1.294354093	1.09455121	1.552402865	0.986888213	1.530299105	1.086933012	1.561783917
Potri.001G063900.1	0.120448859	0.02601162	0.043958048	0	0.026856126	0.212849455	0	0	0	0.099108738	0	0		0.34900057	0.163352974	0.141764706	0.095380817	0.139437008	0.510916093	0.034310779	0.160764784	0.104529095	0.210110524	0.133085445	0.195718876		0.043820233	0.052215563	0.041546013	0.034535312	0.052026693	0.060897613	0.017597336	0.099424531	0.060080553	0.097033405	0.06422434	0.050954409		0.462776165	0.278063026	0.234031902	0.173875783	0.248160031	0.648768346	0.077657557	0.342247	0.252975294	0.387724894
Potri.001G064000.1	0.096765095	0.208969757	0.176573059	0.134125962	0.215754274	0	0	0	0	0	0	0		1.724257227	1.715641704	1.262497374	0.85076098	0.662581375	1.777280994	1.354974876	0.761373053	0.910128597	0.917234665	0.980047689	1.71093422		0.302024633	0.450452066	0.349392328	0.250454435	0.273724801	0.42824375	0.276187609	0.58412429	0.456401537	0.73827052	0.450339679	0.401981223		1.475359679	1.553732598	1.263367814	0.972880308	0.807282455	1.522191305	1.315241846	0.913566126	1.083888731	0.983189473
Potri.001G064100.1	0.159694448	0.073900563	0.145702008	0.110676125	0	0.07329915	0.011181345	0	0.037033718	0.093857944	0.103675262	0.097921809		0.528132353	0.254267204	0.42120369	0.307221113	0.318679064	0.540984378	0.090032191	0.199064633	0.213462353	0.291522773	0.450641806	0.431884138		0.057641366	0.059997914	0.069132385	0.049493439	0.081614288	0.079230521	0.027226576	0.118127294	0.074310815	0.125522589	0.099817873	0.064460504		0.644887909	0.403485183	0.573992072	0.454581608	0.476821649	0.672318027	0.161907359	0.378832952	0.383462086	0.459741685
Potri.001G064200.1	0.035440714	0	0	0.049124324	0	0.056935039	0	0	0	0	0	0		2.229681626	1.363340193	4.009071691	7.631512808	2.20176526	3.249681249	3.063373141	3.042612204	3.247095097	1.798689	2.046419547	3.677583823		0.238794758	0.275392035	0.445155496	0.514130896	0.380972532	0.379494562	0.266755369	0.697310004	0.524674829	0.617666494	0.403265182	0.373927386		1.727470885	1.346372929	2.410840067	3.204940398	1.731177163	2.110368375	2.110930633	2.10679308	2.211781172	1.524161547
Potri.001G064300.1	0.096332141	0	0.035156605	0	0.042957786	0.123805052	0.037771434	0.123749626	0.125102718	0	0.058370487	0		1.041157785	0.667292325	0.806633137	0.391951769	0.644194959	1.307412304	0.565513915	0.58954322	0.831557765	0.790904357	1.137290566	0.640101026		0.115730923	0.136324162	0.135659647	0.086382592	0.137935935	0.162470469	0.08277046	0.207852413	0.179401286	0.313182581	0.221332098	0.113008801		1.064566928	0.829029289	0.941031326	0.551142519	0.791165414	1.265893025	0.709754082	0.757685518	1.022605469	0.880473601
Potri.001G064400.1	0	0	0	0	0	0	0	0	0	0	0	0		0.073724739	0.037337513	0.044406787	0.040604603	0.089900883	0.042658578	0.021232697	0.118594329	0.028807744	0	0.048032278	0.104735535		0.067808308	0.071986282	0.06820391	0.059975754	0.113493678	0.065265184	0.035266394	0.214161273	0.076265687	0	0.091901325	0.096296118		0.124366613	0.11282349	0.112579924	0.095552753	0.188889205	0.101282618	0.058700771	0.301132863	0.164424781	0
Potri.001G064500.1	0.230493985	0.090502717	0.267652107	0.029044308	0	0.504934839	0	0.13458901	0.20409093	0.172415444	0.06348323	0.029980116		0.397203999	0.166796508	0.40992832	0.082456791	0.123762636	0.732896088	0.066816427	0.215746183	0.359200037	0.405521125	0.21971546	0.243738342		0.050793201	0.05386282	0.061793124	0.035956474	0.066465127	0.07595392	0.032551124	0.09648304	0.086674546	0.175926043	0.087422087	0.063580451		0.520397065	0.282117409	0.560362132	0.155676961	0.226115793	0.833326415	0.12399863	0.399193175	0.570344225	0.559826877
Potri.001G064600.1	0.044051629	0.071349009	0	0	0.024555154	0.01769209	0	0	0.035755061	0	0.033365227	0.015756813		0.233286414	0.28439715	0.211408982	0.167472044	0.242015597	0.216745798	0.036488075	0.09627262	0.185032439	0.236239364	0.223880674	0.292257364		0.040907145	0.062341902	0.056453028	0.043467047	0.069065818	0.052072068	0.018454963	0.07921033	0.06561558	0.12720431	0.074043933	0.058447912		0.332980168	0.445872031	0.331002038	0.280777568	0.375664318	0.342092281	0.08061014	0.276151065	0.354108603	0.410087986
Potri.001G064700.1	0	0	0	0	0	0	0	0	0	0	0	0		0.709205896	0.330016649	1.325647747	2.119518069	0.704184792	1.027725858	1.081737682	0.835887477	0.967431827	0.483047729	0.80768021	1.159757796		0.165114214	0.164895125	0.308110721	0.340416303	0.24031979	0.242321114	0.199678034	0.458071771	0.357046166	0.392590996	0.311883802	0.249083282		0.798028945	0.498076716	1.306252913	1.753761767	0.846622462	1.084102701	1.141561955	0.984069236	1.118263582	0.634690905
Potri.001G064800.1	0	0	0	0	0	0	0	0	0	0	0	0		0.224334532	0.18983883	0.381567921	0.145139012	0.379827505	0.372369739	0.128378887	0.529550307	0.577963114	0	0.115503092	0.378821066		0.132477752	0.188554538	0.253137481	0.134675015	0.263314294	0.230106987	0.100498789	0.558507194	0.404228903	0	0.182109022	0.215442869		0.32337265	0.31480528	0.534513158	0.243346446	0.540465545	0.510006245	0.221955726	0.707342517	0.797077114	0
Potri.001G064900.1	0.159090396	0.183234565	0.077413804	0.147009983	0.18918355	0.10223065	0.020792895	0.13624651	0.206604365	0.087269394	0.096397565	0.136571981		0.403824456	0.36985897	0.246562967	0.358880772	0.443990145	0.367076186	0.093183361	0.328626582	0.47611976	0.376043817	0.412774374	0.465649756		0.043453864	0.056626078	0.051150938	0.047602052	0.069409797	0.059688889	0.023136672	0.099542952	0.082834194	0.137209885	0.087325232	0.061889638		0.528231348	0.542976465	0.378869387	0.520222411	0.603455134	0.503118244	0.167896255	0.518665471	0.707634795	0.534744383
Potri.001G065000.1	0.230681075	0.498168974	0.14031252	0.319746714	0.171447593	0.370586105	0	0	0.249646941	0	0.698882347	0		1.069898824	1.770990702	0.907962319	0.995797849	1.04188702	1.322127695	0.939464604	1.786413145	0.522011754	1.522283667	2.061469964	0.605089748		0.214482191	0.376399286	0.266400374	0.209975996	0.313069379	0.264921993	0.209486557	0.750428964	0.200241493	0.760984459	0.442613765	0.215582578		1.083736446	1.579150242	1.024482614	1.092960287	1.10857501	1.275468311	1.026783212	1.5766274	0.751178878	1.381754932
Potri.001G065100.1	0	0	0	0	0	0	0	0	0	0	0	0		0	0	0	0	0	0	0	0	0	0	0	0		0	0	0	0	0	0	0	0	0	0	0	0		0	0	0	0	0	0	0	0	0	0
Potri.001G065200.1	0.068349948	0.442816866	0	0.094739767	0.60959144	0.10980329	0.13399866	0	0.443816785	1.124805517	0.207076251	0		0.782060105	2.004927162	0.870935404	1.300492783	2.243144101	1.069813459	1.136308636	0.974177684	2.038006675	2.994232286	1.625548571	1.087254598		0.185277332	0.394088746	0.268699076	0.271569319	0.391120301	0.272682011	0.211428892	0.575891933	0.507941639	0.840836186	0.467120539	0.274271039		0.866216286	1.69307086	0.991379765	1.310762762	1.753251736	1.109316286	1.172868903	1.082372518	1.741070201	2.017297132
Potri.001G065300.1	0.123736975	0.026721707	0.067737079	0.068604659	0.137946339	0.059634546	0.097033512	0.158954262	0.080346142	0.101814292	0.149951768	0.106222652		0.262272892	0.196003724	0.182280479	0.112494489	0.33534755	0.263723839	0.140965435	0.231516882	0.172221955	0.269909689	0.38162725	0.250614643		0.036384205	0.059774129	0.043592133	0.024572128	0.060431032	0.054268398	0.019996004	0.072766913	0.053088943	0.120580176	0.079719165	0.04564111		0.370549901	0.322892835	0.289624667	0.198778988	0.495510918	0.395316319	0.238456014	0.418341806	0.337036947	0.439789095
Potri.001G065400.1	0.099561774	0.107504673	0.27251449	0	0	0.239917016	0.1463916	0	0	0	0.452455624	0		0.655066692	0.426471036	0.744600426	0.223356942	0.625900654	0.851705407	0.188893961	0.587693414	0.762205302	0.054887909	0.978661514	0.463599861		0.144760347	0.1562344	0.172108496	0.112780638	0.200712212	0.188691798	0.040269962	0.326516835	0.302315481	0.150041995	0.231998199	0.147663516		0.757752203	0.600204859	0.888920895	0.354797761	0.778853788	0.94455229	0.29502515	0.755046002	0.959728535	0.260765335
Potri.001G065500.1	80.35320219	85.99584783	71.07794606	74.14212489	95.30598647	65.87593006	31.05695546	102.004887	68.74681275	55.25994077	69.65741121	61.15696087		80.35320219	85.99584783	71.07794606	74.14212489	95.30598647	65.87593006	31.05695546	102.004887	68.74681275	55.25994077	69.65741121	61.15696087		1.41E-05	9.46E-06	0	1.24E-05	0	1.19E-05	3.34E-06	0	0	1.08E-05	1.32E-05	0		6.26837348	6.415989015	6.203599663	6.348095861	6.597582571	6.103131852	5.01463257	6.690573268	6.152414581	5.785577687
Potri.001G065600.1	15.65587218	16.50728715	19.64686349	23.3829447	19.77986667	24.23079548	17.6190732	16.77439414	15.82876252	21.09611488	16.77465194	18.8583474		18.68518116	19.70687356	23.11194062	27.71656803	23.53954649	28.80755677	20.93247493	20.55130446	19.49866664	24.7294157	19.76715068	22.48361834		0.103219001	0.152515075	0.144142004	0.149101805	0.166301895	0.154415441	0.109994745	0.2918322	0.21053106	0.319060585	0.174911169	0.130426401		4.313260262	4.42933458	4.62095686	4.907818422	4.613367699	4.909422545	4.495686141	4.467408016	4.425469874	4.640511643
Potri.001G065700.1	0.183236031	0	0	0.126991603	0	0	0	0	0	0	0	0		0.60477052	0.400655047	0.166344971	0.191503337	0.402427626	0.215770474	0.268165531	0.307180801	0.160029001	0	0	0.197280325		0.143236299	0.200155697	0.1167232	0.063519441	0.198269861	0.12810866	0.109524472	0.294096612	0.148369899	0	0	0.115528303		0.714329421	0.574659777	0.267376257	0.315197401	0.560362132	0.341120145	0.396241368	0.492938637	0.321616538	0
Potri.001G065800.1	5.1733966	5.536394824	7.311257742	6.213307506	6.640308895	6.091440295	5.763375516	8.97284056	6.678611934	5.684177613	3.953273884	4.854053299		7.324669911	8.522301846	9.782546897	9.718910925	10.1532719	8.981224503	8.524002292	11.08461338	9.767370273	8.65763408	5.840845891	7.265771011		0.12531811	0.214866605	0.181835955	0.178633162	0.24133817	0.187583858	0.141436837	0.326880793	0.281535018	0.434167736	0.205927585	0.163663383		3.091606045	3.325804436	3.488742085	3.510145611	3.490538642	3.335086653	3.300345079	3.635834912	3.509696788	3.266750668
Potri.001G065900.1	17.65200148	16.26849867	21.07778923	16.21707452	19.99012275	15.53846996	16.70150036	14.33678177	17.81497827	22.49853973	20.7943914	18.28314377		22.19410884	20.91658951	25.89153541	25.22933339	23.96927696	19.81453736	22.41525502	18.03268464	22.27639234	26.83693161	26.1588372	23.71789475		0.202551508	0.309787379	0.284587102	0.350704206	0.282908926	0.252175861	0.232398693	0.471008033	0.372472706	0.554531913	0.382605093	0.272859797		4.551536949	4.51218776	4.784217563	4.775243612	4.639187481	4.391920541	4.581726555	4.28377686	4.596730664	4.760184907
Potri.001G066000.1	7.209472367	6.542727371	5.118893249	8.087751844	4.628526537	5.31776978	3.849733486	3.783836297	2.914445074	5.539758768	3.824502748	6.060573187		7.348696535	6.637475757	5.507519624	8.4617326	4.938575267	5.518718386	3.943776975	3.876270013	3.095140668	5.539758768	3.994480648	6.343373178		0.042264312	0.052975092	0.103796813	0.084124504	0.097533891	0.065685591	0.035972212	0.090105949	0.089362003	0	0.087462634	0.077220152		3.095460767	3.005708675	2.763487184	3.336362386	2.608591341	2.737629513	2.384684103	2.36974306	2.159766775	2.698551886
Potri.001G066100.1	2.676580409	2.152470018	2.431840404	2.825191598	2.347204491	2.860597036	1.986978828	4.172084284	2.76332219	3.317371798	2.171473197	3.973749345		2.731892671	2.225170298	2.535040354	2.919680286	2.472505259	2.933497283	2.07552563	4.240420148	2.817352411	3.363354257	2.204859598	4.07823652		0.017413389	0.029297193	0.033028132	0.027147511	0.040666492	0.025336784	0.021296355	0.051370575	0.031076944	0.046097571	0.024283883	0.028863102		1.935248864	1.792499626	1.92156012	2.082014993	1.844115827	2.004034715	1.699477288	2.472966608	2.063308489	2.132491122
Potri.001G066200.1	13.10819268	13.39172014	17.73635187	13.668332	18.16090513	17.95263029	14.92505124	16.95057777	17.45324896	12.77852825	13.65449832	13.58042538		14.97307472	15.31651607	20.45950613	15.25783256	20.6708633	20.37511879	17.37572975	19.9050007	19.46047837	14.64276361	15.26487366	14.86503418		0.102913982	0.145412136	0.166887637	0.107424026	0.177328493	0.151152935	0.112207886	0.330003547	0.185492609	0.290325005	0.160335048	0.101918027		4.014875551	4.092785163	4.467590915	4.111060643	4.44238991	4.431105225	4.234582358	4.420315138	4.422587191	3.943257752
Potri.001G066300.1	0	0	0	0	0	0	0	0	0	0	0	0		0	0	0	0	0	0	0	0	0	0	0	0		0	0	0	0	0	0	0	0	0	0	0	0		0	0	0	0	0	0	0	0	0	0
Potri.001G066400.1	1.554061976	0.139836905	1.063421206	3.231124688	0.14437692	0	0.507784395	0.415910399	0	0.532802613	0	1.019098524		1.554061976	0.139836905	1.063421206	3.231124688	0.215410365	0	0.507784395	0.415910399	0	0.532802613	0	1.065421184		0	1.48E-08	0	6.00E-07	0.072215336	0	0	9.69E-08	0	0	0	0.046345839		1.377795663	0.24532882	1.139979668	2.186367995	0.344613573	0	0.656202513	0.601294646	0	0.672318027
Potri.001G066500.1	2.432894362	0.951806979	1.865854927	0.623129727	3.144668227	2.265746505	0.622126839	1.811785728	0.629611119	1.233026314	2.40352578	1.008952107		7.256318992	4.425693053	4.549935494	2.933597009	5.972137701	8.67541592	2.719359615	4.483660112	3.392630897	3.337221984	4.946536173	4.221228601		0.187703371	0.23622758	0.187690141	0.160182754	0.214061233	0.290226534	0.124347942	0.356381256	0.264826504	0.369629397	0.241635689	0.186552144		3.077932778	2.527804985	2.551682359	2.087881255	2.831789177	3.299765778	1.976344899	2.528500469	2.264190268	2.12651285
Potri.001G066600.1	6.772617179	2.527925408	3.20402959	1.506638238	4.847139703	7.522058422	1.475286217	3.222296098	6.243597289	2.063963522	7.092864211	2.751476067		20.75154987	12.20717123	12.70946995	9.451025771	15.41129426	25.40911038	9.134644412	12.2624478	15.07204386	9.37933823	17.63438033	13.17634037		0.971205666	1.198461541	1.110824631	0.893590288	1.307761383	1.434522688	0.754562632	2.076795949	1.411923936	2.158369632	1.547437155	1.026948801		4.45793202	3.780735744	3.834638876	3.475204822	4.041152868	4.734972115	3.386276598	3.765108602	4.078891424	3.368136222
Potri.001G066700.1	1.875038067	1.506698399	2.904291559	1.752805615	2.625101366	3.327456675	1.709755053	2.38069218	2.406722918	2.870389775	2.245859898	0.748668006		3.252493359	2.325871485	4.452995087	3.196029493	4.765093722	5.213529171	2.499512284	3.774377391	4.135882548	4.38774957	3.631621509	1.788786229		0.118386823	0.138929099	0.171205066	0.151784452	0.226686192	0.175556157	0.089971833	0.309060901	0.240071092	0.374364412	0.21640646	0.126103329		2.124248538	1.837117398	2.528482765	2.175011443	2.56918139	2.673603942	1.877554941	2.339051584	2.487429815	2.448753812
Potri.001G066800.1	36.07544801	30.39290343	35.32566095	34.92100975	35.33099557	40.97287981	30.81146803	31.08617421	34.45428208	37.09421804	34.47483175	39.56033219		52.73202437	45.84583724	54.47059957	53.64977502	54.55565551	61.52203603	46.53723293	48.29586633	52.86097757	55.74672581	51.84367899	57.74030657		0.292558618	0.415263439	0.425780776	0.349200443	0.479983863	0.407210482	0.277541883	0.755893068	0.554509783	0.854123643	0.518463937	0.359181276		5.691521172	5.557818474	5.820979073	5.855148538	5.787668251	5.988447367	5.563395554	5.655098822	5.797733492	5.801090234
Potri.001G066900.1	4.368093508	3.859014991	3.034308796	3.612124261	3.873628603	4.54528664	2.797753	2.710009831	3.706573607	3.471661985	3.534021783	3.444430195		4.977343277	4.259441394	3.719519126	4.287557097	4.598163165	5.069469828	3.392920212	3.107584214	4.067158757	3.876212714	4.175559525	3.689410854		0.089577068	0.106050803	0.121540396	0.108873414	0.133685574	0.103204059	0.085741682	0.180301156	0.115014944	0.205198247	0.150138636	0.065188577		2.605157757	2.483682846	2.329943521	2.498713406	2.527804985	2.634906403	2.21839183	2.127523491	2.472304983	2.308704533
Potri.001G067000.1	0	0	0	0	0	0	0	0	0	0	0	0		0.491338653	0.314553998	1.214564697	1.004490326	0.478550484	0.389250755	0.704496207	0.670046119	0.511676371	1.511533216	0.582410059	0.26079416		0.095269411	0.12102726	0.209831827	0.160156221	0.149285716	0.106494672	0.118154479	0.287161981	0.192668905	0.491773693	0.194809384	0.084351028		0.606099944	0.477509988	1.234450312	1.097863826	0.645772577	0.532341074	0.826836615	0.824160017	0.742698636	1.372467274
Potri.001G067100.1	0	0	0	0	0	0	0	0	0	0	0	0		0.495008154	0.308246746	1.245243115	1.002881398	0.465776893	0.392739635	0.701633296	0.687843467	0.499641217	1.569455809	0.58694773	0.255597563		0.094667086	0.121479504	0.209213468	0.159751535	0.146872893	0.106494672	0.118861018	0.29375973	0.187161006	0.491773693	0.193671342	0.083906794		0.61055995	0.469853133	1.252970773	1.096708594	0.631083638	0.534597623	0.823239231	0.841758396	0.732206459	1.40920781
Potri.001G067200.1	0	0.513056782	0.216758652	0.082325591	0.132428485	0.286245819	0.058220107	0	0	0	0.719768486	0		0	0.513056782	0.216758652	0.082325591	0.132428485	0.286245819	0.058220107	0	0	0	0.719768486	0		0	4.46E-08	2.52E-08	0	0	0	8.49E-09	0	0	0	0	0		0	0.692599245	0.341315011	0.15530348	0.236517562	0.417883638	0.108563135	0	0	0
Potri.001G067300.1	14.50040299	15.0575864	16.21363592	17.39875944	13.62034426	14.85480052	12.9609758	14.55090413	12.39189157	13.70835137	14.15409626	13.67130105		19.47842219	20.40002186	22.38752468	23.82482751	20.19256327	21.30693853	18.35475501	20.5547657	19.16006801	18.78348768	20.17345952	19.08338321		0.147876991	0.224082903	0.222500036	0.190043343	0.256934628	0.215550718	0.149011548	0.417225897	0.310199983	0.428916147	0.278845308	0.185094752		4.373233725	4.477795256	4.582266918	4.703540597	4.411193285	4.496167448	4.309141266	4.467686061	4.402856271	4.276268689
Potri.001G067400.1	15.57255254	20.12693645	22.13016759	19.09953705	22.8847307	19.14187225	23.61423507	20.91402591	17.31250241	26.20950938	23.44670494	15.93397981		24.69587401	28.94640713	29.69450858	25.0111381	32.89119757	27.27413558	32.87131589	28.58219897	26.578598	36.14621389	33.88570696	23.01761283		0.33608853	0.480689733	0.402876721	0.308960115	0.537493737	0.383434266	0.329309826	0.792420517	0.608240159	0.964442132	0.618278416	0.338099444		4.68502713	4.938171076	4.974647805	4.765925167	5.065362547	4.836449891	5.095224845	4.917575162	4.84796873	5.178230668
Potri.001G067500.1	0.103138844	0	0.09410181	0.142960607	0	0.165691193	0.101100785	0	0.167427889	0	0	0.221350196		0.103138844	0	0.09410181	0.142960607	0	0.165691193	0.101100785	0	0.167427889	0	0	0.221350196		2.12E-08	0	1.83E-08	0	0	0	0	0	0	0	0	1.58E-08		0.168804522	0	0.176643698	0.239990725	0	0.266090304	0.179353442	0	0.32904295	0
Potri.001G067600.1	4.52877328	3.126439768	3.522328096	5.042442431	2.814105312	5.009301837	5.458135069	7.391373161	1.928307409	3.054428775	2.361740346	7.22314032		8.306252769	7.650237781	6.426690822	8.362582052	5.491478212	7.735316189	10.57135239	12.96971402	4.207566766	5.650693233	5.216859497	12.74183197		0.268414411	0.428458429	0.316787588	0.291879897	0.33615745	0.277853244	0.304295569	0.823852854	0.370872804	0.602108868	0.397041822	0.369595157		3.244214411	3.178963466	2.958523581	3.323568473	2.731189269	3.1517905	3.583139739	3.835776179	2.506579714	2.721595216
Potri.001G067700.1	3.436750907	3.638166737	3.836526377	7.640562062	1.953268347	2.922932661	2.245893032	2.596999202	2.756664817	2.32882269	3.103227199	2.699617942		4.47878726	5.084468989	5.054451349	9.632432306	3.12369679	4.419300973	4.023808012	3.627575053	4.390010599	3.783893286	3.898388337	3.662398115		0.085603433	0.143390397	0.127458638	0.132944499	0.128658485	0.127813247	0.105256814	0.212679472	0.189962363	0.28711359	0.12747853	0.0961423		2.480565122	2.684441293	2.667558518	3.49816859	2.081789253	2.475819252	2.410787458	2.297155279	2.556739013	2.280301642
Potri.001G067800.1	20.91330363	26.94197781	28.67817347	24.87638689	19.28549706	18.86074117	24.54386163	28.65869424	25.77541444	26.35560945	15.82110506	22.41467048		29.97194223	38.53545269	37.33861798	37.36075713	26.83274017	30.26370102	35.17812191	40.14987	37.58282023	34.64993509	22.99233245	33.66810112		0.231667744	0.387041727	0.322406256	0.326783018	0.322315391	0.336273141	0.254397129	0.659961724	0.49194447	0.643469554	0.366882679	0.308094547		4.939420527	5.332628515	5.2951982	5.343178243	4.794071381	4.979360221	5.18975733	5.387241604	5.324064006	5.119936034
Potri.001G067900.1	85.09122767	90.36351997	53.69292443	67.2981876	57.53681815	66.66969353	56.86058351	72.7526744	72.4337937	54.43080611	73.26447796	70.76122012		105.2546659	114.6693527	71.85075549	82.54832022	81.39713487	82.84105429	74.15733444	98.68529504	96.20859091	76.65988517	96.06107478	87.79900402		0.558536724	0.856517171	0.710662057	0.580876868	0.889879692	0.641936927	0.536152897	1.652152318	1.080390645	1.737407052	1.048241126	0.626474204		6.608809258	6.799258411	6.219871907	6.484209264	6.371251689	6.459089042	6.231905223	6.643491486	6.662970724	6.264332316
Potri.001G068000.1	28.93125143	25.35472507	23.14279632	30.86888068	27.978104	26.53550925	31.16253991	22.68823717	24.46540025	31.00245206	18.95718367	20.40802697		30.76081668	27.47268008	25.17445145	34.04590401	30.303587	28.64451477	33.83242761	24.08842552	25.76861969	32.6774149	20.23923966	21.78383603		0.176293673	0.285477339	0.260823796	0.285329571	0.286798814	0.232714704	0.209228833	0.382692975	0.273086894	0.474572766	0.251059964	0.177767209		4.979665824	4.866893461	4.746187873	5.205783197	4.953457551	4.901688162	5.132245522	4.686076367	4.802954083	5.039364774
Potri.001G068100.1	41.29228381	29.87409435	34.54263785	20.87570172	57.60639108	24.79644742	22.00199735	35.80847886	23.09776918	37.14303436	30.62927853	34.7035048		45.9603921	33.68463616	38.0912296	24.10572639	63.11410938	28.1048683	25.11406671	38.39911541	25.41565058	41.84890276	33.97518058	38.76664233		0.216631705	0.292368589	0.248648992	0.20973608	0.358844252	0.227447266	0.173526057	0.412154368	0.285127754	0.627631094	0.341451181	0.240123463		5.515637879	5.141964756	5.325697311	4.717525294	5.98892241	4.879074715	4.719985772	5.325214924	4.783366947	5.380659108
Potri.001G068200.1	31.7924901	20.24305672	22.34309847	16.02455489	22.859679	25.88220418	17.20925646	35.12132255	22.951668	21.21061832	23.54752798	24.16866412		176.8037984	203.3721645	225.6216774	221.2441269	185.8436604	158.0676091	189.2335966	197.9324849	148.1734959	179.2099604	156.9937948	146.1634749		1.230329222	2.005638769	1.913342786	1.603482806	1.916677788	1.425498523	1.255060447	3.139528904	2.027626772	3.624009403	1.966726497	1.336191996		7.328201735	7.574480259	7.862513847	7.922194044	7.583945151	7.444728927	7.518159372	7.618652744	7.302343307	7.515515087
Potri.001G068300.1	4.586114804	2.343689265	4.407866491	3.930544971	4.917618751	3.711886843	4.186641057	4.272380395	4.88739703	5.185079091	4.878918501	3.957009678		4.586114804	2.343689265	4.407866491	3.930544971	4.917618751	3.711886843	4.186641057	4.272380395	4.88739703	5.185079091	4.878918501	3.957009678		0	0	0	0	0	0	0	0	9.46E-07	5.94E-07	4.14E-07	4.48E-07		2.508942438	1.843609992	2.516273485	2.405252412	2.604061153	2.274748644	2.457952146	2.479437988	2.674736764	2.621378111
Potri.001G068400.1	28.00251244	33.73558183	27.05936997	30.24581595	16.61043178	18.41865992	22.28734766	19.11741928	23.32897061	13.04222348	19.79547328	20.25920122		36.43538981	42.94649864	35.44571789	39.20009098	23.81523602	25.40937601	28.8681057	28.34920974	31.0978609	19.31393892	29.54359669	26.61403891		0.276518243	0.398278845	0.375007796	0.331844473	0.378497764	0.316126213	0.234729528	0.726964789	0.46971854	0.673165959	0.50627852	0.288728838		5.210143485	5.476908874	5.225197128	5.411519232	4.629265849	4.735318202	4.907393473	4.905954861	5.066083511	4.313626208
Potri.001G068500.1	13.02950345	12.9867498	13.61515283	13.22354801	10.51151102	11.0920255	13.0631366	20.26666835	12.65451737	12.52315798	16.64464625	17.52673754		13.02950345	12.9867498	13.61515283	13.22354801	10.51151102	11.0920255	13.0631366	20.26666835	12.65451737	12.52315798	16.64464625	17.52673754		0	2.57E-06	1.04E-06	0	1.22E-06	2.58E-06	3.09E-06	1.96E-06	1.18E-06	1.86E-06	2.41E-06	0		3.834776695	3.85722044	3.929068118	3.91705205	3.532967181	3.613307733	3.863616702	4.445445869	3.843389364	3.735720785
Potri.001G068600.1	0.228302919	0.13695367	0.138865999	0.210966904	0.028280015	0.101879342	0.149194384	0.081466985	0.082357754	0.104363398	0.537971291	0.290352344		0.228302919	0.13695367	0.138865999	0.210966904	0.028280015	0.101879342	0.149194384	0.081466985	0.082357754	0.104363398	0.537971291	0.290352344		3.31E-08	3.13E-08	0	0	3.94E-09	1.97E-08	1.76E-08	0	0	0	9.15E-08	2.23E-08		0.327112928	0.241095067	0.229469179	0.340176319	0.108123888	0.182110669	0.248292128	0.262742545	0.225128693	0.295052818
Potri.001G068700.1	11.90715529	13.26140248	10.18058843	11.72960699	13.10754116	11.18847789	12.14901763	9.379683641	9.360674878	14.78874732	13.15924559	13.92902251		14.82335991	16.556861	12.62522785	14.42404304	16.24233068	13.87076508	14.95382573	10.58485274	11.60845252	17.544692	16.51576075	16.25157987		0.233996206	0.373709784	0.288753709	0.27254332	0.349185398	0.280970626	0.213385309	0.373463646	0.370115131	0.663279737	0.438378541	0.242259953		4.003692995	4.191590632	3.825414951	4.03938474	4.111898787	3.914795791	4.045738169	3.583405321	3.731859437	4.185000904
Potri.001G068800.1	20.94941802	19.46334596	16.00737441	12.2148202	20.18456494	16.73095719	17.04089004	18.2671716	21.71812275	16.15011456	27.91195235	19.25643756		21.22905069	19.59491818	16.15399903	12.32691894	20.36417184	16.98340159	17.55144924	18.53320337	21.78444755	16.15011456	28.34082557	19.54746193		0.076760893	0.07582425	0.071650746	0.055400591	0.088317872	0.089744746	0.098029981	0.178868405	0.065043843	1.80E-06	0.159645815	0.091058236		4.487056944	4.420634482	4.155259079	3.819556249	4.420708398	4.18345087	4.245089307	4.320008537	4.567546652	4.072956553
Potri.001G068900.1	8.079625306	9.215828426	7.773011877	9.134747221	10.4957881	10.85989963	9.969932549	11.6976663	13.15344099	9.397568675	11.1520581	8.678276431		9.720306278	11.23859444	9.75480603	11.40736323	12.35018738	13.07907549	11.98365468	13.76309746	15.66938108	11.12005412	13.5061243	10.42372514		0.078903438	0.131706713	0.117871769	0.107922943	0.128460364	0.113020954	0.086927032	0.223166391	0.183442423	0.233479323	0.171284646	0.099831728		3.454656937	3.682372722	3.48629395	3.716930865	3.742172068	3.838478393	3.753944532	3.910813728	4.129865636	3.578473121
Potri.001G069000.1	18.84161466	25.67608304	19.9091215	17.75832162	16.44993046	16.45638376	13.67117464	19.04622957	25.74941631	14.0091099	16.978888	20.38074945		20.4666188	27.79530972	21.31482457	19.53053525	17.93589696	18.11993725	14.85085933	20.55388901	28.0271111	16.05210509	18.6526195	22.29414455		0.108966723	0.177445986	0.138311974	0.136786194	0.14735003	0.140314853	0.089371875	0.270164838	0.230824308	0.358790155	0.186430819	0.138906286		4.437957216	4.884535635	4.521498159	4.436614105	4.243561444	4.264755512	4.039183768	4.467590915	4.918693333	4.066259971
Potri.001G069100.1	183.1307228	154.7721293	107.1149006	97.00698773	82.326375	99.39090946	152.1485473	146.8737377	119.5550593	170.233497	220.1291954	88.23561607		243.7387759	231.7308605	156.2934648	149.2653518	139.0638145	149.378812	227.5416458	202.4899263	177.7838368	234.474243	324.3708661	138.4187375		1.774043771	2.913781101	2.103004119	1.980146359	2.488615945	1.998387515	1.893597073	4.216439962	3.015887228	5.170042074	3.999219745	1.994018427		7.831826565	7.76317137	7.311668673	7.375732467	7.149364434	7.369226036	7.753127665	7.658973571	7.537605061	7.876717675
Potri.001G069200.1	54.66358716	32.40783074	21.36111087	25.8758698	18.7421991	20.04863433	24.56749083	13.2493612	10.3805291	26.30832545	35.30960075	20.80691847		55.27911978	32.62811489	22.10874976	26.34306506	19.14820342	20.38647867	25.28146457	13.57628919	10.55214269	26.74665609	36.01126189	21.18004112		0.124684473	0.110500678	0.181831111	0.129337441	0.1514448	0.114968731	0.12678896	0.232649012	0.119905477	0.300168502	0.234885281	0.120753231		5.754443752	5.098819694	4.566432847	4.836449891	4.334834169	4.432163157	4.728810385	3.894604243	3.603724297	4.752962189
Potri.001G069300.1	0.732320872	0.759114627	0.80178583	0.60904136	0.653133686	0.564702637	0.373281981	0.940749711	0.095103597	1.205148768	0.709975718	0.293376848		0.747230925	0.759114627	0.827389524	0.629829972	0.718185801	0.564702637	0.387150842	0.940749711	0.095103597	1.205148768	0.709975718	0.417768631		0.014651372	1.55E-07	0.026715973	0.020305686	0.045741488	0	0.014355878	0	0	0	1.06E-07	0.051201228		0.828822005	0.913566126	0.959452149	0.788247746	0.863366001	0.693209545	0.533715879	1.060399858	0.237970287	1.197967618
Potri.001G069400.1	2.043547598	2.206578958	0.532711941	3.439535273	2.278218856	1.875961301	2.861666296	0	1.421718174	2.402127036	0.442230638	4.176890714		2.043547598	2.206578958	0.532711941	3.439535273	2.278218856	1.875961301	2.861666296	0	1.421718174	2.402127036	0.442230638	4.176890714		5.22E-07	3.03E-07	1.24E-07	6.05E-07	1.88E-07	0	6.75E-08	0	0	4.04E-07	0	0		1.640004563	1.785294365	0.696356437	2.260764776	1.766575494	1.577440081	2.030786045	0	1.409258385	1.79795143
Potri.001G069500.1	4.191218812	5.366940413	4.684567344	6.059555503	4.663374516	4.545856225	3.987800118	5.004788463	3.754689997	4.791671503	2.609160763	6.99410405		4.212002664	5.374840266	4.707660914	6.099107461	4.718256034	4.545856225	4.008004436	5.004788463	3.754689997	4.859834717	2.621933227	7.017515523		0.009163107	0.008808941	0.012777713	0.014511062	0.022580169	1.13E-06	0.009078725	5.82E-07	0	0.048121045	0.012425918	0.011828529		2.410451953	2.747364972	2.586568464	2.919983103	2.557749851	2.50786319	2.406368093	2.655737445	2.377111027	2.559676309
Potri.001G069600.1	31.17643486	38.94537761	38.87815683	18.12575188	58.11877322	44.45903141	19.46896666	21.22675612	21.5654354	36.3768107	37.86101133	53.12320338		158.9683787	195.2326108	170.9458778	98.27047023	292.5368923	221.5867132	103.4975631	95.60221694	110.3927532	198.2563196	195.4288266	276.5137575		0.96998845	1.570570519	1.334861721	0.909952168	1.959143677	1.403527747	0.788174552	1.868507252	1.458518296	3.172891612	1.885411541	1.484297899		7.18096213	7.519843662	7.448023857	6.77441146	8.297369779	7.976299288	6.687643623	6.597981948	6.868276207	7.642695142
Potri.001G069700.1	0.05665851	0.367071876	0.103388173	0.078534281	0.631649025	0	0.166616755	0	0	0.466202287	0	0.081064655		0.306182586	4.01931468	0.813871697	2.00929957	7.21722176	1.410099635	2.467816293	0	0.182846676	2.800477136	1.027528706	1.771262718		0.086506154	0.470829301	0.19217609	0.269483029	0.615017305	0.254040755	0.246866596	0	0.130652492	0.746726918	0.295464959	0.257954123		0.421085477	2.420729957	0.947502418	1.697927729	3.048387372	1.326194487	1.866009983	0	0.351550456	1.941526756
Potri.001G069800.1	0.119198525	2.413275306	0.435017364	0.867409771	3.654384671	0.957454297	1.372906685	0.478512829	0.290246963	2.451998186	0.902823794	0.596905143		1.407645184	9.778623718	3.188840409	4.171125756	16.23304248	5.508737236	5.97591227	1.387687204	1.650199108	10.35993754	6.215400125	5.13353346		0.117267576	0.363609964	0.221005369	0.20002848	0.48285955	0.260384725	0.19497909	0.232970907	0.211576125	0.735476682	0.381848067	0.239446215		1.295840243	3.499270836	2.159222954	2.473724989	4.111420681	2.736143782	2.856479818	1.333565807	1.536379239	3.485733135
Potri.001G069900.1	0	0	0	0	0	0	0	0	0	0	0	0		0	0	0	0	0	0	0	0	0	0	0	0		0	0	0	0	0	0	0	0	0	0	0	0		0	0	0	0	0	0	0	0	0	0
Potri.001G070000.1	0	0	0	0	0	0	0	0	0	0	0	0		0	0	0	0	0	0	0	0	0	0	0	0		0	0	0	0	0	0	0	0	0	0	0	0		0	0	0	0	0	0	0	0	0	0
Potri.001G070100.1	19.89354618	18.42999788	13.33286392	12.26129782	16.20451273	16.37062723	14.05712638	12.01435287	13.66393395	19.238755	21.4281755	19.76510356		29.0322633	27.53403813	20.77882399	19.42535268	26.03092055	24.46156715	21.2245419	17.93755399	21.05169408	29.28042317	32.25129311	29.35073274		0.30588089	0.451978309	0.386399367	0.314668882	0.47789497	0.359368845	0.277032522	0.629740579	0.507676692	0.916743733	0.59540479	0.368337633		4.895800088	4.869868825	4.48694575	4.42892742	4.752962189	4.686866371	4.51442327	4.275912902	4.524414674	4.879074715
Potri.001G070200.1	0.961989162	1.286053238	2.758484442	2.857311061	1.532084869	0.73591567	2.649324568	1.471172421	0.892355024	3.769295084	1.249066323	0.786499634		0.961989162	1.286053238	2.758484442	2.857311061	1.532084869	0.73591567	2.649324568	1.471172421	0.892355024	3.769295084	1.249066323	0.786499634		1.68E-07	8.26E-08	0	0	0	9.18E-08	3.85E-07	0	9.66E-08	8.22E-07	1.40E-07	1.26E-07		1.000659797	1.299315526	2.001611973	2.06410588	1.40244627	0.837100702	1.949810598	1.387841212	1.070208057	2.276445969
Potri.001G070300.1	33.09504483	19.57250547	13.84416867	17.1668458	21.57953698	24.90338628	21.98918009	19.22892409	18.50715992	17.88440772	46.09517349	16.13572663		40.90851014	26.49063336	19.01507792	23.38090291	29.66354242	31.14939273	28.34964088	24.77686381	24.08646948	22.59610555	57.43545589	21.25333368		0.410044931	0.557861049	0.432810145	0.414141584	0.608957623	0.428063435	0.360375621	0.834065045	0.624630359	0.895121962	0.829092555	0.407484572		5.355503713	4.812093456	4.374765518	4.683198459	4.920431864	5.020281416	4.883869338	4.717525294	4.702430009	4.521498159
Potri.001G070400.1	13.91004796	9.727570498	11.45619407	13.23121723	19.51436012	12.59791898	8.441915573	6.595955698	10.38098284	13.63483761	12.3033597	16.39571099		14.26130001	10.18138938	11.77581763	13.67085596	19.66844551	12.90116889	8.839166039	6.595955698	10.72188825	13.63483761	12.63349985	16.66642388		0.060790314	0.108740184	0.082247992	0.08724458	0.061238788	0.075383051	0.067255134	0	0.111522806	0	0.107322669	0.066814641		3.95325498	3.553927672	3.729643937	3.962413597	4.371868708	3.8204	3.344502186	2.981455822	3.626304321	3.846604133
Potri.001G070500.1	15.14887351	17.51241987	21.68737044	27.63806416	19.91558531	19.78347565	19.88599857	23.54750455	25.11098406	20.3109786	14.45840678	21.56973856		16.55307443	19.26741311	23.37736712	30.38855209	21.68672703	21.82045398	22.09157	26.02057975	27.78839079	21.99551099	15.54807762	23.80465909		0.079056815	0.131415022	0.121783476	0.132013122	0.139416678	0.127029048	0.103570293	0.269615364	0.209849479	0.248330176	0.122268215	0.121651157		4.152541232	4.392845341	4.63932889	5.03967983	4.509013589	4.530357608	4.560054417	4.792275864	4.907818422	4.48823628
Potri.001G070600.1	0.305152918	1.281379513	0.216545307	0.704953385	1.587577707	0.108938698	0.365594769	0	0.495362435	0.278987195	0.256807162	0.363833492		0.305152918	1.281379513	0.216545307	0.704953385	1.587577707	0.108938698	0.365594769	0	0.495362435	0.278987195	0.256807162	0.363833492		4.98E-08	2.94E-07	0	0	0	1.64E-08	6.83E-08	0	9.72E-08	0	4.20E-08	0		0.41968869	1.296572183	0.340719685	0.847932843	1.429033813	0.190734192	0.504109277	0	0.725388953	0.448591867
Potri.001G070700.1	10.12242327	11.86683108	12.900375	9.220158975	8.454669338	11.40888965	9.764902342	12.79700428	12.5196078	13.4850751	10.22245821	21.70112921		12.03999585	14.39495188	16.3296465	11.15639236	9.858789296	14.3330242	12.78984859	14.56856376	15.14309162	15.50096162	12.55794917	25.45901077		0.172802677	0.305238459	0.314807787	0.210213722	0.225651293	0.2772758	0.216619214	0.42507817	0.369912324	0.519117902	0.335997716	0.295573529		3.730406575	4.009845915	4.168209271	3.691241442	3.454586351	3.958191275	3.839230727	3.994577759	4.086621563	4.019611935
Potri.001G070800.1	19.85104166	19.81904675	15.47229954	10.00144676	14.4572024	12.60660481	16.55788846	15.59101954	14.14216186	8.20804026	16.92428603	22.07462552		20.11681951	20.21090377	15.83908405	10.1633135	14.63973384	12.73619643	16.85153023	15.8050223	14.46408497	8.20804026	17.38476765	22.45075049		0.064773939	0.117309533	0.10509293	0.0616576	0.083873889	0.05986085	0.070478989	0.151999603	0.135665892	0	0.152088346	0.095732784		4.417976344	4.465529607	4.12751135	3.565825327	3.973268144	3.802199342	4.193997538	4.104127083	4.024835695	3.192348424
Potri.001G070900.1	0.529546199	0.842641803	0.949342101	0.321931247	0.579999623	0.417892135	0.491762072	0.29836075	0.482596892	0.840874027	0.253316579	0.372180338		3.270969711	5.009164448	5.007660913	6.451965779	3.135208674	6.714944538	4.658935659	2.687156257	4.083523763	3.984443357	3.302291216	3.151716144		0.115096558	0.208209768	0.191665945	0.199881151	0.165393739	0.219332816	0.132408662	0.260159515	0.234326623	0.338423429	0.202174444	0.139056603		2.130811455	2.663010504	2.658300014	2.992966935	2.086853902	2.970280572	2.573093238	1.96755253	2.475241734	2.339061323
Potri.001G071000.1	101.9683582	115.575202	65.47917614	74.95269002	92.41841653	45.45856225	85.85485566	68.67472891	78.46046727	58.81125989	113.5073679	85.7498615		142.5996878	153.870131	88.00374547	102.9441497	128.0077364	64.68541644	114.5647194	91.69619139	110.4939264	76.74435562	149.6013797	111.616018		0.771898662	1.069379713	0.751329459	0.776047022	1.077503058	0.659463213	0.634858718	1.509402454	1.16218153	1.54818523	1.266742503	0.73515263		7.039586454	7.182287518	6.509554726	6.830882019	7.04120945	6.071328593	6.817336333	6.535795385	6.869186405	6.265791826
Potri.001G071100.1	177.3569306	119.0291735	133.5298981	111.5586596	140.1173634	135.9205022	132.7683086	153.2087875	152.511586	185.1020861	249.2143856	115.2277575		427.707512	341.2431144	340.4720007	278.8240128	358.4270817	287.4801633	429.3209328	398.4789586	326.0067327	442.2595613	516.2023744	318.0821548		2.61725361	3.577675914	3.043799153	2.384208493	3.580245688	2.521585097	2.675937062	6.528202147	3.750233211	7.549173454	4.477187604	2.795624756		8.638086441	8.297369779	8.47464281	8.284231735	8.543194453	8.384317943	8.658309592	8.590495875	8.363754413	8.757252007
Potri.001G071200.1	0	0	0.16403969	0.074763324	0.120263864	0.086650613	0.052872123	0	0.116745125	0.591755721	0.054470997	0		0	0.039293294	0.331032094	0.086775297	0.238763859	0.239993315	0.199116414	0.062129546	0.193154809	1.394768234	0.107907045	0		0	0.026797419	0.052374135	0.012458708	0.048197485	0.047427219	0.036594858	0.057603025	0.04953899	0.248503834	0.039773981	0		0	0.115951149	0.472815821	0.162071639	0.372981895	0.368746838	0.309150905	0.246142944	0.363475409	1.309681937
Potri.001G071300.1	0.018640895	0.120768236	0.034015156	0.180866828	0.207815264	0	0.054817634	0.119731781	0.060520471	0.306765141	0.169426024	0.133353113		0.046620878	0.140775507	0.050716598	0.194225135	0.207815264	0.015003122	0.054817634	0.119731781	0.060520471	0.306765141	0.169426024	0.133353113		0.01659764	0.020137748	0.017013332	0.01291805	2.07E-08	0.014980638	1.14E-08	3.10E-08	0	3.16E-08	0	2.92E-08		0.091272726	0.246791213	0.121641	0.319769693	0.334890306	0.069716525	0.104660843	0.30271213	0.199999133	0.473470828
Potri.001G071400.1	0.017941861	0.038746476	0.294656293	0	0.360039944	0.317057001	0.158285917	0.460967358	0.174752859	0.738153621	0.326145095	0		0.036314327	0.077027994	0.471875683	0.01288224	0.541700098	0.500056538	0.322920858	0.574134845	0.253508147	1.560752015	0.381535404	0		0.012480985	0.026741591	0.053507968	0.012432752	0.060598651	0.051531752	0.03945881	0.081011831	0.048624468	0.247986118	0.039691119	0		0.076329095	0.167064426	0.638632809	0.05921147	0.708819481	0.639026328	0.456018851	0.744485467	0.434999005	1.406325156
Potri.001G071500.1	2.59880353	0.901239612	2.873007024	2.971155956	3.087567217	3.80925512	2.305721434	3.655247776	2.217128783	3.74604833	5.114874624	3.39257368		3.060233427	1.167064332	3.480907618	3.4138319	3.682452599	4.357422169	2.677277286	4.018092039	2.523154142	3.990790154	5.689407227	3.83735366		0.067660037	0.074948013	0.107560544	0.075930374	0.11069473	0.092668663	0.059052665	0.15213498	0.098512063	0.132819377	0.134073068	0.081206206		2.058389134	1.224078589	2.252125777	2.248647752	2.27038389	2.461204207	1.959968904	2.410975546	1.949810598	2.339658151
Potri.001G071600.1	1.001406215	1.081296998	0.730930338	0.694023875	0.893122342	0.482623765	1.177941708	2.57284107	1.300486392	0.823985437	2.730517078	2.578987173		1.001406215	1.081296998	0.730930338	0.694023875	0.893122342	0.482623765	1.177941708	2.57284107	1.300486392	0.823985437	2.730517078	2.578987173		2.08E-07	0	0	0	0	0	0	0	9.18E-08	1.30E-07	0	4.04E-07		1.032684675	1.166287982	0.879861939	0.835489795	0.995044325	0.618161229	1.19909835	1.919071204	1.331474276	0.907104778
Potri.001G071700.1	14.80752802	12.0509447	20.20500292	14.43428023	11.36452613	10.79993793	21.85853139	17.63905708	13.05296865	17.35414226	20.8999102	12.32182761		14.80752802	12.0509447	20.20500292	14.43428023	11.36452613	10.79993793	21.85853139	17.63905708	13.05296865	17.35414226	20.8999102	12.32182761		2.79E-06	1.69E-06	0	3.18E-06	1.62E-06	1.96E-06	0	2.30E-06	0	0	4.77E-06	1.64E-06		4.002004782	3.766454916	4.44895958	4.040598756	3.637094227	3.580829906	4.549484866	4.254314743	3.882632012	4.170157004
Potri.001G071800.1	0.696566382	0.820513604	0.577757437	0.702188862	0.423576405	0.406918076	1.241458172	2.440415427	1.233549592	0.521049615	1.342950393	0.634211715		2.503142956	2.313574859	1.874938433	1.922593104	2.050815761	1.552290732	2.686205121	3.769221627	2.315166993	2.354623208	2.933387358	2.238767354		0.287437281	0.389284957	0.326520553	0.27998211	0.403313907	0.293648759	0.245427583	0.598589912	0.408544589	0.875993575	0.489590383	0.326378327		1.843094189	1.831820147	1.632394164	1.659006645	1.668492383	1.404262986	1.963679243	2.336026488	1.860528265	1.781241009
Potri.001G071900.1	226.524155	186.7345304	157.4674975	105.2644939	198.4220137	140.308641	180.6058301	160.3607659	148.8400107	191.8304682	267.7684177	165.7845896		240.1770198	199.2029115	170.6107952	113.521547	213.9208484	152.7670421	193.4968058	168.6883508	160.4839879	204.4705213	297.896318	179.8042157		0.785689902	1.097331362	1.029772494	0.705290683	1.240732502	0.908613103	0.756496969	1.518744537	1.300376072	2.09044223	1.961524545	0.91649282		7.80911884	7.562935211	7.442404984	6.983557798	7.818518887	7.403579819	7.565009832	7.399592449	7.405539079	7.681083074
Potri.001G072000.1	27.43257227	22.85421416	30.06348261	23.35541215	28.03423151	24.85273103	27.81775383	35.44279918	26.42487166	23.6749683	21.55393674	27.576081		36.50077165	30.61413489	36.32880588	33.49379169	36.56423965	34.14929873	35.44515012	43.82185666	34.06517863	30.32179673	27.98309992	37.2195042		0.301187264	0.387032017	0.335884436	0.380652298	0.444566568	0.385615402	0.277804284	0.730214149	0.489310032	0.730575821	0.44614328	0.3774129		5.213927937	5.015452347	5.255822451	5.184474465	5.221308892	5.158724197	5.198639497	5.514528016	5.191715402	4.929308846
Potri.001G072100.1	17.19396903	22.84002781	21.94586282	16.87963471	16.843974	19.85474656	20.40870116	24.45553144	19.22894616	24.86412196	14.19017257	26.02715866		22.85395771	29.21520163	26.97306448	23.47521585	21.85505627	26.70419723	27.63355909	30.46246987	26.19051142	29.12011371	18.31136489	34.77885561		0.289729822	0.440475671	0.37684095	0.369830117	0.423932891	0.399745336	0.326876872	0.766009543	0.556322818	0.736670229	0.424845706	0.439972808		4.583285304	4.951452488	4.844454759	4.686729403	4.516545462	4.803350518	4.846810532	5.007724751	4.826839583	4.869937436
Potri.001G072200.1	13.14364387	12.84721051	10.77712126	13.51494673	13.21642888	13.17968074	15.68385811	13.65658907	15.68853596	13.78377634	13.46873511	12.3832831		13.49742695	13.36323241	11.43707298	13.93376123	13.38393275	13.60701981	16.14519511	14.42149601	15.96995343	13.78377634	14.02674416	12.78756811		0.062495405	0.108270547	0.116236424	0.07724349	0.065585318	0.087864392	0.067211458	0.234054425	0.097584248	2.20E-06	0.134176799	0.080909638		3.880667473	3.89858697	3.691221164	3.993312428	3.849116026	3.890763154	4.140102982	3.979072017	4.154768788	3.859465333
Potri.001G072300.1	29.15470168	19.28081509	22.41910875	14.89413439	26.16070054	20.94321476	24.82232974	31.46419401	26.2930907	21.12880088	27.1687841	26.45236385		44.21440876	28.51743459	31.97916458	23.8419499	36.5834055	33.59881865	35.23903396	43.8608327	37.20318423	29.38886179	38.79929773	44.19189557		0.56137424	0.640544036	0.587306724	0.49820051	0.71589711	0.633455159	0.435080495	1.269605546	0.806917304	1.149649966	0.824462323	0.719593463		5.456080595	4.917513856	5.074650933	4.703941176	5.222760464	5.129620496	5.191154115	5.515637879	5.307903121	4.884350604
Potri.001G072400.1	11.45766481	10.21482582	11.69168659	11.51927768	14.0339421	14.71316038	10.93569807	12.46730099	13.58254168	12.24979663	15.18680007	12.61841427		13.4826563	12.2727266	13.56964656	13.94467335	17.35498626	18.08583452	12.61318243	13.73715006	15.89475526	14.01640337	18.01537013	15.44367183		0.135687987	0.210941388	0.187469772	0.177601579	0.257624477	0.221382282	0.126336893	0.272356918	0.276143858	0.365368034	0.273351252	0.190639337		3.878442433	3.788004725	3.923097705	3.994012544	4.204302072	4.262009145	3.823611757	3.908781515	4.148310985	3.882857341
Potri.001G072500.1	2.157480968	2.310348865	2.114855378	2.27375441	2.425113772	2.549345961	1.590505833	3.664833657	2.48923327	2.200706446	2.05275588	3.112345689		2.157480968	2.329563266	2.114855378	2.27375441	2.425113772	2.549345961	1.590505833	3.664833657	2.48923327	2.200706446	2.05275588	3.125713469		4.48E-07	0.019262502	1.00E-07	3.78E-07	3.79E-07	4.38E-07	0	8.11E-07	0	0	0	0.012747187		1.696471923	1.83805086	1.752847173	1.823341929	1.828045041	1.858356394	1.448342014	2.307741206	1.936921338	1.714025645
Potri.001G072600.1	25.36961519	22.17138238	20.97914097	18.05282596	22.41825072	29.10165829	18.21457646	20.98196252	19.14533784	16.40664599	19.15098294	32.10959016		28.71467107	26.64468782	24.96517775	20.67313191	25.34936605	31.92717714	20.85556529	23.26708899	22.17429557	20.4381429	22.15755874	35.17887851		0.259649232	0.445446237	0.383463608	0.262784581	0.371521251	0.329272123	0.230163673	0.549400874	0.470214945	0.848014296	0.440843211	0.301130541		4.883418339	4.823357461	4.732048985	4.515182653	4.713848016	5.055508983	4.492051612	4.63550767	4.589942136	4.390233861
Potri.001G072700.1	13.36359328	14.429722	12.51781216	12.84279215	12.5807061	14.12146042	12.08067229	12.20768729	10.22002927	14.17254951	15.20510928	13.34156506		13.36359328	14.429722	12.51781216	12.84279215	12.5807061	14.12146042	12.08067229	12.20768729	10.22002927	14.17254951	15.20510928	13.34156506		0	1.33E-06	0	0	1.39E-06	2.61E-06	1.82E-06	0	8.62E-07	1.86E-06	8.01E-07	1.72E-06		3.864312493	4.01314381	3.81384861	3.875657488	3.763829268	3.941625791	3.764511003	3.759836639	3.566620429	3.896018962
Potri.001G072800.1	11.44752471	13.13762569	14.6531778	15.09015941	12.80928352	11.67664917	14.62297415	15.76576322	14.87331458	13.40646576	10.64178591	12.73053687		18.82088384	21.44483201	24.04883787	27.11788169	21.27041683	20.1806151	24.48042473	25.78422618	24.3139535	23.53296132	18.236399	21.73026958		0.193738077	0.31086769	0.306264675	0.2976285	0.332654836	0.268675166	0.230283801	0.567308319	0.407075355	0.676956058	0.347198195	0.261387454		4.322667062	4.545673248	4.67999016	4.878676526	4.484169411	4.420250649	4.691024535	4.778424964	4.715370909	4.572826788
Potri.001G072900.1	0	0	0	0	0	0	0	0	0	0	0	0		0	0	0	0	0	0	0	0	0	0	0	0		0	0	0	0	0	0	0	0	0	0	0	0		0	0	0	0	0	0	0	0	0	0
Potri.001G073000.1	1.250918602	1.974122117	1.448589595	1.13370157	1.287293655	1.043437972	0.825326941	1.85417038	0.702916527	1.583525085	1.530513297	1.20464795		1.250918602	1.974122117	1.448589595	1.13370157	1.287293655	1.043437972	0.825326941	1.85417038	0.702916527	1.583525085	1.530513297	1.20464795		0	0	2.89E-07	0	2.69E-07	8.26E-08	1.90E-07	0	0	0	0	1.30E-07		1.19909835	1.681685032	1.380637402	1.189834338	1.260287981	1.093042221	0.935556469	1.613799448	0.910301141	1.41602017
Potri.001G073100.1	20.22091535	18.80999642	30.20346778	37.69441153	11.61494715	13.90270345	19.61544285	23.02588171	9.456544951	20.97076432	14.93373315	18.73318506		30.66354777	29.31831282	46.32999869	59.91988673	18.88996305	21.10011953	32.74270393	32.68937655	14.92533764	32.27953704	22.19352145	30.30440299		0.268822935	0.407078867	0.450866468	0.463651714	0.335436229	0.284093093	0.302218049	0.679039845	0.355476781	0.779688178	0.386601773	0.34187846		4.973838765	4.956659609	5.593478776	6.005980795	4.315308818	4.48311315	5.087110946	5.104972697	4.064305696	5.019697581
Potri.001G073200.1	0	0.531380239	0	0.097446618	0.078376042	0.056470264	0	0	0	0	0	0		0.176249129	0.82933273	0.12687459	0.221008929	0.159651998	0.085100687	0.134553797	0.114244645	0.055806791	0.147799445	0.053567668	0.127945834		0.055113343	0.107176888	0.065115169	0.056106536	0.056634658	0.028246491	0.049383084	0.11293832	0.057076893	0.144655196	0.053273864	0.056617949		0.263225198	0.971602411	0.21513073	0.349909336	0.266509139	0.160488032	0.228527926	0.295807746	0.194105605	0.331445336
Potri.001G073300.1	11.79194334	9.785571476	11.07303237	9.733417918	12.112113	10.51476309	8.363990198	9.190979947	10.84005426	11.12000039	14.12960906	12.09434771		16.57650447	13.61424785	14.69168968	14.13630197	16.77031349	14.85016594	12.17259288	13.20879981	16.32305695	14.92369464	20.01667856	17.58385461		0.250300089	0.342473802	0.303374845	0.291271651	0.36798388	0.310912889	0.218062452	0.579650741	0.49029778	0.646506217	0.477623113	0.324633274		4.155259079	3.926049091	4.028319935	4.012752689	4.158929059	4.00839114	3.774699573	3.859097305	4.185922662	3.966889997
Potri.001G073400.1	50.08979758	42.57504644	49.09876386	44.19994215	48.67999535	39.6360202	49.98982978	36.17970835	41.94068614	61.47822154	51.54855454	37.66482979		66.80277526	57.58126747	68.28317143	59.73570561	72.17390564	53.69439307	68.1264412	52.80712489	57.27216063	81.79974234	67.77492533	53.13112119		0.428167022	0.604513079	0.650400243	0.50029807	0.78301985	0.504705794	0.455338655	1.131904006	0.789533073	1.445415035	0.745177453	0.527409794		6.004345851	5.874436645	6.138078728	6.003939961	6.206776536	5.812346158	6.120361283	5.773929512	5.899422741	6.365934798
Potri.001G073500.1	33.2897962	29.19017007	26.91986937	29.33449076	28.41570861	27.54634655	30.0956183	30.26261044	30.09197212	40.99235174	39.07891009	42.43571121		33.51822909	29.39717008	27.1667288	29.54828994	28.50181681	27.73358726	30.56810058	30.50619965	30.09197212	41.14805912	39.42570617	42.71043824		0.066585996	0.093353757	0.091928495	0.07528436	0.06152433	0.074426707	0.091761202	0.176481824	6.21E-06	0.15893279	0.142348815	0.087360593		5.090923713	4.96189049	4.852341267	4.997637443	4.867407185	4.862473265	4.989523144	5.009319023	5.020600633	5.360763984
Potri.001G073600.1	10.44074828	11.90366956	22.46816301	19.96374765	20.15349981	20.68987097	13.08539593	11.96930411	14.19226454	19.34574504	13.79768533	15.58605292		12.38368532	14.28959369	26.26107176	23.08718097	24.21262436	24.18717261	14.97559119	14.34068054	16.68671052	22.41011105	16.16972641	18.25210271		0.089809867	0.147788005	0.174782339	0.132879725	0.195163015	0.157424643	0.089827177	0.264691674	0.187612958	0.339965916	0.175132931	0.130977314		3.768087178	3.999853419	4.806029265	4.665962684	4.653405236	4.670890435	4.047376298	3.971529135	4.211058662	4.510935921
Potri.001G073700.1	6.809562262	6.559868453	6.639283906	6.986507011	8.559089114	6.863982436	6.478679393	6.217699253	6.394058094	6.866545308	8.697202545	6.63850402		6.909969926	6.774686123	6.762689312	7.034487195	8.633218269	6.969730665	6.606878716	6.217699253	6.394058094	7.137361854	8.797422635	6.783070579		0.041308832	0.084589621	0.060369587	0.032720889	0.052230292	0.052710326	0.046565698	0	1.44E-06	0.189153725	0.071754214	0.057543631		3.011769293	3.030546479	3.01891143	3.104073172	3.283150353	3.017801955	2.987005921	2.907631632	2.996615454	3.010676765
Potri.001G073800.1	22.24242965	17.17859017	15.83496412	16.25040127	19.44643227	23.79797727	14.00541718	19.42396808	20.06322899	18.39185815	17.39440509	24.2674162		22.24242965	17.17859017	15.83496412	16.25040127	19.44643227	23.79797727	14.00541718	19.42396808	20.06322899	18.39185815	17.39440509	24.2674162		3.15E-06	0	3.07E-06	0	0	0	2.40E-06	3.72E-06	4.12E-06	0	3.63E-06	0		4.553348215	4.237331551	4.127305247	4.187908719	4.357068237	4.647786162	3.959308569	4.387541099	4.462175612	4.244301525
Potri.001G073900.1	143.154084	121.363451	169.2569888	73.14586732	219.1590083	209.0811512	112.0276653	177.2372456	171.899751	259.5890447	215.3888834	161.8811535		192.6846061	159.0981851	197.5476009	104.0950349	259.211909	273.6515095	146.1427814	208.8924385	227.059742	326.2607669	299.3402284	213.0815534		1.077010416	1.345702921	1.09227411	0.962901354	1.439454134	1.47988868	0.876170737	2.128906392	1.952314722	3.496775467	2.436711125	1.261948124		7.455835733	7.240222225	7.663349304	6.848949684	8.115216631	8.313291873	7.145416712	7.719888483	7.890653817	8.365080851
Potri.001G074000.1	6.415236079	6.125191376	7.396402268	8.792077308	6.554020542	8.301128758	6.662541752	8.61208478	9.978702171	7.12870754	5.249568961	8.278497349		6.595894077	6.291707488	7.624825001	9.229636837	6.726931702	8.649411646	6.869788251	9.049379947	10.36422163	7.256599948	5.547700732	8.675466791		0.030880928	0.042290357	0.045200221	0.056345498	0.045423542	0.053330845	0.032726806	0.118115993	0.079984538	0.072642331	0.069332996	0.055086379		2.950766597	2.945870167	3.164070757	3.447628239	2.962547719	3.296077158	3.02597518	3.37999526	3.582916527	3.026359347
Potri.001G074100.1	0.738782526	0.774929515	1.155514873	5.500479419	0.84715281	1.051205031	2.524298284	1.355786348	0.616774796	3.473664097	3.197500936	3.986473637		0.876322725	0.819829843	1.252462571	5.704026415	1.035550182	1.135199704	2.628870444	1.425609345	0.616774796	3.473664097	3.41857615	4.122587551		0.038870589	0.031688591	0.041713996	0.056102129	0.067730738	0.038044509	0.033129128	0.06779271	0	0	0.083622098	0.047062309		0.935534775	0.962201648	1.255785047	2.837067508	1.104706445	1.156507795	1.94191107	1.357205193	0.830724145	2.173835092
Potri.001G074200.1	5.77259887	7.277598924	9.16708466	5.319843878	10.57508629	6.81735212	6.85140974	6.213038309	7.597950388	8.729468904	10.87150318	8.750283372		5.77259887	7.277598924	9.16708466	5.319843878	10.57508629	6.81735212	6.85140974	6.213038309	7.597950388	8.729468904	10.87150318	8.750283372		8.62E-07	1.45E-06	1.62E-06	6.80E-07	0	1.02E-06	0	9.23E-07	4.27E-07	0	3.82E-07	0		2.784441045	3.122801793	3.407385194	2.74885245	3.539757202	2.9934896	3.02415604	2.90633484	3.202247227	3.281638027
Potri.001G074300.1	12.7696558	14.30639105	22.13439312	6.902684145	14.71993548	11.48653095	9.651102419	5.869080426	4.524105844	11.65382056	11.00415282	7.648030927		13.05358076	14.77790996	22.48866847	7.092064667	15.04988614	11.86543968	9.931499413	5.94200375	4.634835188	12.02016404	11.45456179	7.958756697		0.056341421	0.107601079	0.088174715	0.054564617	0.09095262	0.083285677	0.05684288	0.073398893	0.062873492	0.189034184	0.119931355	0.071373119		3.837561104	4.044827061	4.58889647	3.113089532	4.013590827	3.708782726	3.496789905	2.855334574	2.614456724	3.689478535
Potri.001G074400.1	3.246096762	4.625733105	1.934154126	2.785349153	2.31410289	2.73156801	1.904842488	4.113247198	4.660076238	3.452287702	8.697202545	4.675975604		3.246096762	4.625733105	1.934154126	2.785349153	2.31410289	2.73156801	1.904842488	4.113247198	4.660076238	3.452287702	8.697202545	4.675975604		4.81E-07	6.47E-07	0	0	1.84E-07	0	0	7.37E-07	6.06E-07	0	1.81E-06	4.48E-07		2.121648329	2.577787644	1.661285059	2.033131555	1.782671	1.932202418	1.617258239	2.437486885	2.61831188	2.169182511
Potri.001G074500.1	0.089709307	0	0	0	0	0	0	0	0	0	0	0		0.089709307	0	0	0	0	0	0	0	0	0	0	0		0	0	0	0	0	0	0	0	0	0	0	0		0.14989076	0	0	0	0	0	0	0	0	0
Potri.001G074600.1	43.92835263	36.04323326	38.46520905	24.05949434	48.0053259	40.59402112	54.67612761	35.80537156	42.42836854	42.98457363	56.12729549	52.82147803		48.37693284	39.43104488	42.76024709	27.37267179	54.45091542	45.82354456	59.03778399	39.61800042	47.5648021	47.74308952	62.35231821	57.32534481		0.193453167	0.243574985	0.245900894	0.197577225	0.350427714	0.272465737	0.192945524	0.450929041	0.378285554	0.580982735	0.381912932	0.238903051		5.578760603	5.360326376	5.478943847	4.892275588	5.781362633	5.588264177	5.893608134	5.366145106	5.653491135	5.571158676
Potri.001G074700.1	1.445825908	1.8553057	2.294160916	2.904430816	1.775379449	1.716778454	1.561035483	2.826369205	2.653182092	2.068985331	1.904496908	1.199204633		2.036267682	2.693949128	3.204560439	3.793070469	2.545146602	2.627445268	2.138187273	3.627442991	4.261554682	2.735543438	2.795547527	1.569009362		0.081584752	0.136039981	0.132883098	0.115077355	0.135713733	0.122483822	0.078396319	0.222883563	0.223079142	0.245173674	0.167548466	0.074968443		1.6362149	1.979322979	2.16491116	2.36482528	1.871053181	1.890463333	1.730139241	2.296847678	2.518559721	1.918821319
Potri.001G074800.1	0.177088502	0.100640197	0.204090939	0.103352473	0.353285948	0.104812232	0.063953906	0.059865891	0	0	0.084713012	0.133353113		0.218480609	0.178817502	0.204090939	0.154666976	0.394786656	0.112104168	0.123558946	0.146192505	0	0.039035864	0.127069518	0.140194127		0.014321012	0.027937185	0	0.018385238	0.020864477	0.007487802	0.017133716	0.051337274	0	0.038358614	0.02380539	0.006668737		0.316316071	0.2987397	0.321616538	0.257508905	0.552055417	0.193816112	0.215498852	0.328169454	0	0.253696463
Potri.001G074900.1	23.94582081	22.98327537	12.00983914	16.30448284	11.86473095	13.49777034	10.56955283	22.03648835	18.86762574	12.09851788	28.00074966	27.34844664		39.91292213	41.11012418	23.47846893	28.12076858	27.15399794	29.52491036	23.96810825	35.32224221	37.57885478	26.88117837	52.39831194	49.53074165		0.763271334	1.20108373	0.833105406	0.75468821	1.106083595	0.932786389	0.665507706	1.710294809	1.463425161	1.998958205	1.594459258	1.02730636		5.32769124	5.413459787	4.645767165	4.927008506	4.808553642	4.944596535	4.664312776	5.215949588	5.322890401	4.761447161
Potri.001G075000.1	2.115251023	2.877250257	2.017635858	1.932419269	3.475983726	2.603756495	1.891689215	4.852287984	4.10265085	1.243206098	1.602116258	3.183630099		2.610329645	3.625706103	2.860757009	2.763635614	4.238724807	3.44052219	2.344321301	5.648857224	4.917651361	1.999697008	1.933858357	3.710098361		0.040221826	0.074176382	0.076530835	0.063522933	0.079378538	0.067196811	0.039749062	0.133227277	0.092726075	0.151360798	0.057384539	0.050723968		1.887271405	2.309158345	2.046682348	2.025097678	2.431809819	2.17402229	1.821782039	2.793150969	2.683132461	1.627560845
Potri.001G075100.1	0	0	0.169891916	0	0.103795299	0	0	0	0	0	0	0		3.413135566	3.834971184	7.773319692	1.035698207	4.339162485	1.456810705	2.718981294	1.922308636	0.311192334	3.790199391	1.412895812	1.333821187		0.283486371	0.438856653	0.561103585	0.180720182	0.458282629	0.238419324	0.254706274	0.530016962	0.15087406	0.853155251	0.304596022	0.215841925		2.181060891	2.36848252	3.189867389	1.118458564	2.465113372	1.351313491	1.975625441	1.646101165	0.510664453	2.28302736
Potri.001G075200.1	0.528349291	0.798700359	0.385644228	0.292937685	0.824631365	0.254635851	0.155372679	1.35744989	0	0	0.480213637	0.529158241		0.528349291	0.798700359	0.385644228	0.292937685	0.824631365	0.254635851	0.181319917	1.35744989	0	0	0.561529813	0.529158241		8.26E-08	1.91E-07	0	6.32E-08	1.28E-07	3.04E-08	0.025908352	2.07E-07	0	0	0.080065404	8.33E-08		0.645194656	0.945027062	0.538647718	0.437673819	0.944718551	0.385790757	0.28521484	1.317934319	0	0
Potri.001G075300.1	12.45860159	11.43097609	8.696048689	10.04990462	8.652343325	9.925262646	11.87874286	10.38543061	12.1014628	11.20359645	11.18948391	11.76174453		12.5260176	11.5042299	8.728379356	10.10996814	8.76812534	9.939152545	11.94622814	10.44096533	12.18578623	11.27361893	11.21526613	11.88286858		0.024090787	0.037699138	0.02182454	0.026931202	0.04457626	0.01367625	0.023481611	0.054680511	0.04714927	0.070057515	0.025795122	0.039098294		3.782751362	3.709742335	3.33812695	3.559895762	3.305963913	3.475471294	3.749105652	3.564680766	3.798270352	3.597331712
Potri.001G075400.1	5.05178666	5.558712276	8.647640916	9.536430858	7.455575755	6.994899	7.640169401	6.953138926	4.608008347	7.719684792	2.915263423	7.021376624		6.045376872	6.715807589	10.68251423	11.22661318	9.358034866	8.736938018	9.998930219	8.164530241	5.671677257	10.49520839	3.510705977	8.342737751		0.108486274	0.17581972	0.221322233	0.166731763	0.233368018	0.185194026	0.160627384	0.308036925	0.204750659	0.503407207	0.147919444	0.152189272		2.841595587	3.019244372	3.597597235	3.698249956	3.381650223	3.306472997	3.506010884	3.259402383	2.849694086	3.501305334
Potri.001G075500.1	5.143333588	3.788544296	3.564977368	5.526486414	4.089342577	3.138544052	3.556547765	4.609673584	3.365610616	4.921024137	4.831779192	4.335457861		5.303414862	3.871720064	3.856941739	5.744672097	4.446893356	3.234301672	3.674656417	4.866790933	3.433828954	5.419359848	5.007293571	4.392902678		0.056396765	0.062171419	0.106355439	0.076800809	0.123356154	0.055274978	0.049081284	0.184048822	0.064661184	0.294246967	0.105621325	0.040717079		2.684818393	2.378864981	2.372484894	2.845294679	2.489107362	2.104940812	2.310134296	2.625434814	2.281036783	2.672299754
Potri.001G075600.1	94.04722571	109.4252691	84.4470796	125.7703052	114.2129775	111.7410747	81.70429774	70.64871858	113.2976575	107.9761621	108.9614304	74.94992228		106.2768073	121.1040669	97.34262275	140.3488568	131.8204195	125.8908762	92.08837101	81.16267104	128.4667837	124.9789893	128.4624098	85.55405315		0.277232338	0.4114829	0.401760204	0.371053139	0.531987627	0.393246102	0.26203601	0.679614784	0.573506367	0.998360032	0.618394119	0.312192321		6.624620326	6.870416954	6.658579648	7.275590986	7.070956289	7.098869596	6.522406588	6.367927728	7.074781457	6.997367153
Potri.001G075700.1	10.04190047	12.49461643	15.89702933	9.5405506	18.31245637	9.241282337	13.55921575	6.834419523	9.068256463	15.59527649	16.01762785	12.98787234		10.04190047	12.49461643	15.89702933	9.5405506	18.31245637	9.241282337	13.55921575	6.834419523	9.068256463	15.59527649	16.01762785	12.98787234		0	0	0	1.20E-06	0	0	3.05E-06	0	0	4.09E-06	0	0		3.493568801	3.811600767	4.132422819	3.488307498	4.273006564	3.370310353	3.914795791	3.027151755	3.413633268	4.028747416
Potri.001G075800.1	1.334679641	0.904668846	1.582166518	1.498903148	1.433643217	2.050241077	0.907219434	2.315265918	1.423326453	2.164359937	1.35770809	1.909604504		1.334679641	0.904668846	1.582166518	1.498903148	1.433643217	2.050241077	0.907219434	2.315265918	1.423326453	2.164359937	1.35770809	1.909604504		0	9.24E-08	0	0	2.44E-07	3.18E-07	0	0	1.97E-07	3.96E-07	0	0		1.250398539	1.03317123	1.456937187	1.434080364	1.345841113	1.651122071	1.001873458	1.820991993	1.40957534	1.699216675
Potri.001G075900.1	2.425761046	3.07662031	4.449851612	4.838928909	3.262358959	3.690765146	2.730097883	3.874598959	4.417002216	4.329914531	3.110772892	3.231954782		2.924081672	3.770467483	5.341601876	5.578502264	3.787226727	4.506032486	3.322768164	4.490989947	5.129556348	4.808528499	3.63198289	3.836183419		0.056678345	0.097548742	0.105303856	0.082731877	0.087832562	0.095907424	0.058849705	0.162119399	0.120210947	0.160066997	0.100481015	0.076802573		2.009592513	2.346852029	2.729805483	2.80589644	2.303622889	2.498713406	2.196983742	2.531721152	2.7283937	2.546987477
Potri.001G076000.1	0.727782545	1.309740025	1.106690301	1.681297275	1.622715242	2.533208307	1.307902413	1.558199521	3.544283336	0.998066867	2.204924589	1.909015544		0.727782545	1.309740025	1.106690301	1.681297275	1.622715242	2.533208307	1.307902413	1.558199521	3.544283336	0.998066867	2.204924589	1.909015544		0	0	1.38E-07	3.31E-07	0	0	1.06E-07	0	4.27E-07	1.98E-07	2.13E-07	5.28E-07		0.815170582	1.315241846	1.165247119	1.527885437	1.445439549	1.851540361	1.281952439	1.444957785	2.313546853	1.053413555
Potri.001G076100.1	0.92455874	1.257142116	0.999761576	1.63751001	1.068905865	1.29275365	1.074120471	1.979501977	1.723209106	1.408802139	1.037439667	1.224833758		1.096629395	1.460984012	1.124169407	1.839944219	1.295704784	1.553367285	1.320110841	2.256852198	2.026994195	1.838627671	1.219095353	1.370270518		0.037379191	0.062973704	0.04431255	0.049162497	0.067589029	0.058151931	0.045928292	0.120905801	0.092407889	0.167036936	0.066421171	0.043270804		1.102567628	1.411747843	1.176799273	1.617258239	1.266015877	1.404972507	1.292549583	1.795649123	1.733718763	1.5445071
Potri.001G076200.1	7.525883465	9.103676465	3.822568121	4.51678241	4.555460356	5.401134828	5.982859085	6.976803263	8.144637749	5.10722505	6.111547734	6.512437413		8.146549023	9.863302868	4.220964665	5.021694158	4.814256635	5.628896529	6.348447266	7.548236673	8.730715805	5.537934363	6.987379536	7.107178359		0.086047779	0.14285512	0.096678755	0.095591765	0.087872493	0.069003799	0.067905621	0.223990804	0.15796063	0.212846198	0.184818516	0.102566687		3.21856184	3.509572784	2.471463851	2.683132461	2.582625868	2.757831778	2.933606461	3.156157867	3.36997418	2.698247078
Potri.001G076300.1	20.21205606	12.39887224	13.6838115	8.770195582	14.36894109	22.02340283	16.76897515	13.92309572	31.38418691	18.80032078	25.73661978	16.09381565		21.74553596	13.83132154	15.75477085	9.257997109	17.03646969	24.162967	17.90938032	17.23001911	33.66496136	22.0763972	28.87276002	18.31132551		0.214905068	0.31575439	0.352566907	0.159146065	0.441030342	0.326380656	0.193654216	0.853977432	0.5002064	0.998069335	0.554144638	0.31735561		4.518178202	3.952981866	4.121485471	3.451633573	4.181290223	4.669990945	4.273006564	4.220025497	5.175795585	4.492194976
Potri.001G076400.1	68.02994598	77.17090287	74.44216986	51.3920173	70.44937438	65.58251075	80.6093302	56.0344737	63.90961697	92.71976387	50.9972331	42.56631354		68.02994598	77.17090287	74.44216986	51.3920173	70.44937438	65.58251075	80.6093302	56.0344737	63.90961697	92.71976387	50.9972331	42.56631354		0	5.02E-06	1.03E-05	5.71E-06	9.36E-06	0	7.84E-06	1.02E-05	0	0	0	6.69E-06		6.026432678	6.267150486	6.274066158	5.800468092	6.170992825	6.094824096	6.355038441	5.847617653	6.047154105	6.539212708
Potri.001G076500.1	17.52115564	10.02064028	26.95935735	7.975291601	16.88463187	16.45913461	14.66418955	19.07451138	13.01607501	35.43137379	20.13102486	9.188259378		17.52115564	10.02064028	26.95935735	7.975291601	16.88463187	16.45913461	14.66418955	19.07451138	13.01607501	35.43137379	20.13102486	9.188259378		2.37E-06	1.28E-06	5.61E-06	5.46E-07	0	2.44E-06	3.28E-06	0	0	5.40E-06	3.38E-06	0		4.22058487	3.532881351	4.843885425	3.263617135	4.168314543	4.150021008	4.02034632	4.365970489	3.878964202	5.154181941
Potri.001G076600.1	1.465127931	0.848885444	1.630186958	0.44578795	2.469983573	1.03333553	1.366119118	1.836218523	1.392221947	0.882108891	2.165278642	0.357895408		1.465127931	0.848885444	1.630186958	0.44578795	2.469983573	1.03333553	1.366119118	1.836218523	1.392221947	0.882108891	2.165278642	0.357895408		0	7.98E-08	3.43E-07	0	0	0	0	3.63E-07	0	0	0	0		1.324718712	0.986888213	1.489032224	0.611992403	1.84275428	1.086968043	1.322975899	1.603878619	1.387502068	0.953707518
Potri.001G076700.1	5.034762324	3.14740603	2.175923392	1.285545763	2.363339121	2.128494553	1.428631866	5.957116632	3.871447951	1.090196117	3.612684134	2.274798942		5.034762324	3.14740603	2.175923392	1.285545763	2.363339121	2.128494553	1.428631866	5.957116632	3.871447951	1.090196117	3.612684134	2.274798942		8.01E-07	6.05E-07	2.65E-07	3.04E-07	2.72E-07	0	0	0	7.49E-07	9.89E-08	0	0		2.622266406	2.141700719	1.778583468	1.30264373	1.802405262	1.690485204	1.3579713	2.857423751	2.409872632	1.134125614
Potri.001G076800.1	11.16280903	10.42452953	14.86419005	14.52233908	13.1479555	10.75093109	11.74878059	5.989639562	6.678453207	18.0542032	12.79652094	13.69527973		11.16280903	10.42452953	14.86419005	14.52233908	13.1479555	10.75093109	11.74878059	5.989639562	6.678453207	18.0542032	12.79652094	13.69527973		6.93E-07	0	2.20E-06	0	1.92E-06	0	0	0	1.03E-06	0	0	0		3.632543332	3.583479102	4.043797704	4.046573001	3.8204	3.573615337	3.727038273	2.864077478	3.048137777	4.222381693
Potri.001G076900.1	7.996943917	4.870985523	10.47666818	7.531811484	13.94440419	9.882296141	11.15538844	9.219347169	7.655839533	23.62091586	15.22010445	6.894355922		7.996943917	4.870985523	10.47666818	7.531811484	13.94440419	9.882296141	11.15538844	9.219347169	7.655839533	23.62091586	15.22010445	6.894355922		1.48E-06	7.34E-07	0	1.71E-06	2.23E-06	2.24E-06	1.85E-06	0	8.01E-07	0	9.81E-07	0		3.195139985	2.62965352	3.57218567	3.184266132	3.90457166	3.464356583	3.661312417	3.402600968	3.212347351	4.578248244
Potri.001G077000.1	0.066760414	0	0	0	0	0	0	0	0	0	0	0		9.161798701	5.465307545	11.07798021	6.515866287	9.232503361	7.425434749	9.270401241	9.394300362	7.239807744	16.40170478	8.356393561	5.871589649		0.578649027	0.621452509	0.788891743	0.547982404	0.837519905	0.625439561	0.539309854	1.368674856	0.903965114	2.142576858	0.95212807	0.524944107		3.375834687	2.77180775	3.645236512	3.002012385	3.36756842	3.102328026	3.405679962	3.428356901	3.143759717	4.092569605
Potri.001G077100.1	27.04966809	17.12833897	9.342595853	10.95269844	10.09596545	10.45961241	13.86678915	12.54591573	9.70448866	9.253554666	15.51150557	36.11862181		84.45578179	53.7542241	46.8766097	36.36291778	45.38538988	47.14204366	57.91905443	46.60560579	40.93343708	65.70096867	54.20446307	104.089041		0.9081534	1.081864351	0.998533741	0.729560374	1.087868746	0.945879474	0.806258348	1.812967186	1.227937701	2.529272431	1.323015313	1.202095358		6.341583308	5.7854734	5.608689022	5.306118776	5.51957764	5.62401166	5.872376887	5.605684411	5.433123274	6.023799414
Potri.001G077200.1	8.212857329	6.158380252	6.036226039	4.822316887	3.433493508	5.222564451	2.403989203	0.732663351	0.370337184	16.42514017	2.073505242	8.078549224		27.09256235	23.43128202	30.16572741	12.05057463	22.64325386	14.73459517	24.35146021	7.691499861	8.258148876	52.93681889	10.66887564	28.60638761		0.739731001	1.010088016	1.148786882	0.526290596	1.134292886	0.678840246	0.815075625	1.116035643	0.856027167	2.934839973	0.854035226	0.918032272		4.804619993	4.651996088	4.994595724	3.785272997	4.563507537	3.999098043	4.686580492	3.178948825	3.306658269	5.72292414
Potri.001G077300.1	0.149775538	0	0	0	0	0	0	0	0	0	0	0.107146327		25.90285558	13.14334366	23.58029259	4.985705782	20.36277391	11.55204327	22.94064864	15.13159426	18.51614431	20.88787319	14.73359051	22.75262968		0.981757071	1.020003996	1.275924181	0.498217176	1.264255035	0.812179142	0.9019891	1.941308036	1.490381012	2.481664716	1.296494703	1.116042506		4.743729749	3.875657488	4.651638542	2.672299754	4.420634482	3.672287208	4.607035355	4.045738169	4.354944941	4.419754531
Potri.001G077400.1	3.812645538	8.814823234	2.209922195	3.357340496	3.400377251	6.989665708	3.693338063	5.762091981	3.786311943	5.536152154	3.669132324	4.043099683		3.812645538	8.814823234	2.209922195	3.357340496	3.400377251	6.989665708	3.693338063	5.762091981	3.786311943	5.536152154	3.669132324	4.043099683		0	1.50E-06	0	5.36E-07	0	0	0	0	8.65E-07	1.06E-06	0	0		2.306325754	3.364014675	1.792237619	2.230029306	2.174172643	3.021823166	2.314731044	2.820964757	2.38454062	2.697777529
Potri.001G077500.1	0.10502553	0	0.383292738	0	0	1.349777034	0.10295019	0.674586378	0	0	0.318190337	0.300532381		0.10502553	0	0.383292738	0	0	1.349777034	0.10295019	0.674586378	0	0	0.318190337	0.300532381		1.60E-08	0	0	0	0	3.11E-07	1.53E-08	3.62E-08	0	0	4.76E-08	4.23E-08		0.171231762	0	0.536564063	0	0	1.294122069	0.183372369	0.82615265	0	0
Potri.001G077600.1	340.9287459	249.7796065	315.3050747	157.4740173	419.6558606	321.025241	404.4757339	220.2995166	241.7279081	577.2017986	259.0957316	291.8553818		341.568995	250.0871273	316.0986823	157.8179755	420.5719809	321.3827044	405.356	220.4670729	242.469673	577.6191472	259.4670819	292.1753194		0.129335625	0.13079345	0.196725017	0.112008416	0.23171405	0.11868361	0.150512652	0.160741062	0.244181649	0.291127687	0.168820996	0.112115869		8.288911736	7.876661734	8.363754413	7.462001073	8.780113238	8.525193309	8.548168986	7.81095905	7.983273418	9.134020706
Potri.001G077700.1	0.223690739	0	0	0.465086129	0	0	0.328905802	0	0	0.920295423	0.338852047	0.480071205		0.223690739	0	0	0.465086129	0	0	0.328905802	0	0	0.920295423	0.338852047	0.480071205		3.76E-08	0	0	8.88E-08	0	0	0	0	0	0	0	0		0.322271071	0	0	0.636438077	0	0	0.461307242	0	0	0.985320424
Potri.001G077800.1	0.19797916	0	1.62568989	0.274418636	0.441428284	0.159025455	0.291100537	0	1.928307409	0	0.299903536	1.133041619		0.19797916	0	1.62568989	0.274418636	0.441428284	0.159025455	0.291100537	0	1.928307409	0	0.299903536	1.133041619		4.10E-08	0	3.26E-07	2.92E-08	1.06E-07	0	0	0	0	0	0	1.53E-07		0.287529119	0	1.485031826	0.417906781	0.600681144	0.255981193	0.421085477	0	1.683726251	0
Potri.001G077900.1	3.769952554	5.601900109	3.408072782	2.157327227	5.938008184	5.000679975	27.08871704	12.44056485	30.43085929	8.253091083	10.47855728	7.818669725		3.769952554	5.601900109	3.408072782	2.157327227	5.938008184	5.000679975	27.08871704	12.44056485	30.43085929	8.253091083	10.47855728	7.818669725		7.86E-07	0	2.93E-07	2.99E-07	3.19E-07	0	0	2.55E-06	0	0	0	0		2.288763807	2.802888554	2.229402505	1.769683611	2.825961997	2.619448763	4.821882188	3.782751362	5.038184634	3.200831462
Potri.001G078000.1	9.937030903	7.153195524	6.44718042	4.591234867	9.108702864	11.35197095	37.33924196	28.36722206	70.61807837	17.26143851	19.73595962	12.32182761		9.937030903	7.153195524	6.44718042	4.591234867	9.108702864	11.35197095	37.33924196	28.36722206	70.61807837	17.26143851	19.73595962	12.32182761		0	0	6.44E-07	0	0	0	0	0	1.42E-05	0	2.52E-06	1.64E-06		3.48310789	3.104854662	2.964538179	2.575716132	3.356084592	3.64793509	5.276877328	4.906825895	6.19751725	4.164065852
Potri.001G078100.1	149.5711149	85.75328125	156.4704551	84.27025467	173.441945	152.1873606	172.2607097	153.3900032	135.1170213	199.181777	163.3193602	155.5214457		183.9282936	104.1995861	192.4296082	106.3830018	217.5230821	182.6781544	223.082456	186.4956323	167.8322679	249.3901404	193.305105	190.3161555		0.923797075	0.975289125	1.267442373	0.848733832	1.539472668	1.081985798	1.09429791	2.305167874	1.614560843	3.012954626	1.533298082	1.116360258		7.384526982	6.665458497	7.634502571	6.876117321	7.846811709	7.676385961	7.728613933	7.532598136	7.456044954	7.984090726
Potri.001G078200.1	1.600477544	1.810454796	1.529778982	0.316917097	1.1895125	1.469226329	2.838874263	2.447614293	1.237188382	3.135519804	1.616294278	0.654256333		1.600477544	1.810454796	1.529778982	0.316917097	1.1895125	1.469226329	2.838874263	2.447614293	1.237188382	3.135519804	1.616294278	0.654256333		0	0	0	3.52E-08	7.69E-08	3.38E-07	5.86E-07	5.57E-07	0	0	0	1.32E-07		1.408169386	1.600674552	1.434080364	0.466126945	1.200400846	1.357880686	2.023802744	1.868140972	1.299315526	2.063823544
Potri.001G078300.1	14.95784652	11.3267893	7.08947471	2.602850443	13.13829972	6.241450194	12.69460988	2.91137279	12.40351119	17.58248624	14.32095757	2.964650251		14.95784652	11.3267893	7.08947471	2.602850443	13.13829972	6.241450194	12.69460988	2.91137279	12.40351119	17.58248624	14.32095757	2.964650251		2.13E-06	1.51E-06	3.82E-07	4.36E-07	1.48E-06	0	2.32E-06	0	2.08E-06	0	0	4.98E-07		4.014288561	3.69179123	3.080183412	1.95392127	3.81981672	2.885589496	3.831536696	2.054946219	3.819556249	4.187190539
Potri.001G078400.1	3.146726453	1.967128769	4.382067942	0.803466102	5.354440197	2.394556373	6.899642536	1.595656241	5.377011044	10.22058859	2.508808426	3.672852459		4.75586299	3.09947962	5.534400705	1.034749558	6.889687446	4.830485358	9.081147161	2.692935849	8.240807125	11.60718178	3.886144252	6.549525289		0.296822588	0.350598703	0.332328357	0.134354682	0.427029042	0.476635401	0.331756113	0.614406018	0.702195117	0.797859686	0.499742288	0.471294112		2.554301463	2.127010431	2.771293582	1.118292853	2.993259226	2.582926609	3.378267395	1.970364496	3.304663462	3.639029142
Potri.001G078500.1	4.837869229	8.595234143	8.327072918	5.611915766	10.17483402	6.669565603	7.634720458	12.34143685	11.13962447	11.01054644	10.29111217	4.074548571		4.837869229	8.595234143	8.327072918	5.611915766	10.17483402	6.669565603	7.634720458	12.34143685	11.13962447	11.01054644	10.29111217	4.074548571		0	8.70E-07	6.39E-07	4.48E-07	1.16E-06	1.08E-06	1.31E-06	0	1.60E-06	1.28E-06	2.72E-06	0		2.574811128	3.333839448	3.288425578	2.813219869	3.492664281	2.9619004	3.16027071	3.772404328	3.681724534	3.564021162
Potri.001G078600.1	21.64362716	21.85081468	20.34143103	26.4375766	17.14059172	23.03689345	19.28359243	22.1488435	20.9184246	19.28270579	22.58571302	19.38545464		21.64362716	21.85081468	20.34143103	26.4375766	17.14059172	23.03689345	19.28359243	22.1488435	20.9184246	19.28270579	22.58571302	19.38545464		0	4.67E-06	0	3.58E-06	0	4.40E-06	0	0	0	1.32E-06	3.27E-06	7.63E-07		4.511802504	4.566683158	4.458272779	4.840999193	4.186773403	4.601829543	4.384300964	4.569475148	4.516274102	4.312060975
Potri.001G078700.1	30.86000153	32.20262651	23.37849104	22.1427889	29.75144889	27.02991	34.52326585	23.04836792	35.81354886	31.49455448	44.69395752	16.16289115		33.08301144	34.6572014	25.03618126	24.13759259	32.36370908	29.67068524	36.8220203	25.0998434	38.55013549	32.60036328	47.77316987	17.87581534		0.170429581	0.273276271	0.199822406	0.198042093	0.279111566	0.242423636	0.173182674	0.422492803	0.336635133	0.360681762	0.356633126	0.184926626		5.07333003	5.185439696	4.737273426	4.718584262	5.048146278	4.950512081	5.253401679	4.736554509	5.352274469	5.034632498
Potri.001G078800.1	3.328600536	3.080701385	2.667372574	2.343501478	4.82998371	2.772701494	1.84720852	3.167383076	1.429471239	3.043185479	2.827924754	1.864652848		3.328600536	3.080701385	2.667372574	2.343501478	4.82998371	2.772701494	1.84720852	3.167383076	1.429471239	3.043185479	2.827924754	1.864652848		0	0	0	5.34E-07	0	2.49E-07	4.69E-07	0	0	0	0	4.35E-07		2.150216339	2.120070206	1.969965457	1.848484424	2.584760944	1.949810598	1.589432619	2.147777806	1.415684112	2.028212681
Potri.001G078900.1	10.67511905	14.95040865	13.99696344	17.25329964	16.05322795	12.43389865	13.93866124	19.74303927	16.22785391	10.02559773	13.00385589	10.24177632		38.36342871	47.37222366	41.69627192	51.49376822	52.22145925	53.5845424	42.27515879	55.46371114	56.21989396	34.09660216	38.14286816	44.39946724		0.447616628	0.684053351	0.604127501	0.577975569	0.764146296	0.681323077	0.431343552	1.254963376	0.922004111	1.166607221	0.727446461	0.574441566		5.271138698	5.602819696	5.442037588	5.802371655	5.726454732	5.808138562	5.440392613	5.838149873	5.871050988	5.097311515
Potri.001G079000.1	1.403889206	0.96813112	1.549972827	2.125804637	1.972821612	2.008948969	1.283633738	1.970161861	0.804341926	1.26193934	1.894322198	0.962115306		1.403889206	0.96813112	1.549972827	2.125804637	1.972821612	2.008948969	1.283633738	1.970161861	0.804341926	1.26193934	1.894322198	0.962115306		2.34E-07	0	7.98E-08	5.29E-07	0	0	0	3.83E-07	0	1.49E-07	2.85E-07	1.57E-07		1.293252188	1.086570536	1.44350606	1.755812475	1.631433399	1.635592255	1.267727595	1.670373676	0.995712461	1.234136415
Potri.001G079100.1	5.778921095	5.794244217	4.245447237	5.79955986	6.14970188	4.943301076	5.057792555	6.266745788	7.005343364	4.168396916	6.082357335	5.449522884		8.650181793	7.943584668	6.557778008	7.887635473	8.430028071	7.026269496	7.166450643	8.07699172	9.550536898	5.864162536	8.702886991	7.765274816		0.161546166	0.210692048	0.197273708	0.168972817	0.214568584	0.179980346	0.139726853	0.335417748	0.276823826	0.362566996	0.281839531	0.169383099		3.305948607	3.230237383	2.984950506	3.24924876	3.246972922	3.030477202	3.084518767	3.242593174	3.47796721	2.762477842
Potri.001G079200.1	0.748877691	0.539081402	0.227753656	1.038018318	0.278291744	0.200510356	0.367039808	1.603364725	0.405224021	0	0.378139241	1.07146327		0.748877691	0.539081402	0.227753656	1.038018318	0.278291744	0.200510356	0.367039808	1.603364725	0.405224021	0	0.378139241	1.07146327		0	8.26E-08	0	0	0	0	7.35E-08	0	8.94E-08	0	7.69E-08	0		0.831152933	0.721254805	0.354193484	1.119694966	0.430405111	0.316782231	0.505480168	1.472452611	0.634942244	0
Potri.001G079300.1	4.903849307	6.091853715	5.778075673	6.797218648	5.435744061	7.607867463	5.521122658	5.459613399	6.247130401	5.07260449	5.603186889	5.586251561		4.903849307	6.091853715	5.778075673	6.797218648	5.435744061	7.607867463	5.521122658	5.459613399	6.247130401	5.07260449	5.603186889	5.586251561		6.77E-07	0	0	0	6.27E-07	0	1.23E-06	0	0	6.27E-07	0	0		2.590027226	2.909949161	2.826019399	3.053006137	2.720428334	3.12953762	2.758944261	2.753827391	2.967381389	2.600460323
Potri.001G079400.1	11.94927966	7.764793741	12.21841427	11.75815249	11.66529419	10.54935113	9.961460376	9.127153697	9.366753238	11.69235335	10.56710109	12.07539105		13.49629154	8.960478985	14.30866672	13.51578739	13.11303881	11.89503328	11.53562437	10.23665603	10.55241644	13.12307222	12.45763375	13.55860025		0.134983916	0.160550289	0.203785505	0.156858567	0.189000428	0.152063471	0.12755883	0.285318127	0.216559949	0.360215217	0.242178891	0.147932062		3.880666599	3.382557478	3.995295308	3.952248971	3.815466046	3.710560669	3.706631101	3.538419946	3.603770614	3.796164146
Potri.001G079500.1	7.034101172	6.700011708	6.832609684	7.970497797	10.0185028	6.444975744	8.337047057	5.15367233	6.512528904	12.10388546	6.320327315	6.849711619		8.334901721	8.204741923	8.652426469	9.508803872	12.4391639	7.545047171	10.63741662	6.789791506	7.736971171	13.77268115	7.898464428	8.396445382		0.129308641	0.217739713	0.2094012	0.171035582	0.276993809	0.146584626	0.165880033	0.361731585	0.221507801	0.431414468	0.24931514	0.171567755		3.24977927	3.281282129	3.328455479	3.485280834	3.749741272	3.121980452	3.594472757	3.018291077	3.225693353	3.858338174
Potri.001G079600.1	1.085557998	1.015873986	1.650735533	2.658286406	1.12953708	0.988229614	1.41880934	0.697261551	1.174809136	2.679683732	1.096286035	1.812033471		1.085557998	1.053461324	1.683420096	2.709295411	1.12953708	1.01723706	1.45378299	0.697261551	1.174809136	2.679683732	1.207120553	1.812033471		2.51E-07	0.039063393	0.033029579	0.036625958	1.51E-08	0.029080062	0.025635099	1.25E-07	2.29E-07	0	0.074461983	4.10E-07		1.092860627	1.147674663	1.519620235	2.001611973	1.162323741	1.076193931	1.371515777	0.853661848	1.260108197	1.89524256
Potri.001G079700.1	0	0	0	0	0	0	0	0	0	0	0	0		0	0	0	0	0	0	0	0	0	0	0	0		0	0	0	0	0	0	0	0	0	0	0	0		0	0	0	0	0	0	0	0	0	0
Potri.001G079800.1	36.84062198	30.80344822	44.30757585	37.38668059	28.46982522	22.43418478	39.19042056	23.43250739	13.59188903	16.97753327	26.09160763	27.08235026		41.79200755	35.42590278	49.10850905	44.99516023	31.42575317	27.63608135	46.51428063	25.4402123	17.26383493	18.68463655	28.90623981	32.29247248		0.2716841	0.386124347	0.371361734	0.417322801	0.308895317	0.353535052	0.327966446	0.448853949	0.43121494	0.457258852	0.359165376	0.330599709		5.380338195	5.215427979	5.673199062	5.60463785	5.003408329	4.855244557	5.563229037	4.76164919	4.249524596	4.266538087
Potri.001G079900.1	5.861462842	2.192196043	8.843423333	12.43648562	5.110833176	7.049120745	5.649342741	6.730473979	4.677795159	6.197122411	8.928687023	4.450850276		6.184825666	2.648738547	9.441011689	13.36717956	5.4790322	7.682016057	5.982686061	7.047647565	5.051912458	6.600474248	9.977014087	4.730551077		0.074214218	0.121025493	0.133584693	0.142261322	0.121558194	0.1241711	0.07333652	0.181257568	0.138752078	0.235934433	0.222600035	0.080851377		2.868596428	1.960969754	3.443850594	3.935090091	2.729491721	3.144011665	2.858472869	3.070735255	2.708322868	2.917105962
Potri.001G080000.1	0.318966424	0.137765247	0.116407424	0.265271348	0.284476005	1.024830711	0	1.229246289	0.207114499	0	0.193271168	0.821455174		0.318966424	0.137765247	0.116407424	0.265271348	0.284476005	1.024830711	0	1.229246289	0.207114499	0	0.193271168	0.821455174		0	0	1.64E-08	6.17E-08	5.43E-08	1.34E-07	0	0	3.66E-08	0	0	1.50E-07		0.434602282	0.241551203	0.203147367	0.406438998	0.439937354	1.082385434	0	1.241638931	0.377246957	0
Potri.001G080100.1	0.038793214	0.167552328	0	0	0	0	0.038026647	0	0	0.957604697	0	0.111007456		0.038793214	0.167552328	0	0	0	0	0.038026647	0	0	0.957604697	0	0.111007456		7.21E-09	0	0	0	0	0	0	0	0	0	0	0		0.080377703	0.282436212	0	0	0	0	0.082276528	0	0	1.01317699
Potri.001G080200.1	8.25102742	7.393116367	6.930218394	6.265181989	7.30515829	5.71454516	7.013082037	6.184406796	7.728200966	6.492084017	9.88564016	7.978574707		11.40413682	10.5373279	10.59586469	9.296399373	10.9249984	9.013792693	10.37709363	8.721130212	10.61186193	9.457866059	13.9305281	11.70946721		0.14599659	0.208420585	0.211956366	0.170371855	0.227428603	0.186617793	0.141357595	0.335232456	0.261597223	0.417542949	0.28309248	0.190654462		3.661366098	3.597597235	3.586586358	3.454586351	3.582746075	3.340979293	3.55917581	3.339311906	3.611827866	3.3764842
Potri.001G080300.1	0.174738128	0.05390814	0	0.103801832	0.055658349	0.120306214	0.048938641	0	0.081044804	0	0.151255696	0.035715442		0.174738128	0.05390814	0	0.103801832	0.055658349	0.120306214	0.048938641	0	0.081044804	0	0.151255696	0.035715442		3.72E-08	0	0	1.54E-08	0	0	6.22E-09	0	0	0	0	3.33E-09		0.261261437	0.135935447	0	0.187311162	0.144858312	0.204843074	0.096117661	0	0.223285892	0
Potri.001G080400.1	305.0538591	241.1398314	217.2367961	177.4197191	230.3314362	194.5746602	193.584711	200.114065	211.8964078	253.5774791	327.1682957	237.3159836		305.0538591	241.1398314	217.2367961	177.4197191	230.3314362	194.5746602	193.584711	200.114065	211.8964078	253.5774791	327.1682957	237.3159836		0	0	0	0	0	3.44E-05	0	3.22E-05	2.98E-05	2.89E-05	5.18E-05	0		8.109445501	7.836673421	7.817072495	7.634977651	7.931706404	7.74773962	7.565522842	7.640877649	7.796412438	8.018961513
Potri.001G080500.1	0	0.119989086	0	0	0	0	0	0	0.180390048	0	0	0		0	0.119989086	0	0	0	0	0	0	0.180390048	0	0	0		0	2.17E-08	0	0	0	0	0	0	0	0	0	0		0	0.219126226	0	0	0	0	0	0	0.348120708	0
Potri.001G080600.1	0.024396865	0.052686426	0.04451842	0	0.05439697	0.039193242	0.071744325	0	0.079208095	0	0	0		0.024396865	0.052686426	0.04451842	0	0.05439697	0.039193242	0.071744325	0	0.079208095	0	0	0		3.89E-09	0	3.37E-09	0	1.15E-08	0	0	0	0	0	0	0		0.05900839	0.133392507	0.112948959	0	0.143572262	0.097662761	0.133119258	0	0.221888413	0
Potri.001G080700.1	54.27946466	27.04294567	25.39884151	11.93721065	33.83726756	37.61682672	14.92165617	29.3025737	27.96045743	21.45034521	44.28521512	44.62499727		54.44435134	27.09200499	25.48344769	11.93721065	33.94261978	37.6556401	14.94451779	29.3025737	27.96045743	21.45034521	44.35573298	44.72350529		0.06048023	0.050276364	0.059612244	1.59E-06	0.0730464	0.037384162	0.022827359	0	6.57E-06	2.25E-06	0.070553144	0.059436996		5.735624935	4.846818697	4.764615689	3.770004428	5.116783768	5.30304	4.045417337	4.951971547	4.916218579	4.454686964
Potri.001G080800.1	0.100530274	0	0.061147869	0.04644829	0	0.10766704	0.032847921	0.215237677	0	0	0	0.047944854		0.100530274	0	0.061147869	0.04644829	0	0.10766704	0.032847921	0.215237677	0	0	0	0.047944854		2.11E-08	0	0	0	0	2.31E-09	4.40E-09	4.27E-08	0	0	0	4.62E-09		0.165460357	0	0.134806273	0.102543349	0	0.189081004	0.075213349	0.398727285	0	0
Potri.001G080900.1	3.854606342	2.924733976	2.344576952	1.829088729	1.23884712	2.845144937	5.820836947	4.684023158	3.607800958	3.428842625	2.209370001	4.074152676		6.654925761	5.869341145	3.74289532	3.301360755	2.748769476	5.106867801	7.214331697	7.269380893	6.381974408	4.13289831	4.74919863	6.020107111		0.216289192	0.332130806	0.209853474	0.184215715	0.239220331	0.248939192	0.156784497	0.52372449	0.408186545	0.327042563	0.380676142	0.226440654		2.962752409	2.862570393	2.336638441	2.211337905	1.949921292	2.645104725	3.095468189	3.113089532	2.995299911	2.378382733
Potri.001G081000.1	0.06022443	0.1300581	0	0	0.134280632	0.38699901	0	0	0	0	0	0.086166627		1.350954407	2.015380324	1.472484724	2.71024768	1.821785333	2.513558568	2.078777434	2.303547373	2.643729684	2.753736282	0.913023808	1.416837841		0.194084956	0.342003322	0.290480594	0.358186581	0.338052627	0.328366994	0.240061433	0.663935552	0.503239128	0.87191005	0.292535256	0.235854966		1.259512597	1.69687588	1.393132299	2.00217919	1.5478059	1.843609992	1.701321276	1.813968869	1.996820817	1.924711369
Potri.001G081100.1	21.72999868	15.33881102	16.3630436	9.014440004	17.37099937	20.3962442	12.92396353	15.68239467	17.72750651	12.41924442	20.5774019	15.30701264		23.39628339	17.74240271	18.33892162	10.36519077	19.85005379	22.05796758	13.96401623	17.45764175	19.42199671	14.15026793	22.49251245	17.5974435		0.136998878	0.234695661	0.190057539	0.144123978	0.246599245	0.1761436	0.106252983	0.357613279	0.252262394	0.381524697	0.253901424	0.193027931		4.61124178	4.282354282	4.320008537	3.588269134	4.386780753	4.547991711	3.955102502	4.23856102	4.420848788	3.894203772
Potri.001G081200.1	5.403128693	8.825311929	6.831521689	4.200833686	6.176481422	5.849123369	7.043891338	5.549224888	10.59647909	5.980454811	7.104561951	8.152419379		5.53075361	8.980273153	6.969641044	4.310720652	6.337757913	5.963594348	7.21553914	5.682450327	10.92928867	6.094591227	7.344455172	8.338845884		0.020980565	0.03291052	0.030099657	0.022936289	0.033391488	0.02571969	0.023963254	0.052180846	0.059620435	0.056686196	0.048439113	0.028939256		2.7342581	3.386889578	3.057513192	2.505111319	2.900237763	2.83143013	3.096186544	2.800887286	3.655357031	2.818119763
Potri.001G081300.1	6.160475606	6.787703781	6.079526427	4.008114526	3.083553781	5.352309297	9.612692185	8.479107615	3.877727672	2.586231663	5.332591341	7.285168146		6.443354588	6.787703781	6.079526427	4.267073578	3.083553781	5.457941665	9.612692185	8.679779829	3.979569046	2.847958308	5.523231482	7.505432057		0.094004146	1.43E-06	1.24E-06	0.107167431	0	0.072147001	1.73E-06	0.201980896	0.102096322	0.258733944	0.128246685	0.101384343		2.922066489	3.03152998	2.885708826	2.492881794	2.072694763	2.725128161	3.457237712	3.333839448	2.444950912	1.960184646
Potri.001G081400.1	7.201926101	3.589147228	3.676023924	12.07682715	6.28841696	7.362599581	8.68875521	6.793203177	5.395877749	9.116844717	7.629125039	7.277804609		8.416885998	4.570833375	4.663220148	14.05470428	7.463901759	8.368524862	10.65349998	7.611298931	6.048615445	12.42708815	9.605373589	8.651724416		0.175931193	0.222031552	0.212383391	0.249938198	0.251797324	0.201356214	0.223259036	0.360567248	0.234682848	0.863926589	0.394193882	0.216310751		3.265614009	2.5652973	2.5785057	4.004368883	3.100988136	3.25132759	3.595225315	3.16541015	2.924258012	3.727043483
Potri.001G081500.1	14.23866117	2.149137855	3.282689364	3.501581792	0.256028405	1.229796853	1.463265366	0.983397031	0.372806099	3.779346537	0	1.533382991		14.8359577	2.316935926	3.52833231	3.739211865	0.256028405	1.229796853	1.500634912	0.983397031	0.372806099	4.25491431	0	1.670566005		0.110373528	0.08454484	0.093797605	0.077932311	3.50E-08	1.93E-07	0.026330023	1.08E-07	0	0.270310009	0	0.060119949		4.004368883	1.832166085	2.268849299	2.349301451	0.396224176	1.214296542	1.403549172	1.088031914	0.58745008	2.414573645
Potri.001G081600.1	13.0270621	12.48250713	15.66200058	16.18468358	16.25542907	15.25839856	17.15431411	15.76461725	15.13542468	17.68581221	9.283860389	14.33737107		15.2011437	15.4142027	19.7051553	20.01250216	20.60612019	18.88756433	21.54781155	19.43469477	18.57734284	22.31328108	11.36898903	17.34678526		0.122364562	0.209837985	0.234321581	0.205327711	0.269803277	0.207878948	0.173250757	0.416747401	0.284019943	0.523876809	0.212910045	0.177832632		4.036121589	4.101460712	4.418696983	4.473968194	4.436536014	4.324060691	4.530243014	4.387699033	4.359707243	4.504490688
Potri.001G081700.1	0	0	0	0	0	0	0.248291634	0	0	1.042099229	0	0.181203347		0	0	0	0	0	0	0.248291634	0	0	1.042099229	0	0.181203347		0	0	0	0	0	0	5.45E-08	0	0	0	0	0		0	0	0	0	0	0	0.370369437	0	0	1.090998956
Potri.001G081800.1	0	0	0	0	0	0	0	0	0	0	0	0		0	0	0	0	0	0	0	0	0	0	0	0		0	0	0	0	0	0	0	0	0	0	0	0		0	0	0	0	0	0	0	0	0	0
Potri.001G081900.1	10.54874332	11.39956015	12.24362864	12.80429163	11.71234419	12.99546525	10.26469734	13.59509702	12.96474941	12.05724362	8.515469954	6.804591364		13.08485488	13.78795306	15.07806776	15.99579101	14.73164513	15.81918437	12.82786451	16.54121509	15.80461378	14.91382321	10.69182157	8.685588846		0.104310356	0.156254379	0.149538324	0.13687413	0.172269808	0.142762669	0.103692607	0.287504219	0.203424948	0.314460621	0.169752271	0.108358037		3.841060149	3.947705472	4.062208935	4.168435534	3.983412273	4.092569605	3.842478098	4.165499735	4.139030663	3.964985648
Potri.001G082000.1	73.64218684	68.69987374	86.4325125	65.53285032	68.97091722	54.49380443	94.23934323	83.53857435	60.77119828	62.18567644	99.84033534	79.9661465		73.64218684	68.69987374	86.4325125	65.53285032	68.97091722	54.49380443	94.23934323	83.53857435	60.77119828	62.18567644	99.84033534	79.9661465		0	1.67E-06	0	0	0	0	0	0	0	1.29E-05	1.81E-05	0		6.156437699	6.098029012	6.480956655	6.148180756	6.137675759	5.830216097	6.545206699	6.40275171	5.982831449	5.946670726
Potri.001G082100.1	9.400454264	7.909129975	13.89402866	17.01363743	10.52445847	15.13376892	12.93187994	14.10143484	11.56649282	14.12328225	9.70498963	11.06537241		9.405503764	7.909129975	13.90295143	17.01363743	10.53571719	15.15023331	12.94188698	14.10143484	11.56649282	14.12328225	9.70498963	11.07945042		0.004991763	0	0.009107602	0	0.011129986	0.011547044	0.006909831	0	1.01E-06	0	0	0.010078845		3.409363892	3.224968401	3.956327614	4.245837817	3.536200459	4.036883931	3.852725169	3.948986105	3.725366356	3.892391656
Potri.001G082200.1	0.612718111	0.661599902	0.869604869	0.471826508	0.303590994	0.546846427	0.400407063	0.655921933	0.110515642	0.280089911	0.103128884	0.730543139		1.379194428	1.604306252	1.483359562	1.109122572	0.948645958	1.28470631	1.201354657	2.092172325	0.670608916	1.396808388	0.672606581	1.68434026		0.114371008	0.19123898	0.141916089	0.120370881	0.156139788	0.143236313	0.119493954	0.384106582	0.162256066	0.395395679	0.175695375	0.150605377		1.277548677	1.485302059	1.405392698	1.173214572	1.042976787	1.253514378	1.214002289	1.724046171	0.881558183	1.310542813
Potri.001G082300.1	3.62869106	4.074910259	3.619747715	2.682519248	5.178102569	3.031311063	3.746692867	3.418409624	1.570812215	1.19431597	4.837208157	2.976621275		3.62869106	4.074910259	3.619747715	2.682519248	5.178102569	3.031311063	3.746692867	3.418409624	1.570812215	1.19431597	4.837208157	2.976621275		0	9.27E-07	0	3.70E-07	0	0	4.54E-07	2.09E-07	2.99E-07	2.49E-07	6.00E-07	4.05E-07		2.246465584	2.439977032	2.303841837	1.987557459	2.659228394	2.038117897	2.327929306	2.227365479	1.490144493	1.19000094
[truncated: 40,512 more rows]
[truncated: 17 more columns]
