# Supplementary material for: Pseudomonas fluorescens increases mycorrhization and modulates expression of antifungal defense response genes in roots of aspen seedlings
Source: BMC Plant Biol. 2019 Jan 3;19:4. doi: 10.1186/s12870-018-1610-0 (PMC6318872; doi:10.1186/s12870-018-1610-0)
Supplement: Supplementary file 3 — Annotated transcriptome, grouped by expression cluster. Data is presented as an Excel file with a worksheet for each cluster of co-regulated genes. In each worksheet, gene ID, gene expression (normalized RPKM), significance by ANOVA, Log2 fold change relative to aspen root only condition, and gene annotations are given. Annotation data includes links to additional gene information in ‘Phytozome’ and ‘The Arabidopsis Information Resource’. (XLSX 2256 kb) [file 12870_2018_1610_MOESM3_ESM.xlsx]

## Sheet: Cluster1
GENE_ID	R1.Log2NormRPKM	R2.Log2NormRPKM	R3.Log2NormRPKM	RB1.Log2NormRPKM	RB2.Log2NormRPKM	RB3.Log2NormRPKM	RF1.Log2NormRPKM	RF2.Log2NormRPKM	RF3.Log2NormRPKM	RBF1.Log2NormRPKM	RBF2.Log2NormRPKM	RBF3.Log2NormRPKM	ANOVASig_FUNGUS	ANOVASig_BACTERIA	ANOVASig_INTERACTION	Log2(RB/R)	Log2(RF/R)	Log2(RBF/R)	EC	KO	ATG_homologue	GeneName	Def	biological_process	molecular_function	cellular_component	cellular_component
Potri.001G004700	4.8043	4.51516	5.0668	3.63018	4.4714	3.99985	3.35007	3.58243	2.82382	4.179	4.02658	3.65263	1	0	1	-0.773816	-1.63101	-0.886585			AT5G19790.1	RAP2.11	related to AP2 11	|GO:0006355_regulation of transcription, DNA-templated	|GO:0003700_sequence-specific DNA binding transcription factor activity
Potri.001G006800	3.67073	3.67469	3.40104	2.30341	3.78506	3.17017	2.67038	2.24585	2.21209	3.59539	3.00545	3.12619	0	0	1	-0.419608	-1.37581	-0.35538			AT3G13610.1		2-oxoglutarate (2OG) and Fe(II)-dependent oxygenase superfamily protein	|GO:0055114_oxidation-reduction process	|GO:0016491_oxidoreductase activity|GO:0016706_oxidoreductase activity, acting on paired donors, with incorporation or reduction of molecular oxygen, 2-oxoglutarate as one donor, and incorporation of one atom each of oxygen into both donors
Potri.001G006900	3.89375	3.86905	3.72404	2.48167	3.89705	3.19739	2.84492	2.0225	2.37574	3.76124	3.24976	3.29179	0	0	1	-0.574286	-1.56251	-0.410323			AT3G13610.1		2-oxoglutarate (2OG) and Fe(II)-dependent oxygenase superfamily protein	|GO:0055114_oxidation-reduction process	|GO:0016491_oxidoreductase activity|GO:0016706_oxidoreductase activity, acting on paired donors, with incorporation or reduction of molecular oxygen, 2-oxoglutarate as one donor, and incorporation of one atom each of oxygen into both donors
Potri.001G020600	2.98403	2.8314	3.47313	2.56794	3.00853	2.81107	2.5543	2.23269	2.39276	2.838	2.45872	2.48378	1	0	0	-0.36244	-0.851024	-0.602067			AT2G41560.1	ACA4	autoinhibited Ca(2+)-ATPase, isoform 4	|GO:0008152_metabolic process|GO:0006812_cation transport|GO:0006754_ATP biosynthetic process	|GO:0000166_nucleotide binding|GO:0046872_metal ion binding|GO:0003824_catalytic activity|GO:0005516_calmodulin binding|GO:0015662_ATPase activity, coupled to transmembrane movement of ions, phosphorylative mechanism	|GO:0016020_membrane
Potri.001G025400	4.67849	4.64994	5.22426	5.28908	4.77322	4.55307	4.70382	4.40819	4.27934	4.66932	4.10449	4.41541	1	0	0	0.0306178	-0.417518	-0.480596			AT3G14470.1		NB-ARC domain-containing disease resistance protein	|GO:0006915_apoptotic process	|GO:0005515_protein binding|GO:0043531_ADP binding|GO:0005524_ATP binding
Potri.001G032500	6.70192	7.00551	7.56294	7.09237	6.99384	7.07006	5.89883	5.91726	6.289	6.91171	7.16517	6.94973	1	1	1	-0.0829699	-1.10023	-0.122721			AT5G07050.1		nodulin MtN21 /EamA-like transporter family protein			|GO:0016020_membrane
Potri.001G034100	4.65363	4.95811	4.99785	4.07593	4.54598	4.6023	4.33314	4.14869	4.38281	4.18738	4.27169	4.3949	1	0	0	-0.470023	-0.611865	-0.6166			AT2G03220.1	ATFT1,ATFUT1,FT1,MUR2	fucosyltransferase 1	|GO:0042546_cell wall biogenesis	|GO:0008107_galactoside 2-alpha-L-fucosyltransferase activity	|GO:0016020_membrane
Potri.001G043700	1.84968	1.55215	2.20008	2.315	2.02458	1.63339	1.45212	1.41778	0.994441	1.62402	1.76025	1.7713	1	0	0	0.169755	-0.886016	-0.240424			AT1G80870.1		Protein kinase superfamily protein	|GO:0006468_protein phosphorylation	|GO:0004672_protein kinase activity|GO:0005524_ATP binding
Potri.001G048000	1.00597	1.451	1.54838	1.39877	1.27237	1.19782	0.934133	1.12023	0.645884	0.650555	0.796469	1.40634	1	0	0	-0.102762	-0.816958	-0.658286			AT1G80680.1	MOS3,NUP96,PRE,SAR3	SUPPRESSOR OF AUXIN RESISTANCE 3
Potri.001G059900	7.23713	7.2723	7.462	8.20618	6.34503	6.07695	6.4236	5.50033	5.73603	6.79388	6.46175	6.44385	1	0	0	-0.118142	-1.40012	-0.75774	1.1.1.49	K00036	AT5G13110.1	G6PD2	glucose-6-phosphate dehydrogenase 2	|GO:0006006_glucose metabolic process|GO:0055114_oxidation-reduction process	|GO:0004345_glucose-6-phosphate dehydrogenase activity|GO:0050661_NADP binding
Potri.001G060700	4.11838	4.19635	4.62681	3.47587	4.08354	3.86785	3.39541	3.37852	3.06853	3.98119	3.18845	3.69648	1	0	1	-0.532844	-1.12553	-0.719105		K07195	AT5G13150.1	ATEXO70C1,EXO70C1	exocyst subunit exo70 family protein C1	|GO:0006887_exocytosis		|GO:0000145_exocyst
Potri.001G066000	3.09546	3.00571	2.76349	3.33636	2.60859	2.73763	2.38468	2.36974	2.15977	2.69855	2.33922	2.90101	1	0	0	-0.0358524	-0.78039	-0.346406			AT1G28100.4
Potri.001G069200	5.75444	5.09882	4.56643	4.83645	4.33483	4.43216	4.72881	3.8946	3.60372	4.75296	5.15821	4.48695	0	0	1	-0.694113	-1.10794	-0.408217			AT1G12880.1	atnudt12,NUDT12	nudix hydrolase homolog 12		|GO:0016787_hydrolase activity
Potri.001G074300	3.83756	4.04483	4.5889	3.11309	4.01359	3.70878	3.49679	2.85533	2.61446	3.68948	3.61705	3.18252	1	0	0	-0.572443	-1.26049	-0.730932			AT4G20190.1
Potri.001G084400	2.59145	1.96291	2.30463	2.13629	2.59194	2.20016	1.7013	1.97886	1.31981	2.16348	1.53373	2.31168	1	0	0	0.0186918	-0.826735	-0.345349			AT4G24120.1	ATYSL1,YSL1	YELLOW STRIPE like 1	|GO:0055085_transmembrane transport
Potri.001G088300	4.97563	4.83172	4.90975	4.83818	4.8108	4.52152	4.57455	4.56562	4.21055	4.61456	4.78974	4.43111	1	0	0	-0.182938	-0.46517	-0.298698			AT1G64510.1		Translation elongation factor EF1B/ribosomal protein S6 family protein	|GO:0006412_translation	|GO:0003735_structural constituent of ribosome|GO:0019843_rRNA binding	|GO:0005840_ribosome
Potri.001G092900	4.19568	4.31305	4.29208	4.14142	3.60636	3.94739	3.87443	3.01463	2.84638	3.39293	3.19378	3.61191	1	0	0	-0.374867	-1.02423	-0.923855			AT4G11070.1	AtWRKY41,WRKY41	WRKY family transcription factor	|GO:0006355_regulation of transcription, DNA-templated	|GO:0003700_sequence-specific DNA binding transcription factor activity|GO:0043565_sequence-specific DNA binding
Potri.001G095300	5.10124	4.99452	5.27688	5.03663	4.82442	4.76938	4.75416	4.29684	4.10152	5.05323	4.70919	4.79917	1	0	1	-0.255425	-0.745883	-0.276286	5.1.3.15	K01792	AT3G61610.1		Galactose mutarotase-like superfamily protein	|GO:0005975_carbohydrate metabolic process	|GO:0016853_isomerase activity
Potri.001G098800	2.21839	1.92206	2.32306	2.0691	2.39212	2.18652	1.35947	2.19305	1.45558	1.91791	1.52141	2.03912	1	0	0	0.0740581	-0.602378	-0.429114			AT4G09740.1	AtGH9B14,GH9B14	glycosyl hydrolase 9B14	|GO:0005975_carbohydrate metabolic process	|GO:0004553_hydrolase activity, hydrolyzing O-glycosyl compounds
Potri.001G099400	4.91144	5.17816	5.03779	5.43965	4.36635	4.17098	4.02987	4.13616	3.78467	3.94062	3.27616	3.5599	1	0	0	-0.282716	-1.10501	-1.50674	4.4.1.14	K01762	AT4G11280.1	ACS6,ATACS6	1-aminocyclopropane-1-carboxylic acid (acc) synthase 6	|GO:0009058_biosynthetic process	|GO:0016740_transferase activity|GO:0030170_pyridoxal phosphate binding|GO:0016769_transferase activity, transferring nitrogenous groups
Potri.001G102600	5.77844	5.77562	6.31043	5.37256	5.75692	5.0857	5.54365	4.94312	5.10681	6.10791	5.6737	5.72709	0	0	1	-0.556861	-0.773015	-0.130173			AT4G11655.1		Uncharacterised protein family (UPF0497)
Potri.001G105300	3.69846	3.21203	4.01667	3.04018	3.17623	3.22776	2.68707	2.61325	2.23089	3.01334	3.14709	2.76077	1	0	1	-0.584331	-1.31389	-0.774795			AT1G63450.1	RHS8	root hair specific 8			|GO:0016020_membrane
Potri.001G110800	3.4656	3.42884	4.35325	4.37633	3.31235	3.49626	3.5422	2.4247	2.09244	2.94151	1.86772	3.23715	1	0	0	-0.00990052	-1.10235	-1.14417			AT4G25470.1	ATCBF2,CBF2,DREB1C,FTQ4	C-repeat/DRE binding factor 2	|GO:0006355_regulation of transcription, DNA-templated	|GO:0003700_sequence-specific DNA binding transcription factor activity
Potri.001G112900	6.44799	5.98381	7.39747	5.78892	6.48012	5.98596	5.61975	5.35918	4.44443	6.1909	5.19423	5.09345	1	0	0	-0.6256	-1.5366	-1.16707			AT1G12560.1	ATEXP7,ATEXPA7,ATHEXP ALPHA 1.26,EXP7,EXPA7	expansin A7
Potri.001G114900	2.70264	2.71451	2.8853	2.98146	2.648	1.72541	1.65818	1.68211	0.442072	2.90023	1.79075	1.8984	1	0	0	-0.270918	-1.88625	-0.583489			AT3G60890.2	ZPR2	protein binding
Potri.001G124200	4.90268	4.52078	4.80311	4.07133	4.44486	4.45233	3.81568	3.90246	4.64073	3.60449	3.66726	3.32878	1	1	0	-0.436402	-0.609554	-1.28525		K13783	AT3G47420.1	ATPS3,PS3	phosphate starvation-induced gene 3	|GO:0055085_transmembrane transport		|GO:0016021_integral component of membrane
Potri.001G126000	3.75294	3.31404	4.02484	2.60556	3.19496	3.07931	2.74028	2.33225	1.9567	2.81754	2.97468	2.99561	1	0	1	-0.826631	-1.5426	-0.88422			AT4G25190.1		Family of unknown function (DUF566)
Potri.001G134000	2.11318	1.7713	1.54936	1.65725	1.57491	1.84641	0.456895	0.386134	1.36302	1.42137	0.829355	1.35947	1	0	0	-0.18818	-1.76764	-0.931024	2.7.1.19	K00855	AT1G32060.1	PRK	phosphoribulokinase	|GO:0008152_metabolic process	|GO:0005524_ATP binding|GO:0016301_kinase activity
Potri.001G151700	5.76585	5.8064	6.06819	5.82629	5.89699	5.89878	5.72642	5.33635	5.48155	5.56294	5.44756	5.63934	1	0	0	-0.0122845	-0.369752	-0.340884			AT4G17570.3	GATA26	GATA transcription factor 26	|GO:0006355_regulation of transcription, DNA-templated	|GO:0003700_sequence-specific DNA binding transcription factor activity|GO:0008270_zinc ion binding|GO:0043565_sequence-specific DNA binding
Potri.001G183800	2.66198	2.59747	2.69604	2.02025	2.70832	2.39845	1.83028	2.02528	1.62446	2.47502	2.14254	2.14763	1	0	1	-0.302131	-1.04072	-0.475718			AT1G79860.1	ATROPGEF12,MEE64,ROPGEF12	RHO guanyl-nucleotide exchange factor 12		|GO:0005089_Rho guanyl-nucleotide exchange factor activity
Potri.001G184300	2.02555	1.72164	1.83355	1.95823	2.09463	1.58115	1.7943	1.3535	1.1373	1.62708	1.6974	1.43127	1	0	0	0.0386435	-0.602988	-0.39611			AT5G60020.1	ATLAC17,LAC17	laccase 17	|GO:0055114_oxidation-reduction process	|GO:0016491_oxidoreductase activity|GO:0005507_copper ion binding
Potri.001G185700	3.80736	3.62055	3.34654	3.99695	3.894	3.39531	2.98251	3.04829	3.049	3.53747	3.29027	3.07927	1	0	0	0.196456	-0.641814	-0.318229			AT1G52190.1		Major facilitator superfamily protein	|GO:0006857_oligopeptide transport|GO:0055085_transmembrane transport	|GO:0005215_transporter activity	|GO:0016020_membrane|GO:0016021_integral component of membrane
Potri.001G187600	1.26275	1.617	1.41388	1.7256	1.19994	1.02248	1.17929	0.47743	0.98532	1.36715	0.797345	0.787524	1	0	0	-0.146513	-0.96064	-0.753575			AT1G10340.2		Ankyrin repeat family protein		|GO:0005515_protein binding
Potri.001G193400	5.15711	5.02148	5.21511	5.18117	4.54295	4.49016	4.83433	4.29274	4.21598	5.35444	4.98571	4.6865	0	0	1	-0.371764	-0.683272	-0.101654			AT4G19160.2
Potri.001G218500	7.12702	6.62004	7.81852	5.44734	7.45928	6.52454	5.29433	5.33263	5.13415	6.33504	5.92869	6.5431	1	0	1	-0.578308	-2.04531	-0.990911			AT5G22410.1	RHS18	root hair specific 18	|GO:0006979_response to oxidative stress|GO:0055114_oxidation-reduction process	|GO:0004601_peroxidase activity|GO:0020037_heme binding
Potri.001G218600	6.89688	6.3827	7.6466	5.2377	7.27134	6.27514	5.09683	5.14989	4.91793	6.18234	5.73798	6.29238	1	0	1	-0.584944	-2.04458	-0.990117			AT5G22410.1	RHS18	root hair specific 18	|GO:0006979_response to oxidative stress|GO:0055114_oxidation-reduction process	|GO:0004601_peroxidase activity|GO:0020037_heme binding
Potri.001G238300	4.9423	4.84904	5.22626	4.48199	4.87636	4.61879	4.38056	4.01545	4.05367	4.52112	4.32787	4.75416	1	0	1	-0.359085	-0.893286	-0.487851			AT5G59350.1
Potri.001G276300	1.70714	1.64512	1.83696	0.973299	1.35982	1.41315	0.891785	0.782066	0.853925	0.889893	1.42069	1.49204	1	0	1	-0.732219	-1.54776	-0.681514			AT5G12440.1		CCCH-type zinc fingerfamily protein with RNA-binding domain		|GO:0003676_nucleic acid binding|GO:0008270_zinc ion binding
Potri.001G279000	2.11919	2.04782	2.37711	2.30274	2.63255	2.47067	1.84613	2.2815	1.35544	2.17264	1.15766	2.0139	1	0	0	0.357733	-0.413199	-0.456643			AT1G07120.1
Potri.001G286800	2.88682	3.52027	2.04553	1.89104	2.40284	1.4129	2.27594	0.786425	2.0758	2.09098	2.67582	2.55183	0	0	1	-1.20742	-1.36135	-0.56541
Potri.001G293300	6.27845	6.34372	6.40632	6.77851	5.63108	5.25582	5.75903	5.00423	4.92006	5.394	4.66999	5.23292	1	0	0	-0.306856	-1.084	-1.23684			AT2G17150.1		Plant regulator RWP-RK family protein		|GO:0005515_protein binding
Potri.001G294300	5.1599	4.95288	5.56628	4.52668	4.79705	4.32697	4.60257	3.95587	2.92057	4.82673	3.97907	4.30067	1	0	0	-0.710002	-1.3238	-0.868457			AT2G14760.1		basic helix-loop-helix (bHLH) DNA-binding superfamily protein	|GO:0006355_regulation of transcription, DNA-templated	|GO:0030528_transcription regulator activity
Potri.001G297200	5.6128	5.7724	6.29094	5.99297	5.73066	5.59387	5.48679	5.27302	4.86134	5.94186	4.99106	5.56308	1	0	0	-0.142343	-0.707168	-0.379134			AT4G33920.1		Protein phosphatase 2C family protein		|GO:0003824_catalytic activity
Potri.001G310500	6.72153	6.6869	7.6462	7.02108	6.68041	6.7814	6.50114	6.33985	6.06974	6.70641	5.88851	6.74973	1	0	0	-0.257859	-0.783807	-0.597298	3.5.4.25,4.1.99.12	K14652	AT5G64300.1	ATGCH,ATRIBA1,GCH,RFD1	GTP cyclohydrolase II	|GO:0009231_riboflavin biosynthetic process	|GO:0003935_GTP cyclohydrolase II activity|GO:0008686_3,4-dihydroxy-2-butanone-4-phosphate synthase activity
Potri.001G310600	2.88442	2.85998	2.70118	2.60295	2.25415	2.24978	2.4724	1.95556	2.46001	2.31163	2.40252	2.50221	0	0	1	-0.526126	-0.605109	-0.490472			AT5G64290.1	DCT,DIT2.1	dicarboxylate transport 2.1	|GO:0006814_sodium ion transport|GO:0055085_transmembrane transport	|GO:0005215_transporter activity	|GO:0016020_membrane
Potri.001G323200	4.57455	4.36056	4.63991	4.61446	4.54643	4.713	4.42885	4.17664	3.89431	4.0848	4.21327	4.0164	1	0	0	0.100609	-0.364698	-0.445108			AT2G33520.1
Potri.001G329200	5.65404	5.72292	5.58809	4.64934	4.77583	4.28734	4.67147	3.46783	4.94127	5.0248	5.3052	3.92167	0	0	1	-1.10327	-1.20604	-0.815557	1.11.1.7	K00430	AT4G37530.1		Peroxidase superfamily protein	|GO:0006979_response to oxidative stress|GO:0055114_oxidation-reduction process	|GO:0004601_peroxidase activity|GO:0020037_heme binding
Potri.001G340200	2.80258	2.62418	3.19745	3.31555	3.44903	2.88335	2.40718	2.8135	2.08563	2.89315	2.11849	2.60002	1	0	0	0.38683	-0.508405	-0.380838			AT3G01680.1
Potri.001G340300	2.85648	2.64761	3.35667	3.33681	3.43895	2.91953	2.41782	2.87468	2.04834	2.7608	2.13272	2.63501	1	0	0	0.298039	-0.587119	-0.529731			AT3G01680.1
Potri.001G340400	3.02914	2.87634	3.41118	3.53205	3.59288	3.12413	2.62418	2.98479	2.30274	2.90616	2.3723	2.81552	1	0	0	0.342838	-0.531198	-0.469633			AT3G01680.1
Potri.001G340500	2.92745	2.79499	3.42603	3.50153	3.38205	3.0161	2.50256	2.85847	2.2294	2.98118	2.23639	2.63491	1	0	0	0.267647	-0.609956	-0.495059			AT3G01680.1
Potri.001G340600	3.25737	3.10595	3.76332	3.83978	3.74548	3.31264	2.86313	3.21766	2.49629	3.30586	2.46981	2.99611	1	0	0	0.269915	-0.580934	-0.494529			AT3G01680.1
Potri.001G349600	3.0793	2.90539	3.12802	2.49116	3.0691	2.78781	2.4512	2.2501	3.06106	2.50786	2.56459	2.01449	1	0	0	-0.275185	-0.477874	-0.778346			AT5G14700.1		NAD(P)-binding Rossmann-fold superfamily protein	|GO:0008152_metabolic process|GO:0006694_steroid biosynthetic process|GO:0055114_oxidation-reduction process|GO:0044237_cellular metabolic process|GO:0009058_biosynthetic process	|GO:0016491_oxidoreductase activity|GO:0003854_3-beta-hydroxy-delta5-steroid dehydrogenase activity|GO:0016616_oxidoreductase activity, acting on the CH-OH group of donors, NAD or NADP as acceptor|GO:0003824_catalytic activity|GO:0050662_coenzyme binding
Potri.001G360800	6.20212	6.18975	6.44063	6.04168	5.78486	5.93807	5.74953	5.6215	5.89883	5.65557	5.9445	5.8315	1	0	1	-0.362111	-0.529316	-0.47401			AT5G55480.1	SVL1	SHV3-like 1	|GO:0006071_glycerol metabolic process	|GO:0008889_glycerophosphodiester phosphodiesterase activity
Potri.001G373600	2.73262	2.38233	3.40388	3.11829	3.09843	2.56477	2.09098	2.44257	1.02457	2.40718	2.31423	2.98687	1	0	0	0.052469	-1.15521	-0.354813			AT5G46020.1
Potri.001G375700	4.168	3.64883	3.80136	3.76031	4.22323	3.80286	3.0716	3.1487	2.62119	3.61984	3.22361	3.75968	1	0	0	0.0587653	-1.0212	-0.365607			AT3G15050.1	IQD10	IQ-domain 10
Potri.001G378900	5.20453	5.14597	5.3513	5.29208	4.50501	4.52637	4.23908	4.72579	4.18471	4.21598	4.24242	4.68819	1	0	0	-0.426369	-0.863142	-0.868832			AT1G17110.1	UBP15	ubiquitin-specific protease 15	|GO:0006511_ubiquitin-dependent protein catabolic process	|GO:0004221_ubiquitin thiolesterase activity|GO:0008270_zinc ion binding
Potri.001G381000	4.29208	4.0547	4.36635	3.66299	3.58095	3.20522	3.9886	3.20218	3.32767	2.31044	2.45998	2.27425	1	1	0	-0.802944	-0.745161	-2.12987			AT4G16580.1		Protein phosphatase 2C family protein		|GO:0003824_catalytic activity
Potri.001G381500	1.29129	1.08752	1.10365	0.908216	1.11836	1.18688	0.534511	0.350401	0.440049	0.768588	1.02398	0.729696	1	0	1	-0.16284	-1.78484	-0.635622			AT1G79450.1	ALIS5	ALA-interacting subunit 5			|GO:0016020_membrane
Potri.001G381900	3.34548	3.16079	3.25449	2.26581	3.44166	2.49707	1.90178	2.25995	2.01649	2.82578	2.60873	2.77328	1	0	1	-0.485601	-1.42206	-0.591259			AT1G68470.1		Exostosin family protein			|GO:0016020_membrane
Potri.001G382200	3.25239	2.81322	3.28002	2.13246	3.4012	2.52517	1.81127	2.25213	1.99473	2.65541	2.51147	2.68996	1	0	1	-0.394344	-1.32968	-0.590473			AT1G68470.1		Exostosin family protein			|GO:0016020_membrane
Potri.001G399500	5.49245	5.33682	5.51691	4.78865	5.16308	4.93008	4.87305	4.58797	4.48437	5.20578	5.31552	5.1203	1	0	1	-0.495417	-0.817859	-0.240796			AT3G15350.1		Core-2/I-branching beta-1,6-N-acetylglucosaminyltransferase family protein		|GO:0008375_acetylglucosaminyltransferase activity	|GO:0016020_membrane
Potri.001G409500	4.53166	4.67568	5.34099	5.54114	4.93595	4.75284	4.56402	3.95143	3.62024	4.94126	4.08096	4.39933	1	0	0	0.230215	-0.83236	-0.391036			AT1G50600.1	SCL5	scarecrow-like 5
Potri.001G415200	4.58189	4.74194	5.43086	5.62001	5.01927	4.79555	4.60514	4.07629	3.7785	4.95336	4.14142	4.44978	1	0	0	0.227783	-0.806848	-0.428877			AT5G48150.1	PAT1	GRAS family transcription factor
Potri.001G416800	4.40284	4.17255	4.07747	4.16729	4.58189	4.02905	4.02703	3.94319	3.90069	4.17882	3.38162	3.8783	1	0	0	0.0578804	-0.282866	-0.399262	2.4.1.43	K13648	AT5G54690.1	GAUT12,IRX8,LGT6	galacturonosyltransferase 12		|GO:0016757_transferase activity, transferring glycosyl groups
Potri.001G452000	1.86529	1.75376	2.33329	2.39212	2.07287	2.13226	1.76761	1.95237	1.32019	1.56649	0.957633	1.20136	1	0	0	0.259599	-0.419184	-1.10717			AT2G36090.1		F-box family protein
Potri.001G464700	4.06036	2.42947	3.7581	3.45875	2.83812	2.6629	2.73956	1.89314	1.14479	2.30448	2.73955	2.42073	1	0	0	-0.601999	-1.76316	-1.22227			AT5G44440.1		FAD-binding Berberine family protein	|GO:0055114_oxidation-reduction process	|GO:0008762_UDP-N-acetylmuramate dehydrogenase activity|GO:0016491_oxidoreductase activity|GO:0050660_flavin adenine dinucleotide binding
Potri.001G468800	2.91175	2.58385	2.86257	3.02304	2.49438	2.59265	1.79645	2.16742	1.60742	2.17942	2.29326	2.60046	1	0	0	-0.0832783	-1.15098	-0.509889			AT5G59810.1	ATSBT5.4,SBT5.4	Subtilase family protein	|GO:0006508_proteolysis|GO:0043086_negative regulation of catalytic activity	|GO:0004252_serine-type endopeptidase activity|GO:0042802_identical protein binding
Potri.002G004900	5.08574	5.03968	5.37787	5.4655	4.6267	4.00187	4.92357	4.37555	3.52648	4.19397	3.49379	3.64236	1	0	0	-0.364209	-0.822233	-1.43277			AT3G57710.1		Protein kinase superfamily protein	|GO:0006468_protein phosphorylation	|GO:0004672_protein kinase activity|GO:0005524_ATP binding
Potri.002G007400	3.44337	3.21512	3.58314	2.73614	3.12845	3.1054	2.49516	2.65181	2.90823	2.5836	2.78444	2.94901	1	0	0	-0.472106	-0.82719	-0.727385		K05387	AT1G42540.1	ATGLR3.3,GLR3.3	glutamate receptor 3.3	|GO:0006810_transport	|GO:0004970_ionotropic glutamate receptor activity|GO:0005234_extracellular-glutamate-gated ion channel activity|GO:0005215_transporter activity	|GO:0016020_membrane|GO:0030288_outer membrane-bounded periplasmic space
Potri.002G009300	3.6478	3.61822	3.74548	3.55703	3.76511	3.45528	3.25835	3.35028	2.88002	3.64234	3.46533	3.27875	1	0	0	-0.0796433	-0.545885	-0.220331			AT1G20650.1		Protein kinase superfamily protein	|GO:0006468_protein phosphorylation	|GO:0004672_protein kinase activity|GO:0005524_ATP binding
Potri.002G014200	3.85	4.34539	3.34297	2.96921	3.96814	3.05844	3.2886	2.25415	2.31263	4.40249	3.59507	3.57681	0	0	1	-0.540082	-1.34343	0.00928657
Potri.002G027000	3.75166	2.93247	4.28482	3.10575	2.39925	2.39378	2.75071	2.32738	1.5772	2.46237	2.47393	2.40718	1	0	0	-1.22003	-1.67997	-1.49146			AT1G75620.1		glyoxal oxidase-related protein
Potri.002G037700	3.09138	3.14401	3.67608	3.49266	3.2387	3.45163	2.8552	3.17269	2.795	3.14174	2.61072	3.2164	1	0	0	0.0771578	-0.426797	-0.354685			AT3G54790.1		ARM repeat superfamily protein	|GO:0016567_protein ubiquitination	|GO:0005515_protein binding|GO:0004842_ubiquitin-protein transferase activity	|GO:0000151_ubiquitin ligase complex
Potri.002G038400	2.81443	3.12716	3.18179	3.86923	3.38127	3.28304	3.01057	2.24812	2.35098	3.35634	2.54269	3.36577	0	1	0	0.54019	-0.550968	0.0977065			AT2G20500.1
Potri.002G041800	2.42938	2.80709	2.82199	2.83	2.66155	2.58385	2.57236	2.20956	2.12748	2.41134	2.31163	2.45328	1	0	0	-0.00205856	-0.462547	-0.366964			AT3G58160.1	ATMYOS3,ATXIJ,MYA3,XI-16,XIJ	P-loop containing nucleoside triphosphate hydrolases superfamily protein		|GO:0003774_motor activity|GO:0005524_ATP binding|GO:0005515_protein binding	|GO:0016459_myosin complex
Potri.002G049400	4.58577	4.8214	4.87938	4.97517	5.11257	4.59935	4.52952	4.5308	4.24694	4.92323	4.32256	4.44604	1	0	0	0.149098	-0.339877	-0.187073			AT3G04810.1	ATNEK2,NEK2	NIMA-related kinase 2
Potri.002G073800	3.44086	3.71516	3.94277	3.87848	4.10152	3.5246	2.10405	3.14767	2.49774	4.19492	2.37979	3.10634	1	0	0	0.15096	-1.20198	-0.320201			AT2G02850.1	ARPN	plantacyanin		|GO:0005507_copper ion binding|GO:0009055_electron carrier activity
Potri.002G074000	3.99912	4.13881	4.08612	4.56853	4.49213	4.13303	2.57881	3.50731	3.09772	4.3279	2.69968	3.92907	1	0	0	0.352882	-1.05492	-0.294168			AT2G02850.1	ARPN	plantacyanin		|GO:0005507_copper ion binding|GO:0009055_electron carrier activity
Potri.002G098800	5.68595	5.94667	5.70447	6.01976	5.22399	5.48344	5.11526	4.3645	4.90477	6.09169	5.79555	5.2371	0	0	1	-0.172669	-0.981194	-0.0345788			AT4G08950.1	EXO	Phosphate-responsive 1 family protein
Potri.002G099300	1.50858	0.925618	0.809173	0.670249	0.414849	0.873321	0.735592	0.916874	0	1.99972	0	1.06788	0	0	1	-0.993511	-1.17097	0.227947
Potri.002G099600	3.7345	3.7415	4.0671	3.48107	3.48606	3.57159	2.51957	2.08637	3.10785	3.26486	3.83293	3.52742	1	0	1	-0.371714	-1.37434	-0.320356			AT1G28220.1	ATPUP3,PUP3	purine permease 3	|GO:0055085_transmembrane transport		|GO:0016020_membrane
Potri.002G100400	2.67963	2.63346	2.72468	2.89299	2.46469	2.28553	1.86771	2.33458	2.11654	1.84466	2.24714	2.35956	1	0	0	-0.130067	-0.693629	-0.631536			AT1G22460.1		O-fucosyltransferase family protein
Potri.002G101200	5.73603	5.52418	5.27794	5.53485	5.38941	5.06123	5.14231	4.46022	4.18731	5.4908	5.4362	5.20909	1	0	1	-0.187328	-0.897208	-0.144315			AT1G72230.1		Cupredoxin superfamily protein		|GO:0005507_copper ion binding|GO:0009055_electron carrier activity
Potri.002G101300	6.03335	5.83175	5.64528	5.85639	5.78558	5.39759	5.45119	4.87446	4.57424	5.77089	5.7438	5.5403	1	0	1	-0.154845	-0.852024	-0.15983			AT1G72230.1		Cupredoxin superfamily protein		|GO:0005507_copper ion binding|GO:0009055_electron carrier activity
Potri.002G104600	6.21416	6.60562	5.96519	6.74813	6.45681	5.64889	5.99154	5.93957	5.76324	5.50831	5.22201	5.87444	1	0	0	0.0695261	-0.390369	-0.738577			AT1G09750.1		Eukaryotic aspartyl protease family protein	|GO:0006508_proteolysis	|GO:0004190_aspartic-type endopeptidase activity
Potri.002G110200	0.930064	1.09763	1.06027	1.21491	1.75062	0.76706	0.372205	0.445029	0.708692	0.952916	0.495277	0.548354	1	0	0	0.487106	-1.27912	-0.792258			AT1G09890.1		Rhamnogalacturonate lyase family protein
Potri.002G112100	4.18962	4.51818	4.26089	4.31682	3.72432	3.41118	3.3274	3.70341	3.05369	3.32013	4.08904	3.85749	1	0	0	-0.49135	-1.0151	-0.574469			AT5G49630.1	AAP6	amino acid permease 6
Potri.002G119300	7.09509	7.14936	7.63142	7.24395	6.82923	7.27553	7.45604	6.66024	6.43757	6.6275	6.00902	6.2085	1	0	0	-0.183947	-0.395163	-1.01689			AT1G27730.1	STZ,ZAT10	salt tolerance zinc finger
Potri.002G124600	5.37136	5.82223	5.18308	5.1029	5.49168	5.10028	5.07854	4.97171	4.80493	5.14155	5.04584	5.05041	1	0	0	-0.246731	-0.542965	-0.415162			AT1G45688.1
Potri.002G133500	4.5225	4.41241	4.55188	4.67445	4.54968	4.39699	3.90576	4.02693	3.94843	4.43661	3.91363	4.16548	1	0	0	0.0501699	-0.565957	-0.325195			AT1G75060.1
Potri.002G138900	1.81289	1.81395	1.90462	1.72178	1.93997	1.25844	1.61881	1.40539	1.06843	1.67696	1.1492	1.37771	1	0	0	-0.251984	-0.690364	-0.632613			AT2G44745.1		WRKY family transcription factor	|GO:0006355_regulation of transcription, DNA-templated	|GO:0003700_sequence-specific DNA binding transcription factor activity|GO:0043565_sequence-specific DNA binding
Potri.002G154400	6.05575	6.21613	6.0252	6.03286	5.93092	5.89813	5.37586	5.56616	5.85907	5.65631	5.87001	5.42519	1	0	0	-0.148643	-0.495899	-0.447203			AT4G00750.1		S-adenosyl-L-methionine-dependent methyltransferases superfamily protein	|GO:0008152_metabolic process	|GO:0008168_methyltransferase activity
Potri.002G155300	6.04696	5.97853	6.21886	5.98191	5.34237	5.72936	6.24151	5.1029	4.78213	5.12896	4.94883	5.35555	1	0	0	-0.383428	-0.576661	-0.950638			AT2G45760.1	BAL,BAP2	BON association protein 2		|GO:0005515_protein binding
Potri.002G159700	3.77186	3.86844	4.00802	3.79743	4.002	3.80736	3.5193	3.61414	3.44713	3.73973	3.30239	3.4267	1	0	0	-0.0150141	-0.387305	-0.416816			AT4G00460.2	ATROPGEF3,ROPGEF3	RHO guanyl-nucleotide exchange factor 3		|GO:0005089_Rho guanyl-nucleotide exchange factor activity
Potri.002G162400	6.10719	6.03565	6.51865	7.74594	6.07082	6.08039	5.83981	5.57912	5.63658	6.20227	5.62279	5.87473	1	0	0	0.634578	-0.556054	-0.321888			AT3G61490.1		Pectin lyase-like superfamily protein	|GO:0005975_carbohydrate metabolic process	|GO:0004650_polygalacturonase activity
Potri.002G168700	3.9535	3.77895	4.17398	3.72384	3.10445	3.86117	3.54732	2.70759	2.72433	2.95134	2.70896	3.3868	1	0	0	-0.40885	-1.01991	-1.02644			AT4G23810.1	ATWRKY53,WRKY53	WRKY family transcription factor	|GO:0006355_regulation of transcription, DNA-templated	|GO:0003700_sequence-specific DNA binding transcription factor activity|GO:0043565_sequence-specific DNA binding
Potri.002G169100	1.73075	1.30469	1.9496	1.6933	1.77809	1.71519	1.5322	1.26011	1.32262	1.63599	1.04494	1.15377	1	0	0	0.0626219	-0.474178	-0.597516			AT4G01050.1	TROL	thylakoid rhodanese-like
Potri.002G170300	3.56134	3.96347	4.19093	4.19343	3.59859	3.41895	3.69026	2.80511	3.13472	3.25891	3.2812	3.0147	1	0	0	-0.163204	-0.732503	-0.80772			AT2G46495.1		RING/U-box superfamily protein
Potri.002G170400	1.81918	1.64556	2.0029	1.79867	1.53638	1.47701	1.44656	0.829355	0.89379	1.49204	1.32544	1.07176	1	0	0	-0.314674	-1.18971	-0.794034			AT3G61730.1	RMF	reduced male fertility
Potri.002G177900	3.25896	3.05419	3.25348	3.36577	2.98091	3.0691	2.78942	2.54456	2.80781	3.11795	2.74925	2.51963	1	0	0	-0.0492777	-0.543649	-0.428674			AT1G01140.1	CIPK9,PKS6,SnRK3.12	CBL-interacting protein kinase 9	|GO:0006468_protein phosphorylation|GO:0007165_signal transduction	|GO:0004672_protein kinase activity|GO:0005524_ATP binding
Potri.002G181800	2.84207	3.33388	3.12732	2.96991	2.85003	2.07595	2.58372	1.86601	1.89941	2.61945	1.82183	2.21589	1	0	0	-0.499683	-1.14861	-1.02147
Potri.002G182100	1.39313	1.58082	1.71867	1.85178	1.42887	1.15562	1.2802	1.11312	0.815937	1.06014	1.04945	1.32361	1	0	0	-0.0957845	-0.817816	-0.69199
Potri.002G185300	6.82998	7.29023	7.58395	7.90156	6.60019	7.21662	5.56009	5.59447	5.24158	6.67776	6.94632	6.34103	1	1	1	0.069658	-1.81682	-0.596018			AT5G59480.1		Haloacid dehalogenase-like hydrolase (HAD) superfamily protein
Potri.002G192700	1.63588	1.64623	1.98045	0.71849	1.88466	1.26266	0.788458	0.623809	0.496243	1.38204	1.03663	0.915323	1	0	1	-0.600677	-2.09746	-1.01951			AT1G02380.1
Potri.002G195400	4.64356	4.29133	5.41085	3.64305	4.46145	3.78391	3.88836	3.66455	3.36599	4.34673	3.7645	3.69847	1	0	1	-0.892968	-1.27336	-0.937561			AT2G47360.1
Potri.002G199700	2.52781	2.27425	2.29672	2.42718	2.03902	1.97415	1.67037	1.19888	1.49387	2.10367	2.15869	2.33383	1	0	1	-0.265037	-1.24127	-0.21235			AT4G13030.1		P-loop containing nucleoside triphosphate hydrolases superfamily protein
Potri.002G201900	6.22054	5.67934	6.34503	4.67328	5.97591	5.75903	4.74746	4.31457	4.63933	5.24435	5.79299	5.06608	1	0	1	-0.547914	-1.57134	-0.720721			AT2G47540.1		Pollen Ole e 1 allergen and extensin family protein
Potri.002G203500	8.16704	7.40358	7.8742	7.58288	7.2818	7.563	7.07006	7.24424	6.98313	7.48179	7.48252	7.57607	1	0	1	-0.36787	-0.749334	-0.335837			AT4G02380.1	AtLEA5,SAG21	senescence-associated gene 21	|GO:0006950_response to stress
Potri.002G209800	1.23795	1.13422	1.15634	1.091	0.926409	1.16311	0.824127	0	0.610424	1.0422	0.824776	0.940613	1	0	0	-0.209997	-1.54399	-0.459939
Potri.002G229200	8.01603	8.23278	8.57305	8.11131	8.23225	8.07109	7.75578	7.97099	7.85393	7.55654	7.35856	8.00228	1	0	0	-0.153023	-0.431048	-0.630086	4.2.1.3	K01681	AT2G05710.1	ACO3	aconitase 3	|GO:0008152_metabolic process
Potri.002G229900	1.44645	1.67036	1.86655	1.8421	2.09111	1.47469	1.09356	1.3398	0.499727	1.73816	1.1158	1.45472	1	0	0	0.218218	-1.09007	-0.321829		K05387	AT2G32400.1	ATGLR3.7,GLR3.7,GLR5	glutamate receptor 5	|GO:0006810_transport	|GO:0004970_ionotropic glutamate receptor activity|GO:0005234_extracellular-glutamate-gated ion channel activity|GO:0005215_transporter activity	|GO:0016020_membrane|GO:0030288_outer membrane-bounded periplasmic space
Potri.002G246400	3.18537	3.10623	3.6376	3.72551	3.40337	3.14162	2.76193	2.51623	2.25261	3.33784	2.47028	3.01465	1	0	0	0.126073	-0.928257	-0.389168			AT3G25130.1
Potri.002G257700	6.88557	6.92457	7.40314	6.84	7.38249	6.73688	6.55245	6.44164	5.82052	7.29137	6.6413	6.62864	1	0	0	-0.0762555	-0.793091	-0.204127			AT1G04040.1		HAD superfamily, subfamily IIIB acid phosphatase		|GO:0003993_acid phosphatase activity
Potri.002G257900	6.01894	5.94306	6.22687	6.35913	6.79568	5.94832	5.71548	5.69069	5.19889	6.22974	5.11095	5.75263	1	0	0	0.345602	-0.523567	-0.304681	2.4.1.12	K10999	AT5G44030.1	CESA4,IRX5,NWS2	cellulose synthase A4	|GO:0030244_cellulose biosynthetic process	|GO:0016760_cellulose synthase (UDP-forming) activity	|GO:0016020_membrane
Potri.002G262400	0.98681	1.20541	1.05236	0.876471	0.878759	0.795465	0.661615	0.695127	0.356633	0.925247	0.615967	0.655079	1	0	1	-0.479996	-1.18234	-0.744679			AT1G75160.1		Protein of unknown function (DUF620)
Potri.003G001200	3.17299	2.88995	2.8006	2.68229	2.39641	2.77132	2.0817	2.12566	1.98306	2.78542	2.5067	2.97363	1	0	1	-0.395202	-1.09486	-0.226695			AT4G24265.1
Potri.003G003800	5.0235	4.48491	4.92019	4.69102	5.27995	4.56378	4.14971	3.92136	3.35437	5.10773	4.0193	4.58271	1	0	0	0.0540616	-1.03444	-0.197906
Potri.003G010300	1.61726	1.28115	1.5115	1.15926	1.15474	1.10968	0.797077	0.77367	0.902162	0.547367	1.20114	1.1754	1	0	0	-0.564218	-1.20768	-0.825195			AT5G23170.1		Protein kinase superfamily protein	|GO:0006468_protein phosphorylation	|GO:0004672_protein kinase activity|GO:0005524_ATP binding
Potri.003G038500	6.52356	6.65057	6.26433	6.29542	6.00892	6.30774	5.00788	6.00394	6.10083	5.23556	5.74923	5.88693	1	0	0	-0.281278	-0.717402	-0.851163			AT3G13750.1	BGAL1	beta galactosidase 1	|GO:0005975_carbohydrate metabolic process	|GO:0004553_hydrolase activity, hydrolyzing O-glycosyl compounds|GO:0004565_beta-galactosidase activity	|GO:0009341_beta-galactosidase complex
Potri.003G048300	3.09925	3.04445	3.09269	3.1139	3.23149	3.08948	2.59794	2.84207	1.81457	1.40014	3.01913	2.10086	1	0	0	0.0760928	-0.701711	-0.893013			AT1G33490.1
Potri.003G048400	2.77109	2.74166	2.93294	2.76001	3.0073	2.30304	2.82319	1.71246	1.39201	0	2.31887	0.240943	1	0	0	-0.115947	-0.863119	-2.12154
Potri.003G065700	1.33828	2.00573	1.44496	1.32495	1.6989	0.795622	0.944822	0.835289	0.552929	2.18308	1.58638	1.09417	0	0	1	-0.481822	-1.52594	0.0918779
Potri.003G065800	1.709	2.52369	1.81526	1.61035	2.12354	0.714329	1.17779	0	0.703361	0.729696	1.25704	0.925042	1	0	0	-0.656535	-2.33501	-1.69456
Potri.003G070200	3.16215	2.75268	3.15103	2.87859	3.35263	2.93993	2.22939	2.50776	2.24865	2.64675	2.46892	2.51826	1	0	0	0.0440555	-0.830833	-0.570494			AT3G14170.1		Plant protein of unknown function (DUF936)
Potri.003G073200	2.38508	2.84671	2.86512	2.6018	2.60439	2.35596	1.94327	1.43892	1.97104	2.77132	1.63308	2.08009	1	0	0	-0.227027	-1.15951	-0.582126			AT3G06840.1
Potri.003G076800	5.99368	6.2136	5.90884	6.19532	5.63418	6.22768	5.48592	4.79105	4.68414	4.76231	5.25696	5.17751	1	0	0	-0.000958698	-1.03442	-0.984395			AT4G16600.1		Nucleotide-diphospho-sugar transferases superfamily protein		|GO:0016757_transferase activity, transferring glycosyl groups
Potri.003G087700	2.13744	2.14088	2.09409	2.56963	2.33106	1.79314	1.67071	2.05453	1.31804	2.11342	1.60643	1.16036	1	0	0	0.181882	-0.561265	-0.609325			AT4G18020.1	APRR2,PRR2	CheY-like two-component responsive regulator family protein	|GO:0000160_phosphorelay signal transduction system|GO:0006355_regulation of transcription, DNA-templated	|GO:0000156_phosphorelay response regulator activity|GO:0003677_DNA binding
Potri.003G099400	4.64476	3.75294	3.4604	3.46338	3.14581	3.48768	1.99965	1.95017	3.28841	3.15534	2.66827	2.99766	1	0	0	-0.726888	-1.66809	-1.19923	2.7.1.19	K00855	AT1G32060.1	PRK	phosphoribulokinase	|GO:0008152_metabolic process	|GO:0005524_ATP binding|GO:0016301_kinase activity
Potri.003G109300	5.10303	4.93768	5.19208	5.07092	4.48208	4.33715	4.0148	4.16611	4.23834	4.53759	3.98184	4.0484	1	0	0	-0.429891	-0.97951	-0.906941		K13783	AT3G47420.1	ATPS3,PS3	phosphate starvation-induced gene 3	|GO:0055085_transmembrane transport	|GO:0022857_transmembrane transporter activity	|GO:0016021_integral component of membrane
Potri.003G111500	6.7463	7.37111	8.00688	7.99968	6.97808	6.55502	6.81697	5.56581	5.89192	6.61005	6.08937	6.48185	1	0	0	-0.156196	-1.28381	-1.06387			AT1G12110.1	ATNRT1,B-1,CHL1,CHL1-1,NRT1,NRT1.1	nitrate transporter 1.1	|GO:0006857_oligopeptide transport	|GO:0005215_transporter activity	|GO:0016020_membrane
Potri.003G123700	4.05249	4.14869	3.84886	3.72336	3.9053	3.42884	3.4604	3.23646	3.49421	3.69768	3.26208	3.58171	1	0	0	-0.34698	-0.672333	-0.536143			AT1G12780.1	ATUGE1,UGE1	UDP-D-glucose/UDP-D-galactose 4-epimerase 1	|GO:0044237_cellular metabolic process|GO:0006012_galactose metabolic process	|GO:0003824_catalytic activity|GO:0050662_coenzyme binding|GO:0003978_UDP-glucose 4-epimerase activity
Potri.003G128600	9.19617	9.08779	9.46436	9.57577	9.40542	9.10581	8.92034	8.71643	8.71932	9.37812	9.08781	8.47528	1	0	0	0.117119	-0.470605	-0.231282		K09872	AT4G00430.1	PIP1;4,PIP1E,TMP-C	plasma membrane intrinsic protein 1;4	|GO:0006810_transport	|GO:0005215_transporter activity	|GO:0016020_membrane
Potri.003G132000	2.37282	2.14529	2.31073	2.35696	2.56041	2.27761	2.06362	2.08995	1.43779	2.03812	1.41135	2.36418	1	0	0	0.154337	-0.505425	-0.375326		K09422	AT1G63910.1	AtMYB103,MYB103	myb domain protein 103		|GO:0003677_DNA binding
Potri.003G138600	5.87238	6.11019	6.33558	5.91235	5.39116	5.49699	5.62459	4.56378	4.2375	5.22514	4.35435	4.98952	1	0	0	-0.508981	-1.20915	-1.2457			AT4G11070.1	AtWRKY41,WRKY41	WRKY family transcription factor	|GO:0006355_regulation of transcription, DNA-templated	|GO:0003700_sequence-specific DNA binding transcription factor activity|GO:0043565_sequence-specific DNA binding
Potri.003G147000	1.93123	1.97886	2.41045	2.41417	2.19007	2.06247	2.06726	0.900248	1.47286	1.76051	1.92071	1.95416	1	0	0	0.136355	-0.788038	-0.323439			AT2G01190.1		Octicosapeptide/Phox/Bem1p family protein
Potri.003G150800	8.10202	8.21902	8.51273	8.5905	7.70584	8.39686	8.28891	7.59178	7.65022	7.30559	6.85695	7.88596	1	0	0	-0.0103161	-0.410268	-0.881068			AT5G51190.1		Integrase-type DNA-binding superfamily protein	|GO:0006355_regulation of transcription, DNA-templated	|GO:0003700_sequence-specific DNA binding transcription factor activity
Potri.003G156100	8.20862	8.23181	9.21753	7.39853	8.4989	8.23225	7.58395	7.07571	6.35749	8.16704	7.3022	7.17283	1	0	0	-0.521422	-1.55078	-1.01917	1.11.1.7	K00430	AT1G30870.1		Peroxidase superfamily protein	|GO:0006979_response to oxidative stress|GO:0055114_oxidation-reduction process	|GO:0004601_peroxidase activity|GO:0020037_heme binding
Potri.003G163800	1.15576	1.18178	2.00053	1.17754	1.38784	1.108	0.784552	0.650381	0.962809	0.823252	1.21417	1.05341	1	0	0	-0.446623	-1.29462	-0.796763			AT1G28100.1
Potri.003G165800	6.22575	6.09381	6.22517	5.41263	5.96285	5.52829	5.58095	5.41396	5.36229	5.64862	6.11416	5.60146	1	0	1	-0.537249	-0.74071	-0.381652			AT2G33510.1
Potri.003G172300	5.24166	4.70483	5.22472	4.59941	4.71087	4.87687	4.41651	4.33148	4.05326	4.44401	4.86008	4.69233	1	0	1	-0.355971	-0.835527	-0.416375			AT1G67330.1		Protein of unknown function (DUF579)
Potri.003G173300	4.04673	3.83638	4.02047	3.73425	4.38244	3.87154	3.34309	3.32776	3.14298	3.82273	2.94901	4.17055	1	0	0	0.0565949	-0.759094	-0.255975			AT1G27920.1	MAP65-8	microtubule-associated protein 65-8
Potri.003G174300	4.91513	4.59222	5.22684	4.76794	4.59696	4.16724	4.31791	4.16574	4.56696	4.24242	4.38609	4.32787	1	0	0	-0.418163	-0.598842	-0.640683			AT3G24020.1		Disease resistance-responsive (dirigent-like protein) family protein
Potri.003G181900	2.87675	2.07354	2.75383	1.73898	2.12141	2.08622	1.45833	1.29728	1.98135	2.49765	2.30407	2.16111	0	0	1	-0.775824	-1.31381	-0.343369			AT5G25110.1	CIPK25,SnRK3.25	CBL-interacting protein kinase 25	|GO:0006468_protein phosphorylation|GO:0007165_signal transduction	|GO:0004672_protein kinase activity|GO:0005524_ATP binding
Potri.003G192500	6.45021	6.7463	7.33937	7.27537	6.38023	6.48096	6.00199	5.74617	5.603	5.98459	6.46732	6.42312	1	0	0	-0.124306	-1.11459	-0.592411			AT5G07050.1		nodulin MtN21 /EamA-like transporter family protein			|GO:0016020_membrane
Potri.003G193700	4.84682	4.64974	5.29605	3.74937	4.69102	4.40189	3.86313	3.39948	2.9132	4.35162	4.04338	4.01124	1	0	1	-0.651079	-1.60521	-0.849833			AT5G06990.1		Protein of unknown function, DUF617
Potri.003G215400	2.49447	2.66439	2.61222	2.83731	2.49216	2.62378	2.38117	2.15217	1.86314	2.43393	2.37101	2.36368	1	0	0	0.0788293	-0.551919	-0.246026			AT3G58040.1	SINAT2	seven in absentia of Arabidopsis 2	|GO:0006511_ubiquitin-dependent protein catabolic process|GO:0007275_multicellular organismal development		|GO:0005634_nucleus
Potri.003G215600	5.85488	6.53705	6.4919	6.70915	4.99758	5.00531	5.05961	4.56326	4.67308	5.17457	5.33555	4.47889	1	0	0	-0.520879	-1.58032	-1.31139			AT3G58060.1		Cation efflux family protein	|GO:0006812_cation transport|GO:0055085_transmembrane transport	|GO:0008324_cation transmembrane transporter activity	|GO:0016021_integral component of membrane
Potri.003G216200	6.97656	7.31358	7.19734	5.73674	6.89457	6.7389	5.96285	6.07133	5.97439	5.96519	6.85504	5.9426	1	0	0	-0.634961	-1.1781	-0.856914			AT1G55210.1		Disease resistance-responsive (dirigent-like protein) family protein
Potri.003G220200	4.73568	4.60835	4.64493	3.70449	4.27788	4.10686	3.39244	3.09619	3.05751	4.48357	4.0376	4.18086	1	0	1	-0.646608	-1.58339	-0.437856		K09286	AT5G19790.1	RAP2.11	related to AP2 11	|GO:0006355_regulation of transcription, DNA-templated	|GO:0003700_sequence-specific DNA binding transcription factor activity
Potri.004G016800	8.23225	7.66183	7.72424	7.10618	7.30784	7.66165	6.86224	5.94716	6.28087	7.23173	8.38437	8.00076	0	0	1	-0.521757	-1.49326	0.0515909			AT1G11655.1
Potri.004G021300	6.34503	6.43954	6.35394	6.27325	5.27941	5.57906	5.74415	5.5314	5.36472	5.83156	5.75275	4.72608	1	0	0	-0.616863	-0.83858	-0.877993			AT2G46410.1	CPC	Homeodomain-like superfamily protein		|GO:0003677_DNA binding
Potri.004G041200	5.27206	5.19372	5.30843	5.58709	4.90227	4.70276	4.7303	4.35639	4.36323	5.05905	4.81187	4.7758	1	0	0	-0.147193	-0.792002	-0.382418			AT3G47160.1		RING/U-box superfamily protein
Potri.004G054800	3.71048	3.47258	3.86996	3.33806	2.35637	2.9119	2.98455	2.06331	2.27835	2.63965	2.89315	2.57663	1	0	1	-0.857925	-1.36066	-1.10701			AT4G18550.1		alpha/beta-Hydrolases superfamily protein	|GO:0006629_lipid metabolic process	|GO:0004806_triglyceride lipase activity
Potri.004G058100	5.16202	5.33672	5.71438	4.21599	5.11192	5.1144	4.49515	4.38095	4.39946	4.79154	4.73532	4.72594	1	0	1	-0.56798	-1.03178	-0.692476			AT4G18640.1	MRH1	Leucine-rich repeat protein kinase family protein	|GO:0006468_protein phosphorylation	|GO:0004672_protein kinase activity|GO:0005524_ATP binding|GO:0005515_protein binding
Potri.004G059600	5.0869	5.02678	5.19967	5.38941	5.74901	5.3097	4.69018	4.93721	4.60684	4.96748	4.18471	5.08921	1	0	0	0.399606	-0.366635	-0.317543	2.4.1.12	K10999	AT4G18780.1	ATCESA8,CESA8,IRX1,LEW2	cellulose synthase family protein	|GO:0030244_cellulose biosynthetic process	|GO:0016760_cellulose synthase (UDP-forming) activity	|GO:0016020_membrane
Potri.004G059700	3.38286	3.27587	3.1923	2.88442	2.75078	2.86245	2.83932	2.21321	2.98345	2.85809	2.54027	2.75568	1	0	0	-0.51403	-0.652672	-0.642468
Potri.004G062000	3.38165	2.77192	3.16408	2.98141	3.02387	3.00735	2.672	2.06886	2.13719	3.00851	2.60556	2.90101	1	0	0	-0.139822	-0.955996	-0.319599			AT1G17030.1
Potri.004G068500	4.33892	4.40277	4.59439	4.59206	3.90626	4.35167	3.67109	3.30916	3.59237	3.77941	4.30122	3.93761	1	0	0	-0.145967	-0.979917	-0.450566			AT5G14940.1		Major facilitator superfamily protein	|GO:0006857_oligopeptide transport|GO:0055085_transmembrane transport	|GO:0005215_transporter activity	|GO:0016020_membrane|GO:0016021_integral component of membrane
Potri.004G074000	5.06054	5.26929	5.30305	4.43896	4.86619	5.1359	4.24167	4.80876	3.26798	5.32064	4.57661	5.51944	0	0	1	-0.385139	-1.01689	-0.0231203	1.14.13.-	K02294	AT4G25700.1	B1,BCH1,BETA-OHASE 1,chy1	beta-hydroxylase 1	|GO:0006633_fatty acid biosynthetic process|GO:0055114_oxidation-reduction process	|GO:0005506_iron ion binding|GO:0016491_oxidoreductase activity
Potri.004G074300	5.24389	5.4362	5.48592	5.14989	4.8934	4.74662	4.89519	4.62204	4.61147	5.66221	4.99764	4.86888	0	0	1	-0.465717	-0.697939	-0.176951			AT5G17300.1	RVE1	Homeodomain-like superfamily protein		|GO:0003677_DNA binding
Potri.004G088500	1.06965	1.30626	1.46561	1.31258	1.1991	1.23987	1.11033	0.746566	0.616658	1.33982	0.738011	0.941031	1	0	0	-0.0654237	-0.870683	-0.474537			AT1G69550.1		disease resistance protein (TIR-NBS-LRR class)	|GO:0007165_signal transduction|GO:0045087_innate immune response|GO:0006915_apoptotic process	|GO:0005515_protein binding|GO:0043531_ADP binding|GO:0004888_transmembrane signaling receptor activity|GO:0005524_ATP binding	|GO:0005622_intracellular|GO:0031224_intrinsic component of membrane
Potri.004G099400	1.31489	0.576654	1.80753	1.9567	1.46633	1.09824	0.485369	0.378955	0.489212	1.16514	0.511694	0.819218	1	0	0	0.369145	-2.02061	-0.880811			AT1G73830.1	BEE3	BR enhanced expression 3	|GO:0006355_regulation of transcription, DNA-templated	|GO:0030528_transcription regulator activity
Potri.004G111100	2.81314	2.91736	3.32433	3.36214	2.51226	3.21822	1.80819	0.736969	2.33664	2.47534	2.58779	3.40878	1	0	0	0.0456771	-1.58093	-0.170392			AT3G30530.1	ATBZIP42,bZIP42	basic leucine-zipper 42	|GO:0006355_regulation of transcription, DNA-templated	|GO:0003700_sequence-specific DNA binding transcription factor activity|GO:0043565_sequence-specific DNA binding|GO:0046983_protein dimerization activity
Potri.004G111400	6.93448	6.35631	6.93448	7.26301	6.62842	6.65051	6.42035	6.35184	6.13015	6.27647	6.67204	6.2766	1	0	0	0.113282	-0.46529	-0.349128			AT3G30390.1		Transmembrane amino acid transporter family protein
Potri.004G112800	7.0999	7.27124	7.26731	7.86698	5.52056	5.87153	6.22387	5.17751	5.53291	6.12342	5.96519	5.67836	1	0	0	-0.402616	-1.52126	-1.29515	1.1.1.37	K00026	AT3G47520.1	MDH	malate dehydrogenase	|GO:0055114_oxidation-reduction process|GO:0006694_steroid biosynthetic process|GO:0006108_malate metabolic process	|GO:0016491_oxidoreductase activity|GO:0003854_3-beta-hydroxy-delta5-steroid dehydrogenase activity|GO:0016616_oxidoreductase activity, acting on the CH-OH group of donors, NAD or NADP as acceptor|GO:0030060_L-malate dehydrogenase activity
Potri.004G122900	8.70178	8.59674	8.68164	8.48895	7.55083	8.08834	8.69943	7.03403	7.0538	8.10227	7.19934	7.33027	1	0	0	-0.569817	-0.839936	-1.06299			AT5G39670.1		Calcium-binding EF-hand family protein
Potri.004G149800	2.91478	2.66785	3.28047	3.85274	3.4363	2.55405	2.6871	2.70763	1.8786	2.934	2.2854	2.29326	1	0	0	0.449363	-0.594648	-0.515569			AT5G66580.1
Potri.004G154700	1.4589	1.79069	1.90561	1.74071	1.86314	1.46486	1.11144	0.771387	0.96973	1.17834	1.80437	1.38787	1	0	0	-0.0453295	-1.29939	-0.372462			AT1G75180.1		Erythronate-4-phosphate dehydrogenase family protein
Potri.004G157600	5.1453	4.91597	5.4199	4.03686	4.38575	4.73738	3.94868	3.83222	3.31426	4.6552	4.22434	4.1045	1	0	1	-0.789033	-1.5246	-0.859356			AT2G21540.1	ATSFH3,SFH3	SEC14-like 3
Potri.004G161400	1.42364	1.22232	1.36141	1.06745	1.96543	0.931117	0.676925	0.900566	0.408219	1.09972	0.823004	1.11782	1	0	0	0.0980846	-1.35495	-0.572927			AT4G10520.1		Subtilase family protein	|GO:0006508_proteolysis|GO:0043086_negative regulation of catalytic activity	|GO:0004252_serine-type endopeptidase activity|GO:0042802_identical protein binding
Potri.004G163800	4.32918	4.2361	4.65442	4.41767	4.58641	4.34081	3.90296	4.24167	3.78692	4.49266	3.81482	3.86953	1	0	0	0.0356791	-0.452231	-0.342775			AT4G38900.2		Basic-leucine zipper (bZIP) transcription factor family protein	|GO:0006355_regulation of transcription, DNA-templated	|GO:0003700_sequence-specific DNA binding transcription factor activity|GO:0043565_sequence-specific DNA binding|GO:0046983_protein dimerization activity
Potri.004G181900	2.47083	2.55631	2.00048	2.18681	2.1775	2.74795	1.42913	1.71122	1.90314	1.8459	1.58016	1.90148	1	0	0	0.0420274	-0.889633	-0.763411			AT2G17040.1	anac036,NAC036	NAC domain containing protein 36	|GO:0006355_regulation of transcription, DNA-templated	|GO:0003677_DNA binding
Potri.004G200400	7.44968	6.83121	7.29531	7.36923	6.79805	7.29534	7.10707	6.46175	6.66238	5.96757	6.76427	6.5212	1	0	0	-0.0398591	-0.449208	-0.76727			AT5G22250.1		Polynucleotidyl transferase, ribonuclease H-like superfamily protein			|GO:0005634_nucleus
Potri.004G201600	4.98306	4.73652	5.24086	4.94152	4.76261	4.87243	4.5854	4.36307	4.15079	5.2068	4.75766	4.68516	0	0	1	-0.145536	-0.649552	-0.10257			AT5G22400.1		Rho GTPase activating protein with PAK-box/P21-Rho-binding domain	|GO:0007165_signal transduction	|GO:0005515_protein binding	|GO:0005622_intracellular
Potri.004G205000	2.32575	2.29206	2.37634	2.6704	2.43996	1.88684	1.87147	1.94257	1.43798	2.17555	2.16527	2.28303	1	0	0	0.0454756	-0.746818	-0.155007			AT5G42340.1	PUB15	Plant U-Box 15	|GO:0016567_protein ubiquitination	|GO:0005515_protein binding|GO:0004842_ubiquitin-protein transferase activity	|GO:0000151_ubiquitin ligase complex
Potri.004G208800	3.0264	2.43	2.80035	2.07686	2.54654	2.16111	1.65087	1.56817	1.31918	2.14088	2.19756	2.01781	1	0	1	-0.601712	-1.64389	-0.800808			AT4G38190.1	ATCSLD4,CSLD4	cellulose synthase like D4	|GO:0030244_cellulose biosynthetic process	|GO:0016760_cellulose synthase (UDP-forming) activity	|GO:0016020_membrane
Potri.004G214700	3.86217	3.74896	4.10803	3.89022	4.08932	3.73186	3.72023	3.64701	3.50626	3.78175	3.28914	3.82658	1	0	0	-0.0032526	-0.309806	-0.282666			AT5G60800.2		Heavy metal transport/detoxification superfamily protein	|GO:0030001_metal ion transport	|GO:0046872_metal ion binding
Potri.004G216900	5.26208	5.13754	5.34005	5.11895	5.15412	4.57822	4.89272	4.72595	4.4505	4.77946	4.84014	5.07092	1	0	0	-0.283779	-0.56598	-0.35718			AT2G28200.1		C2H2-type zinc finger family protein
Potri.005G007200	2.09939	2.34788	2.37011	1.80536	1.88878	1.76613	1.80357	2.01504	1.45482	1.9051	1.81424	1.79768	1	0	1	-0.603345	-0.666555	-0.577206			AT4G25810.1	XTH23,XTR6	xyloglucan endotransglycosylase 6	|GO:0005975_carbohydrate metabolic process|GO:0006073_cellular glucan metabolic process	|GO:0004553_hydrolase activity, hydrolyzing O-glycosyl compounds|GO:0016762_xyloglucan:xyloglucosyl transferase activity	|GO:0005618_cell wall|GO:0048046_apoplast
Potri.005G020200	3.22721	3.90108	3.36238	3.39658	3.13625	3.29268	2.67526	2.49637	2.30334	3.34861	2.55951	2.99612	1	0	0	-0.274097	-1.17747	-0.584886			AT5G57580.1		Calmodulin-binding protein
Potri.005G030700	3.51085	3.78031	4.05922	3.91444	3.62607	3.8245	3.56598	2.85414	2.63802	3.94514	3.02197	3.27675	1	0	0	-0.00807679	-0.799459	-0.361027			AT1G69550.1		disease resistance protein (TIR-NBS-LRR class)	|GO:0007165_signal transduction|GO:0045087_innate immune response|GO:0006915_apoptotic process	|GO:0005515_protein binding|GO:0043531_ADP binding|GO:0004888_transmembrane signaling receptor activity|GO:0005524_ATP binding	|GO:0005622_intracellular|GO:0031224_intrinsic component of membrane
Potri.005G031200	4.40249	4.60113	5.20073	4.79918	4.57824	4.69808	4.32529	3.89759	3.34548	4.82493	3.71227	4.1162	1	0	0	-0.0845556	-0.911097	-0.505364			AT4G12010.1		Disease resistance protein (TIR-NBS-LRR class) family	|GO:0007165_signal transduction|GO:0045087_innate immune response|GO:0006915_apoptotic process	|GO:0043531_ADP binding|GO:0005515_protein binding|GO:0004888_transmembrane signaling receptor activity|GO:0005524_ATP binding	|GO:0005622_intracellular|GO:0031224_intrinsic component of membrane
Potri.005G031600	3.84498	4.06507	4.48606	4.23293	4.05407	4.15893	3.85705	3.24691	2.93284	4.25651	3.31156	3.66568	1	0	0	-0.00687437	-0.819769	-0.383257			AT4G12010.1		Disease resistance protein (TIR-NBS-LRR class) family	|GO:0007165_signal transduction|GO:0045087_innate immune response|GO:0006915_apoptotic process	|GO:0005515_protein binding|GO:0043531_ADP binding|GO:0004888_transmembrane signaling receptor activity|GO:0005524_ATP binding	|GO:0005622_intracellular|GO:0031224_intrinsic component of membrane
Potri.005G031900	2.45026	2.72724	3.06633	2.89665	2.95608	2.84883	2.39378	2.02931	1.74695	3.10573	2.29634	2.31864	1	0	0	0.15256	-0.849182	-0.171224			AT1G69550.1		disease resistance protein (TIR-NBS-LRR class)	|GO:0006915_apoptotic process	|GO:0005515_protein binding|GO:0043531_ADP binding|GO:0005524_ATP binding
Potri.005G032000	2.40987	2.57851	2.55187	2.61945	2.25256	2.43964	2.05495	1.73834	1.23011	2.76954	1.96835	1.69502	1	0	0	-0.0856718	-1.04938	-0.367392			AT4G16990.1	RLM3	disease resistance protein (TIR-NBS class), putative	|GO:0007165_signal transduction|GO:0045087_innate immune response	|GO:0005515_protein binding|GO:0004888_transmembrane signaling receptor activity	|GO:0005622_intracellular|GO:0031224_intrinsic component of membrane
Potri.005G036800	4.92432	5.03434	5.44438	5.71295	4.36148	4.57557	5.35941	4.25101	3.73001	4.15625	3.5285	3.95792	1	0	0	-0.143646	-0.559237	-1.30676			AT3G05200.1	ATL6	RING/U-box superfamily protein
Potri.005G039800	3.4753	2.73718	2.77563	2.2229	3.45399	2.11426	1.70821	2.31205	1.06788	2.86785	1.7074	1.68964	1	0	0	-0.351659	-1.56166	-1.00365			AT1G72210.1		basic helix-loop-helix (bHLH) DNA-binding superfamily protein	|GO:0006355_regulation of transcription, DNA-templated	|GO:0030528_transcription regulator activity
Potri.005G061500	3.51145	2.67743	3.43415	4.02152	3.13319	2.71489	1.90374	2.5381	1.9097	3.45583	2.6466	2.70803	1	0	0	0.158283	-1.31303	-0.302291			AT5G09760.1		Plant invertase/pectin methylesterase inhibitor superfamily	|GO:0042545_cell wall modification	|GO:0030599_pectinesterase activity|GO:0004857_enzyme inhibitor activity	|GO:0005618_cell wall
Potri.005G072500	3.14705	2.72631	3.05997	2.65873	3.24571	3.15776	2.17555	1.94082	1.73173	2.87641	2.13629	2.3026	1	0	0	0.061666	-1.26222	-0.606335			AT5G65280.1	GCL1	GCR2-like 1
Potri.005G082000	6.66247	6.6656	6.89504	7.07363	6.53005	7.00435	6.70818	5.86223	6.4819	6.49	6.29995	6.34503	1	0	0	0.144828	-0.356016	-0.368497		K14431	AT5G65210.1	TGA1	bZIP transcription factor family protein	|GO:0006355_regulation of transcription, DNA-templated	|GO:0003700_sequence-specific DNA binding transcription factor activity|GO:0043565_sequence-specific DNA binding|GO:0046983_protein dimerization activity
Potri.005G092400	3.31909	3.10295	3.34746	3.0691	2.85264	2.92984	2.98949	2.63685	2.28768	2.94177	3.27796	2.7562	0	0	1	-0.347685	-0.682542	-0.284664			AT5G08240.1
Potri.005G099600	6.5	6.48827	6.53705	6.40767	6.31374	6.00199	6.17097	6.10083	6.04199	6.04715	6.14297	5.83178	1	0	0	-0.260416	-0.408203	-0.502082	1.1.1.41	K00030	AT4G35260.1	IDH-I,IDH1	isocitrate dehydrogenase 1	|GO:0055114_oxidation-reduction process	|GO:0016616_oxidoreductase activity, acting on the CH-OH group of donors, NAD or NADP as acceptor|GO:0051287_NAD binding|GO:0000287_magnesium ion binding
Potri.005G106300	5.16441	4.91274	5.15855	3.96499	4.62343	4.97219	3.8691	3.36743	3.38386	4.8738	4.88454	4.66619	1	0	1	-0.523729	-1.60836	-0.280731			AT3G51380.1	IQD20	IQ-domain 20		|GO:0005515_protein binding
Potri.005G107300	3.4752	2.95357	2.65008	2.09509	3.15153	2.88442	1.70677	1.49633	2.52477	2.40056	2.93211	2.23087	1	0	0	-0.336087	-1.32478	-0.600338			AT4G35750.1		SEC14 cytosolic factor family protein / phosphoglyceride transfer family protein
Potri.005G117100	4.04277	3.61882	3.44997	2.77228	3.60893	3.36058	3.08463	2.55132	2.33364	3.71037	3.49241	2.87528	0	0	1	-0.480253	-1.16311	-0.355437			AT4G38960.1		B-box type zinc finger family protein		|GO:0008270_zinc ion binding	|GO:0005622_intracellular
Potri.005G119700	4.85346	4.68792	5.281	4.13898	5.00753	4.46613	4.27788	4.01961	3.40878	4.43654	4.25915	4.24324	1	0	0	-0.394719	-1.06667	-0.674594			AT4G36490.1	ATSFH12,SFH12	SEC14-like 12
Potri.005G145400	6.47567	6.59792	6.43954	6.52585	6.52585	6.35192	5.65349	6.09914	6.40166	5.99482	5.83868	6.01597	1	0	0	-0.0362151	-0.428004	-0.561555	3.5.1.49	K01455	AT4G37560.1		Acetamidase/Formamidase family protein	|GO:0008152_metabolic process	|GO:0016811_hydrolase activity, acting on carbon-nitrogen (but not peptide) bonds, in linear amides
Potri.005G147000	1.22351	1.19203	1.67467	1.70228	1.13627	1.11384	1.15562	0.71184	0.697431	0.961583	0.829029	1.18983	1	0	0	-0.0599493	-0.952154	-0.679281			AT4G37640.1	ACA2	calcium ATPase 2	|GO:0008152_metabolic process	|GO:0000166_nucleotide binding|GO:0046872_metal ion binding|GO:0003824_catalytic activity
Potri.005G160600	1.1802	1.43463	1.68458	1.6765	1.28657	1.04945	0.788859	0.743328	0.668726	0.911023	0.406867	0.807546	1	0	0	-0.139564	-1.38019	-1.40577			AT4G16580.1		Protein phosphatase 2C family protein		|GO:0003824_catalytic activity
Potri.005G161900	1.02066	0.547015	2.39204	0.612042	0.350991	0.256548	0.364495	0.341326	0.417865	0.898967	0	0.1818	0	0	1	-2.52298	-2.68841	-2.52218	1.11.1.11	K00434	AT4G09010.1	APX4,TL29	ascorbate peroxidase 4	|GO:0006979_response to oxidative stress|GO:0055114_oxidation-reduction process	|GO:0004601_peroxidase activity|GO:0020037_heme binding
Potri.005G163300	7.16639	7.59178	7.50341	7.4387	7.03634	6.84896	7.25575	6.1416	6.35322	6.8102	7.07363	6.69638	1	0	0	-0.304432	-0.769173	-0.567029			AT4G08950.1	EXO	Phosphate-responsive 1 family protein
Potri.005G163500	7.17818	7.58288	7.4194	7.45584	6.99033	6.88306	7.23713	6.0348	6.38383	6.76106	7.0968	6.67082	1	0	0	-0.27291	-0.765365	-0.552132			AT4G08950.1	EXO	Phosphate-responsive 1 family protein
Potri.005G163600	7.31167	7.7383	7.65273	7.57607	7.14395	6.96002	7.35153	6.27043	6.45884	7.01	7.19734	6.79739	1	0	0	-0.330655	-0.810013	-0.571896			AT4G08950.1	EXO	Phosphate-responsive 1 family protein
Potri.005G163700	7.3049	7.70588	7.50323	7.68022	7.07363	7.09237	7.36953	6.15658	6.54599	6.85431	7.29415	6.84895	1	0	0	-0.204473	-0.73721	-0.502543			AT4G08950.1	EXO	Phosphate-responsive 1 family protein
Potri.005G167800	3.21349	3.03905	3.69416	4.21573	2.54144	3.14357	2.62806	2.61004	1.53876	2.47151	2.32409	3.06706	1	0	0	0.140208	-1.17022	-0.784081	3.2.1.58	K01210				|GO:0005975_carbohydrate metabolic process	|GO:0004553_hydrolase activity, hydrolyzing O-glycosyl compounds
Potri.005G168000	6.41599	6.35913	6.40795	6.85486	5.51029	4.85305	5.34788	5.13842	5.18442	5.52604	5.34271	4.94405	1	0	0	-0.413625	-1.18998	-1.12381			AT1G22170.1		Phosphoglycerate mutase family protein	|GO:0006096_glycolytic process	|GO:0016868_intramolecular transferase activity, phosphotransferases
Potri.005G179800	2.90486	2.6931	2.95397	2.63511	2.65342	2.85305	2.06092	1.80275	2.47347	2.81483	2.49271	2.37422	1	0	0	-0.161083	-0.872727	-0.333051			AT4G31115.2		Protein of unknown function (DUF1997)
Potri.005G186200	6.21987	6.72087	6.58954	6.1681	5.86312	5.97549	6.12835	5.64198	6.03854	6.60837	6.15067	6.07414	0	0	1	-0.524329	-0.581749	-0.23034			AT4G19950.1
Potri.005G197600	2.40044	1.86258	2.06544	1.54105	0.424212	1.79223	1.43687	0	1.50684	1.63774	1.87106	1.7561	0	0	1	-1.09917	-1.50905	-0.499085
Potri.005G204600	5.83433	5.62331	5.99154	5.615	5.13021	5.19651	5.6156	4.94519	4.76088	5.48666	5.07627	4.9103	1	0	0	-0.504501	-0.68375	-0.660396			AT3G59080.1		Eukaryotic aspartyl protease family protein	|GO:0006508_proteolysis	|GO:0004190_aspartic-type endopeptidase activity
Potri.005G205600	8.3336	7.99851	8.34188	8.47574	8.42026	7.75849	7.85323	8.00208	7.09059	7.98234	6.76618	7.45928	1	0	0	0.0196222	-0.53522	-0.750816
Potri.005G206200	1.64411	0.983598	1.47701	1.70915	0.59485	1.23304	0.970361	0.00101912	0.707843	0.00279563	0.419105	0.691092	1	0	0	-0.242489	-1.61674	-2.35748		K08902	AT1G03600.1	PSB27	photosystem II family protein
Potri.005G225400	3.34081	3.77629	3.8099	4.10524	3.40026	3.56317	3.17036	3.24302	3.05008	3.44594	3.17504	3.70322	1	0	0	0.0699081	-0.553383	-0.218718			AT3G54790.1		ARM repeat superfamily protein	|GO:0016567_protein ubiquitination	|GO:0005515_protein binding|GO:0004842_ubiquitin-protein transferase activity	|GO:0000151_ubiquitin ligase complex
Potri.005G225600	3.11452	3.69831	3.6192	3.74592	3.66661	3.42626	3.16252	3.09444	1.974	3.52723	1.84808	2.81972	1	0	0	0.130796	-0.747445	-0.688668			AT2G31160.1	LSH3	Protein of unknown function (DUF640)
Potri.005G240900	6.16136	6.01685	6.10973	5.92173	5.34379	5.66243	4.52737	5.16143	5.33211	4.81138	5.54094	5.24911	1	0	0	-0.442953	-1.07399	-0.883963			AT1G75800.1		Pathogenesis-related thaumatin superfamily protein
Potri.005G252000	2.48274	2.63468	2.67416	2.64708	2.76954	2.31115	2.42559	2.36072	1.93972	2.14076	2.23089	2.41098	1	0	0	-0.0130686	-0.420355	-0.41054			AT1G20650.1		Protein kinase superfamily protein	|GO:0006468_protein phosphorylation	|GO:0004672_protein kinase activity|GO:0005524_ATP binding
Potri.005G256100	2.51194	3.50248	3.12936	3.52669	2.09063	2.10671	2.01865	1.74827	1.9445	2.38242	2.07595	1.73345	1	0	0	-0.41497	-1.46392	-1.22395		K08176	AT1G76430.1	PHT1;9	phosphate transporter 1;9	|GO:0055085_transmembrane transport	|GO:0022857_transmembrane transporter activity	|GO:0016021_integral component of membrane
Potri.005G259600	4.31754	4.78422	4.65146	5.16261	4.21916	4.51891	4.58252	4.07433	4.14181	4.09233	3.62602	4.30564	1	0	0	0.0950754	-0.328228	-0.592374			AT2G33580.1		Protein kinase superfamily protein	|GO:0006468_protein phosphorylation|GO:0016998_cell wall macromolecule catabolic process	|GO:0004672_protein kinase activity|GO:0005524_ATP binding
Potri.006G008500	4.19137	3.08463	3.56088	3.10862	4.5889	3.07107	2.93872	3.61718	1.95646	2.76568	1.70619	2.3734	1	0	0	0.0995811	-0.772095	-1.5378			AT3G22142.1		Bifunctional inhibitor/lipid-transfer protein/seed storage 2S albumin superfamily protein
Potri.006G016200	6.08489	5.94186	6.59337	6.63202	6.11236	6.20725	5.58813	5.48481	5.36732	5.87088	5.39766	5.57246	1	0	0	0.102062	-0.765092	-0.617814			AT4G17230.1	SCL13	SCARECROW-like 13
Potri.006G033500	4.69039	5.06908	4.71476	5.44211	3.41962	4.22835	3.84381	3.69703	3.29307	3.58623	3.94741	3.7692	1	0	0	-0.241291	-1.27596	-1.11824			AT5G07050.1		nodulin MtN21 /EamA-like transporter family protein			|GO:0016020_membrane
Potri.006G038400	5.87001	6.33057	6.90893	7.28373	6.15809	6.16285	5.43422	5.77805	5.85776	5.94708	5.87086	5.59004	1	0	0	0.208097	-0.742409	-0.631087	1.4.7.1	K00284	AT5G04140.2	FD-GOGAT,GLS1,GLU1,GLUS	glutamate synthase 1	|GO:0008152_metabolic process|GO:0055114_oxidation-reduction process|GO:0006537_glutamate biosynthetic process|GO:0006807_nitrogen compound metabolic process	|GO:0016491_oxidoreductase activity|GO:0015930_glutamate synthase activity|GO:0016638_oxidoreductase activity, acting on the CH-NH2 group of donors
Potri.006G039500	2.87138	2.98345	2.99964	2.88466	2.76179	2.644	2.28871	2.60922	2.5607	2.70757	2.39482	2.17392	1	0	0	-0.215493	-0.542273	-0.604263			AT3G45940.1		Glycosyl hydrolases family 31 protein	|GO:0005975_carbohydrate metabolic process	|GO:0004553_hydrolase activity, hydrolyzing O-glycosyl compounds
Potri.006G044200	4.71786	3.85813	3.83046	3.72292	3.23906	4.03916	3.42836	3.46628	2.91257	3.39868	2.87967	3.85086	1	0	0	-0.528266	-0.982044	-0.827099
Potri.006G044400	1.45454	1.71893	2.38251	1.93525	1.17779	0.718073	1.14186	1.06465	0.414402	1.20206	0.969692	0.438054	1	0	0	-0.801511	-1.64823	-1.65768			AT1G74670.1		Gibberellin-regulated family protein
Potri.006G045600	1.52416	1.51733	1.24927	1.649	1.25181	1.01737	1.32361	0.958387	0.474878	1.18566	0.721125	0.888418	1	0	0	-0.171761	-0.851229	-0.882898			AT2G41460.1	ARP	apurinic endonuclease-redox protein	|GO:0006281_DNA repair	|GO:0004518_nuclease activity
Potri.006G061400	4.77869	4.39303	4.36974	4.16304	4.70231	4.002	2.85659	2.19756	2.42511	4.66731	2.82722	3.27807	1	0	0	-0.215169	-2.21941	-0.754255			AT2G12462.1
Potri.006G061500	5.3406	4.99989	5.22056	5.4254	4.86214	5.34452	4.26719	4.57275	4.34318	4.44804	4.7171	5.0816	1	0	0	0.0384477	-0.823552	-0.435214			AT2G12550.1		ubiquitin-associated (UBA)/TS-N domain-containing protein		|GO:0005515_protein binding
Potri.006G065900	5.93929	5.76821	5.99297	5.97295	5.77981	5.78072	5.71547	5.17428	4.77914	6.07648	5.50544	5.67676	1	0	0	-0.0568748	-0.642358	-0.132466			AT2G43290.1	MSS3	Calcium-binding EF-hand family protein	|GO:0007165_signal transduction	|GO:0005509_calcium ion binding	|GO:0005578_proteinaceous extracellular matrix
Potri.006G069500	4.02905	3.82607	3.88067	3.42676	3.62048	3.88429	3.03895	3.47625	2.84193	3.27532	3.34498	3.41389	1	0	0	-0.278643	-0.844796	-0.619042			AT2G26660.1	ATSPX2,SPX2	SPX domain gene 2
Potri.006G069800	2.47005	2.22603	1.65425	1.55814	1.44146	1.75051	1.38204	1.26966	1.09229	0.691092	1.68233	1.69701	1	0	0	-0.782811	-1.32093	-1.03296			AT2G41475.1		Embryo-specific protein 3, (ATS3)
Potri.006G071600	1.2204	1.25489	1.47738	1.21403	1.18505	1.57297	1.3252	0.692599	0.866566	0.772715	0.670472	0.898967	1	0	0	0.0215398	-0.611897	-1.05602			AT5G06710.1	HAT14	homeobox from Arabidopsis thaliana	|GO:0006355_regulation of transcription, DNA-templated	|GO:0003700_sequence-specific DNA binding transcription factor activity|GO:0043565_sequence-specific DNA binding|GO:0003677_DNA binding	|GO:0005634_nucleus
Potri.006G087200	3.22058	2.17062	0.361441	3.13835	2.28361	1.89634	0.757557	0.323484	0.263695	0.261177	1.31117	2.08478	1	0	0	0.249728	-3.40572	-1.29871			AT2G45400.1	BEN1	NAD(P)-binding Rossmann-fold superfamily protein	|GO:0006694_steroid biosynthetic process|GO:0055114_oxidation-reduction process|GO:0044237_cellular metabolic process	|GO:0003854_3-beta-hydroxy-delta5-steroid dehydrogenase activity|GO:0016616_oxidoreductase activity, acting on the CH-OH group of donors, NAD or NADP as acceptor|GO:0003824_catalytic activity|GO:0050662_coenzyme binding
Potri.006G090000	6.97058	7.01555	7.19149	7.07469	6.67012	6.61598	6.40267	6.60881	6.42233	6.43257	6.53705	6.43153	1	0	0	-0.262676	-0.586832	-0.600043			AT1G06150.2	EMB1444	basic helix-loop-helix (bHLH) DNA-binding superfamily protein
Potri.006G106300	2.01406	2.14891	2.83973	2.96942	2.19698	2.30686	1.78305	0.0050905	0.812918	3.20619	2.94877	2.78872	0	1	1	0.18541	-1.98023	0.723556
Potri.006G112500	5.88709	5.68083	6.2766	4.76439	5.75335	5.40642	5.54183	5.37548	4.91032	6.1744	5.50069	5.58533	0	0	1	-0.618138	-0.683804	-0.187017		K13448	AT4G20780.1	CML42	calmodulin like 42
Potri.006G113100	3.44586	3.44166	3.82025	2.84214	3.71545	3.16285	2.98146	2.96176	2.58498	2.7265	3.41962	2.48098	1	0	0	-0.324546	-0.815405	-0.724664			AT2G39840.1	TOPP4	type one serine/threonine protein phosphatase 4		|GO:0016787_hydrolase activity
Potri.006G119100	7.92662	7.37573	8.24109	6.37169	7.48252	7.47735	6.77441	6.66117	5.98005	7.23825	7.2867	6.88495	1	0	1	-0.698555	-1.38845	-0.747365			AT3G09925.1		Pollen Ole e 1 allergen and extensin family protein
Potri.006G120400	1.32463	1.13136	1.25622	1.04149	1.56988	1.14577	0.879862	0.915385	0.481696	1.16801	0.78818	1.02127	1	0	0	0.0539927	-0.944126	-0.443295			AT1G63300.1		Myosin heavy chain-related protein
Potri.006G122000	4.25662	4.19334	4.91513	4.5258	4.77564	4.4833	3.71744	4.07868	3.87721	4.41651	3.96456	3.39922	1	0	0	0.111986	-0.629495	-0.536752	4.2.2.2	K01728	AT3G53190.1		Pectin lyase-like superfamily protein
Potri.006G122900	2.78609	2.23427	2.81134	2.73808	3.10333	2.37025	2.09633	1.52178	1.2983	2.66827	1.59785	1.80753	1	0	0	0.158483	-1.24152	-0.660429	2.4.1.207	K08235	AT2G36870.1	XTH32	xyloglucan endotransglucosylase/hydrolase 32	|GO:0005975_carbohydrate metabolic process|GO:0006073_cellular glucan metabolic process	|GO:0004553_hydrolase activity, hydrolyzing O-glycosyl compounds|GO:0016762_xyloglucan:xyloglucosyl transferase activity	|GO:0005618_cell wall|GO:0048046_apoplast
Potri.006G135100	1.97007	0.62891	1.33991	0.354841	0.705396	0.629323	0.618044	0.496693	0.446837	0.436339	0.196942	0.419105	1	1	0	-1.77838	-1.9324	-2.57818			AT5G20860.1		Plant invertase/pectin methylesterase inhibitor superfamily	|GO:0042545_cell wall modification	|GO:0030599_pectinesterase activity|GO:0004857_enzyme inhibitor activity	|GO:0005618_cell wall
Potri.006G136700	8.74297	9.04539	9.20318	9.0701	9.07706	8.77078	8.31914	8.37507	8.33258	8.5648	8.077	8.24182	1	0	0	-0.030108	-0.668775	-0.702364	2.4.1.13	K00695	AT3G43190.1	ATSUS4,SUS4	sucrose synthase 4	|GO:0009058_biosynthetic process|GO:0005985_sucrose metabolic process
Potri.006G152600	4.43882	4.38603	4.45118	4.03248	4.01961	3.93257	3.50279	3.68778	3.6376	3.68444	3.59483	4.39125	1	0	1	-0.454714	-0.86853	-0.51814	2.7.1.11	K00850	AT4G26270.1	PFK3	phosphofructokinase 3	|GO:0006096_glycolytic process	|GO:0003872_6-phosphofructokinase activity	|GO:0005945_6-phosphofructokinase complex
Potri.006G165700	7.70554	7.68022	7.87182	8.0828	7.68081	7.61719	7.20882	7.06436	7.39055	7.58718	7.59374	7.01	1	0	0	0.053931	-0.530594	-0.335145	4.1.2.13	K01623	AT2G36460.1		Aldolase superfamily protein	|GO:0006096_glycolytic process	|GO:0004332_fructose-bisphosphate aldolase activity
Potri.006G169900	7.01637	6.7142	7.47241	5.58411	6.95424	6.5148	5.71812	5.26856	5.08798	6.42676	6.52486	6.32535	1	0	1	-0.651436	-1.74302	-0.680061			AT4G25810.1	XTH23,XTR6	xyloglucan endotransglycosylase 6	|GO:0005975_carbohydrate metabolic process|GO:0006073_cellular glucan metabolic process	|GO:0004553_hydrolase activity, hydrolyzing O-glycosyl compounds|GO:0016762_xyloglucan:xyloglucosyl transferase activity	|GO:0005618_cell wall|GO:0048046_apoplast
Potri.006G170000	7.01616	6.71432	7.47693	5.5872	6.95623	6.50863	5.71888	5.26715	5.08424	6.42659	6.52692	6.32874	1	0	1	-0.65401	-1.7461	-0.680243			AT4G25810.1	XTH23,XTR6	xyloglucan endotransglycosylase 6	|GO:0005975_carbohydrate metabolic process|GO:0006073_cellular glucan metabolic process	|GO:0004553_hydrolase activity, hydrolyzing O-glycosyl compounds|GO:0016762_xyloglucan:xyloglucosyl transferase activity	|GO:0005618_cell wall|GO:0048046_apoplast
Potri.006G170100	7.01585	6.70931	7.47577	5.58675	6.95804	6.50809	5.71751	5.2708	5.08856	6.42629	6.52585	6.32602	1	0	1	-0.651532	-1.74245	-0.679696			AT4G25810.1	XTH23,XTR6	xyloglucan endotransglycosylase 6	|GO:0005975_carbohydrate metabolic process|GO:0006073_cellular glucan metabolic process	|GO:0004553_hydrolase activity, hydrolyzing O-glycosyl compounds|GO:0016762_xyloglucan:xyloglucosyl transferase activity	|GO:0005618_cell wall|GO:0048046_apoplast
Potri.006G181900	5.15418	5.00178	5.25643	5.3317	5.62661	5.06617	4.5714	4.7542	4.38012	4.83687	4.01474	4.76992	1	0	0	0.224324	-0.584886	-0.57566	2.4.1.12	K10999	AT5G17420.1	ATCESA7,CESA7,IRX3,MUR10	Cellulose synthase family protein	|GO:0030244_cellulose biosynthetic process	|GO:0016760_cellulose synthase (UDP-forming) activity	|GO:0016020_membrane
Potri.006G183900	2.47088	2.22184	2.68057	2.50922	2.54502	2.56041	2.18676	1.98043	1.54104	2.18414	1.78647	2.01504	1	0	0	0.0831719	-0.695703	-0.591918			AT5G57930.2	APO2,emb1629	Arabidopsis thaliana protein of unknown function (DUF794)		|GO:0003723_RNA binding
Potri.006G192700	7.12402	7.27553	7.88258	6.49569	7.26619	7.18071	6.68124	6.36977	6.33022	6.76589	6.46163	6.52585	1	0	0	-0.449386	-1.00507	-0.88239		K10355	AT3G12110.1	ACT11	actin-11
Potri.006G194000	4.16485	4.26094	4.46889	3.4464	4.08198	4.03812	3.11731	2.20089	2.59058	3.8888	3.57488	2.94035	1	0	1	-0.447027	-1.78718	-0.840928			AT2G41970.1		Protein kinase superfamily protein	|GO:0006468_protein phosphorylation	|GO:0004672_protein kinase activity|GO:0005524_ATP binding
Potri.006G204300	7.133	7.02566	7.1072	6.73245	6.36593	6.4809	6.69338	6.59935	6.0653	6.85486	6.42014	6.49615	0	0	1	-0.559697	-0.616989	-0.490474			AT2G35980.1	ATNHL10,NHL10,YLS9	Late embryogenesis abundant (LEA) hydroxyproline-rich glycoprotein family
Potri.006G204400	4.51085	4.03796	4.16724	4.05787	3.44209	3.04529	3.64977	2.68777	2.84438	4.32545	4.2329	3.84588	0	0	1	-0.72531	-1.2254	-0.109484			AT3G52480.1
Potri.006G205300	2.47438	3.10981	3.33608	1.96879	2.65273	2.49382	2.28866	1.65112	2.30808	2.86064	2.57683	2.3938	0	0	1	-0.729922	-1.09311	-0.459198			AT2G36020.1	HVA22J	HVA22-like protein J
Potri.006G211200	5.84303	5.762	6.46068	5.94956	5.97756	5.87088	5.66914	5.74901	5.61725	5.67322	5.54048	5.28016	1	0	0	-0.125655	-0.384163	-0.560253			AT5G22400.1		Rho GTPase activating protein with PAK-box/P21-Rho-binding domain	|GO:0007165_signal transduction	|GO:0005515_protein binding	|GO:0005622_intracellular
Potri.006G214600	5.62903	5.49678	5.98441	6.0204	6.14449	5.81183	5.5854	5.48796	5.23567	5.40238	4.87907	5.66526	1	0	0	0.285219	-0.280537	-0.375217			AT1G07710.1		Ankyrin repeat family protein		|GO:0005515_protein binding
Potri.006G226400	5.96757	6.01776	6.42421	6.58603	5.22426	5.64314	5.41633	4.5281	4.61108	4.93458	4.5854	5.43222	1	0	0	-0.220666	-1.26943	-1.14964			AT4G33050.3	EDA39	calmodulin-binding family protein
Potri.006G226500	5.95505	5.96833	6.42566	6.55845	5.24491	5.62542	5.33007	4.51975	4.58911	4.95355	4.55758	5.37629	1	0	0	-0.217654	-1.30139	-1.15748			AT4G33050.3	EDA39	calmodulin-binding family protein
Potri.006G236200	3.48529	2.71026	3.03048	2.58638	2.37915	2.44279	1.83813	2.35351	2.47388	1.84799	2.03382	2.27859	1	1	0	-0.747857	-1.02741	-1.26314			AT3G16500.1	IAA26,PAP1	phytochrome-associated protein 1	|GO:0006355_regulation of transcription, DNA-templated		|GO:0005634_nucleus
Potri.006G236700	4.17578	3.98455	4.652	4.53552	3.78236	3.90496	3.4742	3.14709	3.59625	3.99899	4.12498	3.41306	1	0	0	-0.195819	-0.947227	-0.447823			AT4G29110.1
Potri.006G245000	0.899094	1.47888	1.71959	1.42354	1.31149	1.2504	0.98759	0.965691	0.628363	0.818635	0.967433	1.2269	1	0	0	-0.122361	-0.994843	-0.692753			AT4G32650.3	ATKC1,AtLKT1,KAT3,KC1	potassium channel in Arabidopsis thaliana 3	|GO:0006811_ion transport|GO:0055085_transmembrane transport	|GO:0005216_ion channel activity	|GO:0016020_membrane
Potri.006G249500	2.90823	3.51418	2.90025	3.01529	3.54582	3.13693	2.20702	2.13751	2.946	1.63061	3.07665	2.47582	1	0	0	0.127531	-0.769757	-0.731118			AT4G30380.1		Barwin-related endoglucanase
Potri.006G254700	2.46205	2.63142	2.81118	2.90993	2.18198	2.34699	2.13081	2.24087	1.84082	2.23146	2.42764	1.97883	1	0	0	-0.153146	-0.698695	-0.513196			AT4G32295.1
Potri.006G263600	6.75871	6.37321	7.07699	6.32568	5.70345	6.25501	5.67836	5.38771	5.69458	5.8068	6.08287	6.84077	0	0	1	-0.651939	-1.18789	-0.457379			AT4G31800.2	ATWRKY18,WRKY18	WRKY DNA-binding protein 18	|GO:0006355_regulation of transcription, DNA-templated	|GO:0003700_sequence-specific DNA binding transcription factor activity|GO:0043565_sequence-specific DNA binding
Potri.006G273600	2.13367	1.64414	1.86407	1.02059	1.53163	1.17578	0.718177	0.649526	0.91582	0.730717	1.25711	0.746872	1	0	1	-0.964384	-1.95689	-1.57983
Potri.006G274600	3.3781	3.6981	4.44978	2.26227	3.37459	3.40512	2.86458	2.65672	1.74401	4.27259	2.88543	3.60063	0	0	1	-0.891568	-1.59913	-0.236355			AT5G39380.1		Plant calmodulin-binding protein-related		|GO:0005516_calmodulin binding
Potri.007G001000	3.78202	3.62602	3.78861	3.90485	3.34505	3.2073	3.02914	2.77629	3.17075	3.36484	3.6248	3.37821	1	0	1	-0.234793	-0.812771	-0.297804			AT5G23400.1		Leucine-rich repeat (LRR) family protein		|GO:0005515_protein binding
Potri.007G007900	3.57488	3.10099	3.86519	4.24491	3.72476	3.58095	2.8377	2.70706	2.25778	4.01545	3.40377	3.4948	1	1	0	0.359638	-1.05253	0.127363		K09422	AT3G49690.1	ATMYB84,MYB84,RAX3	myb domain protein 84		|GO:0003677_DNA binding
Potri.007G011500	2.06929	2.14513	2.3291	2.8347	2.29685	2.05743	2.13417	1.4358	1.39617	2.26291	1.26657	1.77193	1	0	0	0.311475	-0.662109	-0.482209			AT5G65500.1		U-box domain-containing protein kinase family protein	|GO:0006468_protein phosphorylation|GO:0016567_protein ubiquitination	|GO:0004672_protein kinase activity|GO:0005524_ATP binding|GO:0004842_ubiquitin-protein transferase activity	|GO:0000151_ubiquitin ligase complex
Potri.007G017500	2.22646	2.01852	2.33414	1.94664	2.35204	2.23959	1.68561	0.828573	1.5123	1.64816	2.14088	1.54781	1	0	0	-0.0122582	-1.15289	-0.52869			AT3G51060.1	SRS1,STY1	Lateral root primordium (LRP) protein-related
Potri.007G019700	4.08904	4.10449	4.32195	4.01288	3.4802	3.12281	3.63515	3.58426	3.15866	4.30012	3.42884	3.87711	0	0	1	-0.633661	-0.75508	-0.280757			AT3G50940.1		P-loop containing nucleoside triphosphate hydrolases superfamily protein
Potri.007G020300	7.16446	7.00811	7.75578	6.68539	7.32457	7.02554	6.37638	6.34738	5.84502	7.02123	6.63544	6.58053	1	0	1	-0.313586	-1.14809	-0.591752			AT4G36490.1	ATSFH12,SFH12	SEC14-like 12
Potri.007G027200	3.90352	3.96318	4.05344	3.67198	3.89908	3.83554	3.12092	3.44209	3.07523	4.33458	3.54618	3.50553	1	0	1	-0.181619	-0.821207	-0.135187			AT5G07610.1		F-box family protein
Potri.007G033400	2.94274	3.79339	3.51074	3.10578	3.11431	3.01009	2.90199	2.73039	2.67038	2.68717	3.06141	2.08762	1	0	0	-0.424034	-0.777208	-0.901089			AT2G23690.1
Potri.007G038800	2.752	3.00724	2.40128	3.48657	2.70886	2.0989	1.83584	2.1775	1.94432	1.10458	1.62269	2.67295	1	0	0	0.157765	-0.931895	-0.986959
Potri.007G053200	1.17344	0.413026	1.0604	1.36425	0.996203	0.188434	0.122792	0.00993037	0.179684	0.592169	0.223181	0.685216	1	0	0	0.0194205	-3.54865	-1.05893			AT5G67385.1		Phototropic-responsive NPH3 family protein	|GO:0009416_response to light stimulus	|GO:0005515_protein binding|GO:0004871_signal transducer activity
Potri.007G056300	4.63644	3.66192	4.63997	4.48324	4.24791	3.85274	3.55798	4.18548	3.31606	3.60378	3.58292	3.90586	1	0	0	-0.171075	-0.687095	-0.718784	3.2.1.24	K01191	AT5G66150.1		Glycosyl hydrolase family 38 protein	|GO:0005975_carbohydrate metabolic process|GO:0006013_mannose metabolic process	|GO:0004559_alpha-mannosidase activity|GO:0015923_mannosidase activity|GO:0004553_hydrolase activity, hydrolyzing O-glycosyl compounds|GO:0008270_zinc ion binding
Potri.007G059300	4.1332	3.58673	4.21055	3.60905	3.80952	3.96258	2.6393	3.04185	3.12281	3.5465	3.97454	3.76965	1	0	1	-0.215817	-1.15969	-0.24473			AT1G20560.1	AAE1	acyl activating enzyme 1	|GO:0008152_metabolic process	|GO:0003824_catalytic activity
Potri.007G071200	6.73939	6.6339	7.56501	5.81767	6.62495	6.33352	5.7631	5.80237	4.89398	6.21606	5.81943	5.74009	1	0	1	-0.75402	-1.5202	-1.11472			AT1G48930.1	AtGH9C1,GH9C1	glycosyl hydrolase 9C1	|GO:0005975_carbohydrate metabolic process	|GO:0004553_hydrolase activity, hydrolyzing O-glycosyl compounds|GO:0030246_carbohydrate binding	|GO:0005576_extracellular region
Potri.007G072300	4.07137	3.76789	3.88538	4.08594	4.01599	3.6944	3.36417	3.60689	3.26011	3.99687	3.17594	3.68948	1	0	0	0.0302462	-0.538537	-0.274231			AT5G08260.1	scpl35	serine carboxypeptidase-like 35	|GO:0006508_proteolysis	|GO:0004185_serine-type carboxypeptidase activity
Potri.007G083400	4.78743	4.74826	5.58369	5.26382	4.98776	4.54874	4.6215	4.36853	3.79836	5.04948	5.24741	5.11004	0	0	1	-0.135164	-0.823778	0.0455399			AT4G38400.1	ATEXLA2,ATEXPL2,ATHEXP BETA 2.2,EXLA2,EXPL2	expansin-like A2
Potri.007G086000	6.87901	6.09761	6.35938	5.47313	6.35917	4.63856	5.1895	5.69347	4.98792	5.7648	6.3352	6.06247	0	0	1	-0.837867	-1.18136	-0.415191			AT5G65207.1
Potri.007G091200	3.23542	3.37564	3.95148	2.76101	3.5976	3.54486	3.08634	2.65884	2.25196	3.38198	2.81895	2.73844	1	0	0	-0.227776	-0.961365	-0.609111			AT5G65160.1		tetratricopeptide repeat (TPR)-containing protein		|GO:0005515_protein binding
Potri.007G093200	4.75041	4.84451	4.59696	4.12327	4.44161	4.18151	3.51975	4.36869	4.00896	3.98955	4.09526	3.92008	1	0	0	-0.500978	-0.764766	-0.768403			AT4G39900.1
Potri.007G099700	3.75068	2.82602	3.96324	4.01961	3.11072	3.15105	2.63491	2.59968	2.09406	2.91858	2.27425	2.28461	1	0	0	-0.108854	-1.2915	-1.21591			AT5G36930.2		Disease resistance protein (TIR-NBS-LRR class) family	|GO:0007165_signal transduction|GO:0045087_innate immune response|GO:0006915_apoptotic process	|GO:0043531_ADP binding|GO:0005515_protein binding|GO:0004888_transmembrane signaling receptor activity|GO:0005524_ATP binding	|GO:0005622_intracellular|GO:0031224_intrinsic component of membrane
Potri.007G104300	3.91604	3.72432	3.81836	4.00675	3.72341	3.36579	3.254	3.35188	3.15243	2.92909	3.41154	3.33804	1	0	0	-0.107368	-0.620437	-0.63582			AT5G20680.1	TBL16	TRICHOME BIREFRINGENCE-LIKE 16
Potri.007G107200	3.63982	2.41735	3.07459	3.01995	3.43604	2.66962	2.4113	2.795	1.90498	2.37579	2.53187	2.62138	1	0	0	-0.0592216	-0.837026	-0.717647			AT3G18660.2	GUX1,PGSIP1	plant glycogenin-like starch initiation protein 1		|GO:0016757_transferase activity, transferring glycosyl groups
Potri.007G119900	3.01068	3.08963	3.46569	2.20765	2.99339	2.75055	2.31867	2.30848	1.59335	2.74947	2.33241	2.29108	1	0	1	-0.593864	-1.30564	-0.850365			AT4G15200.1	AFH3,FH3	formin 3
Potri.007G121500	2.1858	1.93525	2.18123	2.31143	2.47799	2.16529	1.72255	1.75376	1.90945	2.24087	1.2758	1.81677	1	0	0	0.278596	-0.415618	-0.369405			AT3G21870.1	CYCP2;1	cyclin p2;1	|GO:0000079_regulation of cyclin-dependent protein serine/threonine kinase activity	|GO:0019901_protein kinase binding
Potri.007G122300	7.98409	8.10945	9.39254	7.50341	7.91934	7.63142	7.45104	6.75764	5.89576	8.05386	7.92946	7.21853	1	0	1	-0.953626	-1.81876	-0.870623			AT5G15180.1		Peroxidase superfamily protein	|GO:0006979_response to oxidative stress|GO:0055114_oxidation-reduction process	|GO:0004601_peroxidase activity|GO:0020037_heme binding
Potri.007G123100	2.60895	2.19716	2.85533	2.6589	2.84536	2.76232	2.06491	2.67058	1.85953	2.28691	2.2741	2.07604	1	0	0	0.212163	-0.416648	-0.448787			AT5G45540.1		Protein of unknown function (DUF594)
Potri.007G128900	2.78165	2.88543	2.76089	2.56275	2.57404	2.40441	2.61822	1.91185	2.56775	2.55357	2.1475	2.32988	1	0	0	-0.349959	-0.491793	-0.549432			AT3G07500.1		Far-red impaired responsive (FAR1) family protein
Potri.007G138100	5.73216	5.92207	6.25506	6.26273	5.79539	4.82442	5.89806	5.42015	4.48742	4.88862	4.94951	4.42616	1	0	0	-0.247562	-0.618834	-1.24403		K09286	AT5G44210.1	ATERF-9,ATERF9,ERF9	erf domain protein 9	|GO:0006355_regulation of transcription, DNA-templated	|GO:0003700_sequence-specific DNA binding transcription factor activity
Potri.007G140400	2.51846	2.46624	2.73832	2.76223	2.89775	2.28656	1.67079	2.07979	2.09474	2.45729	2.27971	1.98453	1	0	0	0.110407	-0.781845	-0.401122			AT1G05690.1	BT3	BTB and TAZ domain protein 3	|GO:0006355_regulation of transcription, DNA-templated	|GO:0005515_protein binding|GO:0003712_transcription cofactor activity|GO:0004402_histone acetyltransferase activity|GO:0008270_zinc ion binding	|GO:0005634_nucleus
Potri.007G145100	2.29203	1.82047	3.12611	2.09014	2.25261	2.01884	1.93228	1.82638	1.13746	1.81824	1.88309	1.91257	1	0	0	-0.490932	-1.10942	-0.827387			AT2G43900.1		Endonuclease/exonuclease/phosphatase family protein
Potri.008G002900	0.345965	0.685508	1.34676	2.28646	0.930423	0.847776	0.449837	0.236518	0.604229	0.264857	0.193761	0.814528	1	0	0	1.20473	-1.18684	-1.13389	2.1.2.1	K00600	AT4G37930.1	SHM1,SHMT1,STM	serine transhydroxymethyltransferase 1	|GO:0006544_glycine metabolic process|GO:0006563_L-serine metabolic process|GO:0006520_cellular amino acid metabolic process	|GO:0004372_glycine hydroxymethyltransferase activity|GO:0016829_lyase activity
Potri.008G006300	2.32612	2.05926	2.59803	2.77328	2.32988	2.36832	1.92632	2.10025	1.64408	2.2565	1.91412	1.99172	1	0	0	0.197039	-0.575047	-0.361555			AT1G51550.1		Kelch repeat-containing F-box family protein		|GO:0005515_protein binding
Potri.008G006500	3.72006	3.31662	3.4556	3.0414	3.71744	2.92019	2.52203	2.7317	2.25721	3.72409	2.88512	3.01141	1	0	1	-0.261381	-1.13495	-0.277617			AT1G71070.1		Core-2/I-branching beta-1,6-N-acetylglucosaminyltransferase family protein		|GO:0008375_acetylglucosaminyltransferase activity	|GO:0016020_membrane
Potri.008G011200	7.74594	7.45571	8.62473	6.31716	7.74926	7.64125	6.89512	6.44664	5.84093	7.04049	7.31846	6.89669	1	0	0	-0.669777	-1.58541	-0.940572			AT3G10710.1	RHS12	root hair specific 12	|GO:0042545_cell wall modification	|GO:0030599_pectinesterase activity|GO:0004857_enzyme inhibitor activity	|GO:0005618_cell wall
Potri.008G026200	2.59645	1.95392	2.15653	0.895882	0.884754	1.04298	0.864486	0.396669	1.15343	0.84538	1.00187	0.896859	1	1	1	-2.03984	-2.26876	-2.09636			AT5G24910.1	CYP714A1	cytochrome P450, family 714, subfamily A, polypeptide 1	|GO:0055114_oxidation-reduction process	|GO:0005506_iron ion binding|GO:0009055_electron carrier activity|GO:0016705_oxidoreductase activity, acting on paired donors, with incorporation or reduction of molecular oxygen|GO:0020037_heme binding
Potri.008G026300	2.6377	2.0758	2.07224	0.977769	0.787765	1.00861	0.862674	0.28959	1.22059	0.969692	1.12082	0.84538	1	1	1	-2.10447	-2.29601	-1.99075			AT5G24910.1	CYP714A1	cytochrome P450, family 714, subfamily A, polypeptide 1	|GO:0055114_oxidation-reduction process	|GO:0005506_iron ion binding|GO:0009055_electron carrier activity|GO:0016705_oxidoreductase activity, acting on paired donors, with incorporation or reduction of molecular oxygen|GO:0020037_heme binding
Potri.008G036800	3.12483	3.36743	3.85975	2.92936	3.52275	2.93649	2.95829	2.68528	2.58625	3.26483	2.5955	2.06006	1	0	0	-0.362764	-0.828507	-0.861017			AT3G09830.1		Protein kinase superfamily protein	|GO:0006468_protein phosphorylation	|GO:0004672_protein kinase activity|GO:0005524_ATP binding
Potri.008G041300	4.20639	4.13751	4.61975	4.29638	4.44368	4.17214	3.63509	3.56502	3.76332	4.26267	3.90901	3.72374	1	0	0	-0.0305727	-0.726543	-0.375737	6.3.2.19	K06688	AT3G20060.1	UBC19	ubiquitin-conjugating enzyme19		|GO:0016881_acid-amino acid ligase activity
Potri.008G055800	4.33717	4.31791	4.49016	4.57557	4.77706	4.34428	4.19137	3.97484	3.77069	4.36056	3.52839	4.45469	1	0	0	0.201622	-0.417657	-0.225297			AT3G55420.1
Potri.008G056100	5.41275	5.13637	5.23153	5.41396	5.34828	4.92231	4.84847	4.42444	4.43606	5.17428	5.34191	4.75468	1	0	0	-0.0213107	-0.704717	-0.158365			AT2G39650.1		Protein of unknown function (DUF506)
Potri.008G058400	2.34773	2.07988	2.42738	2.40069	2.46975	2.14544	2.23222	2.07269	1.69925	1.87945	1.86537	2.09699	1	0	0	0.0659586	-0.353901	-0.443555			AT3G55550.1		Concanavalin A-like lectin protein kinase family protein	|GO:0006468_protein phosphorylation	|GO:0004672_protein kinase activity|GO:0005524_ATP binding|GO:0005488_binding
Potri.008G062500	3.78821	3.75173	3.69504	3.55085	3.44874	3.48708	3.28304	3.11394	2.85021	3.1595	3.53762	3.38166	1	0	1	-0.271422	-0.72026	-0.412844			AT5G05840.1		Protein of unknown function (DUF620)
Potri.008G067300	2.20823	1.29584	1.74764	3.02359	1.36014	1.72621	0.803583	1.09779	1.00071	0.863757	0.298957	1.12775	1	0	0	0.566215	-1.3648	-1.7338		K08915	AT2G40100.1	LHCB4.3	light harvesting complex photosystem II	|GO:0009765_photosynthesis, light harvesting		|GO:0016020_membrane
Potri.008G068400	4.73067	4.59722	4.9773	4.46889	4.47589	4.7665	4.22262	4.1184	4.26983	4.42259	4.39323	3.33338	1	0	0	-0.20799	-0.598916	-0.677975	3.1.4.11	K05857	AT3G08510.1	ATPLC2,PLC2	phospholipase C 2	|GO:0006629_lipid metabolic process|GO:0007165_signal transduction|GO:0035556_intracellular signal transduction	|GO:0005515_protein binding|GO:0004435_phosphatidylinositol phospholipase C activity|GO:0004629_phospholipase C activity
Potri.008G069100	1.80973	2.22778	2.10993	1.90953	2.01233	2.12092	1.4129	1.37946	0.694314	2.0737	1.04537	1.56809	1	0	0	-0.0565905	-1.29192	-0.607692			AT2G40130.2		Double Clp-N motif-containing P-loop nucleoside triphosphate hydrolases superfamily protein		|GO:0005524_ATP binding
Potri.008G069400	7.21101	7.57235	8.20805	8.59674	7.57011	7.85206	7.68097	7.14177	7.04121	7.53301	6.70581	6.93487	1	0	0	0.3513	-0.409757	-0.626187			AT2G40140.1	ATSZF2,CZF1,SZF2,ZFAR1	zinc finger (CCCH-type) family protein		|GO:0003676_nucleic acid binding|GO:0008270_zinc ion binding
Potri.008G072000	8.20799	8.19767	9.08781	7.10933	8.23893	7.95202	7.51401	6.98084	6.59758	8.21377	7.09509	7.08852	1	0	0	-0.723082	-1.48822	-0.996186			AT5G05500.1		Pollen Ole e 1 allergen and extensin family protein
Potri.008G073800	4.36864	4.28734	4.72055	4.69808	4.66696	4.57397	3.72409	4.22323	3.34979	4.27812	3.44586	4.69013	1	0	0	0.183706	-0.70117	-0.25879			AT5G05390.1	LAC12	laccase 12	|GO:0055114_oxidation-reduction process	|GO:0016491_oxidoreductase activity|GO:0005507_copper ion binding
Potri.008G080600	3.53335	3.29307	3.81777	2.97258	3.60356	3.47332	2.83	2.85659	2.37101	3.13299	2.90149	2.47865	1	0	0	-0.208466	-0.974818	-0.787491			AT1G79250.1	AGC1.7	AGC kinase 1.7	|GO:0006468_protein phosphorylation	|GO:0004672_protein kinase activity|GO:0005524_ATP binding
Potri.008G081100	5.83221	5.64784	5.96952	6.07786	5.87801	5.66739	4.9217	4.83788	5.62475	5.18105	4.96031	5.16456	1	0	0	0.0627079	-0.664061	-0.733904			AT1G79330.1	AMC6,ATMC5,ATMCP2B,MC5	metacaspase 5	|GO:0006508_proteolysis	|GO:0004197_cysteine-type endopeptidase activity
Potri.008G083100	2.47581	2.60516	2.88466	2.33716	2.57595	2.28555	1.6687	2.02555	1.91812	2.32116	1.71362	1.86087	1	0	0	-0.314626	-0.997533	-0.847609			AT3G12750.1	ZIP1	zinc transporter 1 precursor	|GO:0030001_metal ion transport|GO:0055085_transmembrane transport	|GO:0046873_metal ion transmembrane transporter activity	|GO:0016020_membrane
Potri.008G095900	1.63755	1.50554	1.81395	1.70239	1.76977	1.8351	1.33387	1.10562	0.901313	1.82188	1.1347	1.58587	1	0	0	0.161433	-0.869102	-0.173735			AT1G10380.1		Putative membrane lipoprotein
Potri.008G096900	3.97743	4.02035	3.99802	2.79986	3.3611	3.39738	1.55108	2.42947	2.76137	3.11371	2.9852	2.6889	1	0	1	-0.859604	-1.8938	-1.16691			AT1G26360.1	ATMES13,MES13	methyl esterase 13
Potri.008G109000	4.66398	4.50621	5.10676	3.6038	4.6924	4.04316	3.34629	3.29873	2.34108	4.49689	3.60521	2.94627	1	0	0	-0.627023	-1.84899	-1.01133			AT1G69080.1		Adenine nucleotide alpha hydrolases-like superfamily protein	|GO:0006950_response to stress
Potri.008G119600	4.30783	4.1977	4.22032	4.13628	3.46089	3.75082	3.55253	3.37289	3.47506	3.33613	3.36203	3.50621	1	1	0	-0.461857	-0.832329	-0.904254			AT4G39670.1		Glycolipid transfer protein (GLTP) family protein	|GO:0046836_glycolipid transport	|GO:0017089_glycolipid transporter activity|GO:0051861_glycolipid binding	|GO:0005737_cytoplasm
Potri.008G132800	6.81381	7.38685	6.87422	6.34553	7.07469	5.73222	5.80964	5.7037	6.32205	6.29924	6.47963	6.42882	0	0	1	-0.565916	-1.08967	-0.650334			AT1G14870.1	PCR2	PLANT CADMIUM RESISTANCE 2
Potri.008G136500	6.48076	6.43055	7.08548	7.29819	6.15339	6.40385	6.11425	6.11236	6.11236	6.37007	6.10914	5.9381	1	0	0	0.00869465	-0.591606	-0.553928			AT1G68020.2	ATTPS6,TPS6	UDP-Glycosyltransferase / trehalose-phosphatase family protein	|GO:0005992_trehalose biosynthetic process	|GO:0003824_catalytic activity
Potri.008G136600	3.88748	3.47806	3.69336	3.83479	4.04423	3.79431	3.50917	3.42472	1.33372	3.07817	3.31426	3.14922	1	0	0	0.214867	-0.729111	-0.564311	2.1.1.104	K00588	AT1G67980.1	CCOAMT	caffeoyl-CoA 3-O-methyltransferase		|GO:0008171_O-methyltransferase activity
Potri.008G140100	2.6341	3.01324	3.01185	2.07135	2.61831	1.95589	1.91783	1.69762	1.6395	2.12833	1.817	2.29206	1	0	1	-0.785745	-1.43861	-0.982312			AT1G25240.1		ENTH/VHS/GAT family protein		|GO:0005543_phospholipid binding
Potri.008G140900	4.24694	4.38293	4.54169	4.95355	4.28653	4.48844	3.96142	3.68608	3.30233	4.75754	3.71488	4.00636	1	0	0	0.21792	-0.768118	-0.17555			AT2G01990.1
Potri.008G142700	5.30811	5.85819	5.91483	6.289	5.55129	6.12607	5.116	5.12359	5.51832	5.56057	5.11999	5.57183	1	0	0	0.308715	-0.463562	-0.292333			AT1G31050.1		basic helix-loop-helix (bHLH) DNA-binding superfamily protein
Potri.008G147300	1.54104	1.97246	1.46229	1.86319	1.57634	1.44085	1.661	0.839945	1.23258	1.25399	1.31129	1.11295	1	0	0	-0.0568945	-0.615174	-0.70964			AT1G60160.1		Potassium transporter family protein	|GO:0071805_potassium ion transmembrane transport	|GO:0015079_potassium ion transmembrane transporter activity	|GO:0016020_membrane
Potri.008G148000	4.56101	4.61559	5.03555	4.88662	4.69379	4.62945	4.55371	4.32072	4.04106	4.8634	4.26639	4.3496	1	0	0	-0.0131065	-0.452749	-0.245162	2.7.1.-	K00924	AT2G02800.1	APK2B	protein kinase 2B	|GO:0006468_protein phosphorylation	|GO:0004672_protein kinase activity|GO:0005524_ATP binding
Potri.008G153400	2.21853	2.62138	2.69809	2.44434	2.48368	2.11899	2.38878	2.26083	1.9715	1.96997	1.74217	1.83365	1	0	0	-0.207711	-0.384574	-0.869116			AT4G14870.1		secE/sec61-gamma protein transport protein	|GO:0006605_protein targeting|GO:0006886_intracellular protein transport		|GO:0016020_membrane
Potri.008G167700	0.98994	0.837556	0.973191	1.53588	1.55016	0.509283	0.513102	0.316436	0.376227	0.799373	0.701522	0.701759	1	0	0	0.63574	-1.49571	-0.457248			AT2G31160.1	LSH3	Protein of unknown function (DUF640)
Potri.008G170800	3.42809	3.15454	3.29069	3.34129	3.61183	3.17611	3.05617	2.73808	2.4679	3.18473	2.88016	3.08094	1	0	0	0.102373	-0.594331	-0.271443		K05758	AT2G33385.2	arpc2b	actin-related protein C2B	|GO:0030833_regulation of actin filament polymerization		|GO:0005856_cytoskeleton
Potri.008G181900	2.5998	1.47701	1.5353	1.57663	0.838429	0.701343	0.667652	0.0175286	0.303875	1.34782	0.318435	0.511897	1	0	0	-1.36414	-3.3882	-1.97895		K02723	AT1G67740.1	PSBY,YCF32	photosystem II BY	|GO:0015979_photosynthesis	|GO:0030145_manganese ion binding	|GO:0009523_photosystem II|GO:0016021_integral component of membrane
Potri.008G183400	4.22673	4.60723	4.42775	4.08885	4.09753	3.6505	3.35708	3.69892	3.98455	3.75166	3.68454	4.07433	1	0	0	-0.495954	-0.772862	-0.617124			AT1G13130.1		Cellulase (glycosyl hydrolase family 5) protein	|GO:0005975_carbohydrate metabolic process	|GO:0004553_hydrolase activity, hydrolyzing O-glycosyl compounds
Potri.008G187700	3.15066	3.44742	2.87528	3.96324	3.27923	2.325	1.50872	2.17167	1.97888	2.89858	1.50987	3.18473	1	0	0	0.17913	-1.5407	-0.557154			AT3G07040.1	RPM1,RPS3	NB-ARC domain-containing disease resistance protein
Potri.008G190200	3.1378	3.16385	3.60673	3.14776	3.24434	3.29691	2.62653	2.43964	2.44744	3.58292	2.84923	2.87345	1	0	0	-0.0985461	-0.939014	-0.196374			AT5G40270.1		HD domain-containing metal-dependent phosphohydrolase family protein		|GO:0008081_phosphoric diester hydrolase activity|GO:0046872_metal ion binding
Potri.008G198100	2.8458	2.88002	3.49421	3.56919	3.30896	3.33473	2.94291	2.87261	2.43238	3.09546	2.41091	2.93993	1	0	0	0.339295	-0.390211	-0.299666			AT3G21530.1		DNAse I-like superfamily protein
Potri.008G206700	0.552935	0.748942	0.797345	0.653098	0.316002	0.690297	0.154095	0.018586	0.0104892	0.0218686	0.00649726	0.85461	1	0	0	-0.397911	-3.82562	-1.18717
Potri.008G211800	1.03678	0.638116	0.887929	0.591083	1.34135	0.819985	0.369122	0.307297	0.280334	0.481552	0.477534	0.600941	1	0	0	0.190588	-1.72548	-0.913355			AT2G42800.1	AtRLP29,RLP29	receptor like protein 29		|GO:0005515_protein binding
Potri.009G005600	5.00838	5.59517	5.43705	5.18724	4.56465	4.33722	4.74784	4.2013	4.60515	5.05229	5.30082	4.64035	0	0	1	-0.644449	-0.859572	-0.354228			AT2G28160.1	ATBHLH029,ATBHLH29,ATFIT1,BHLH029,FIT1,FRU	FER-like regulator of iron uptake	|GO:0006355_regulation of transcription, DNA-templated	|GO:0030528_transcription regulator activity
Potri.009G006600	4.23537	4.18442	4.93072	6.05507	4.54674	4.09573	3.62124	3.79551	3.26382	3.73366	3.55645	3.63871	1	0	0	0.688289	-0.976138	-0.902095	2.4.1.207	K08235	AT2G36870.1	XTH32	xyloglucan endotransglucosylase/hydrolase 32	|GO:0005975_carbohydrate metabolic process|GO:0006073_cellular glucan metabolic process	|GO:0004553_hydrolase activity, hydrolyzing O-glycosyl compounds|GO:0016762_xyloglucan:xyloglucosyl transferase activity	|GO:0005618_cell wall|GO:0048046_apoplast
Potri.009G008600	5.87864	7.07256	7.09943	6.16875	6.5239	5.59746	6.0727	4.73652	5.04911	6.29325	6.23218	6.30377	0	0	1	-0.645685	-1.40061	-0.51269			AT5G60770.1	ATNRT2.4,NRT2.4	nitrate transporter 2.4	|GO:0055085_transmembrane transport		|GO:0016021_integral component of membrane
Potri.009G032400	1.66956	1.77053	2.22533	1.71362	0.977167	1.05862	1.12476	0.0212586	0.432909	1.59013	1.16993	1.38784	1	0	1	-0.932919	-2.41972	-0.761557
Potri.009G034600	3.89431	4.55335	4.48937	3.65838	4.25924	3.83798	3.52154	3.64977	2.90101	3.97415	3.76316	2.98684	1	0	0	-0.424445	-1.02014	-0.75646			AT5G59520.1	ZIP2	ZRT/IRT-like protein 2	|GO:0030001_metal ion transport|GO:0055085_transmembrane transport	|GO:0046873_metal ion transmembrane transporter activity	|GO:0016020_membrane
Potri.009G038800	4.03061	4.12062	3.9042	4.09444	3.34801	3.70161	3.20716	2.78325	3.11595	3.20128	3.83356	2.57404	1	0	0	-0.294298	-1.06893	-0.791489			AT5G59030.1	COPT1	copper transporter 1	|GO:0035434_copper ion transmembrane transport	|GO:0005375_copper ion transmembrane transporter activity	|GO:0016021_integral component of membrane
Potri.009G042800	3.78931	4.29229	4.441	4.47364	3.76533	4.21463	3.53363	3.63226	3.95656	3.89666	3.13984	3.30185	1	0	0	-0.0211153	-0.514261	-0.770268	3.2.1.21	K01188	AT3G47000.1		Glycosyl hydrolase family protein	|GO:0005975_carbohydrate metabolic process	|GO:0004553_hydrolase activity, hydrolyzing O-glycosyl compounds
Potri.009G043600	2.92057	1.87975	2.63591	1.4008	2.30667	2.04162	1.82862	1.59601	1.29159	2.67995	2.26419	2.18912	0	0	1	-0.732875	-1.26423	-0.179751			AT3G47070.1
Potri.009G057900	1.08367	1.1245	1.9197	1.0259	0.733599	0.620785	1.23795	0.501801	0.825317	0.623225	0.366446	0.597855	0	1	0	-1.18433	-0.997178	-1.9203			AT1G30370.1		alpha/beta-Hydrolases superfamily protein	|GO:0006629_lipid metabolic process	|GO:0004806_triglyceride lipase activity
Potri.009G064300	4.86294	5.02162	4.60739	5.18668	4.69538	4.59097	4.56036	4.75552	4.0981	4.40928	4.24934	4.55126	1	0	0	0.00816479	-0.357922	-0.450399			AT3G20820.1		Leucine-rich repeat (LRR) family protein		|GO:0005515_protein binding
Potri.009G078200	5.87056	5.31803	6.19595	6.19292	5.04	4.5204	4.64825	4.6396	4.32014	5.0915	5.22426	4.95465	1	0	0	-0.421054	-1.3328	-0.761972			AT2G23970.1		Class I glutamine amidotransferase-like superfamily protein	|GO:0019281_L-methionine biosynthetic process from homoserine via O-succinyl-L-homoserine and cystathionine|GO:0006541_glutamine metabolic process	|GO:0016746_transferase activity, transferring acyl groups|GO:0016787_hydrolase activity	|GO:0005737_cytoplasm
Potri.009G080600	5.12358	5.17741	5.9291	4.9861	5.11198	5.07575	5.0605	4.64209	4.25565	4.99733	4.20534	4.92006	1	0	0	-0.411075	-0.792959	-0.731843			AT1G58290.1	HEMA1	Glutamyl-tRNA reductase family protein	|GO:0033014_tetrapyrrole biosynthetic process|GO:0055114_oxidation-reduction process|GO:0006098_pentose-phosphate shunt	|GO:0008883_glutamyl-tRNA reductase activity|GO:0050661_NADP binding|GO:0004616_phosphogluconate dehydrogenase (decarboxylating) activity|GO:0016491_oxidoreductase activity|GO:0004764_shikimate 3-dehydrogenase (NADP+) activity	|GO:0005737_cytoplasm
Potri.009G087500	5.14233	5.2669	5.34541	5.12599	4.95736	4.70384	3.84699	3.83493	4.06036	4.68747	4.20989	4.36265	1	0	1	-0.324073	-1.39653	-0.850012			AT4G35270.1		Plant regulator RWP-RK family protein		|GO:0005515_protein binding
Potri.009G088200	2.51148	2.4723	2.53607	2.54626	2.54203	2.24241	2.24545	2.30644	1.64556	2.42382	1.84677	2.23147	1	0	0	-0.0687972	-0.517338	-0.398653
Potri.009G088700	1.07927	0.91702	1.66552	0.690966	0.66096	0.495511	1.06861	0.547935	0.769215	0.861068	0.461396	0.289642	0	1	0	-1.37839	-0.882534	-1.55984			AT1G27760.3	ATSAT32,SAT32	interferon-related developmental regulator family protein / IFRD protein family
Potri.009G089000	4.49569	4.20639	4.8157	3.50553	4.17578	4.15474	3.63018	2.98476	2.76799	4.1635	3.98455	3.58698	1	0	1	-0.58105	-1.45685	-0.629985			AT2G14760.1		basic helix-loop-helix (bHLH) DNA-binding superfamily protein	|GO:0006355_regulation of transcription, DNA-templated	|GO:0030528_transcription regulator activity
Potri.009G091600	4.29832	4.4772	4.69943	4.68322	4.42803	4.2999	4.25078	3.90593	3.92422	4.58827	3.96536	4.19074	1	0	0	-0.0227327	-0.490713	-0.241099			AT4G33920.1		Protein phosphatase 2C family protein		|GO:0003824_catalytic activity
Potri.009G110800	8.33258	8.12282	8.70166	8.58793	7.20882	7.41037	7.38549	6.28774	6.82532	7.76317	7.85323	7.12402	1	0	0	-0.535633	-1.51185	-0.794293			AT2G16060.1	AHB1,ARATH GLB1,ATGLB1,GLB1,HB1,NSHB1	hemoglobin 1		|GO:0005506_iron ion binding|GO:0020037_heme binding
Potri.009G114200	3.1034	2.94627	2.12203	3.41436	3.13839	2.36368	1.89514	1.76168	0.670619	2.8284	3.32537	2.61831	0	1	0	0.291884	-1.63047	0.199059
Potri.009G114300	7.27124	7.4424	7.57448	8.22218	7.53301	7.23136	6.37762	6.45678	6.19684	7.30925	7.3618	7.29534	1	1	0	0.290428	-1.09635	-0.11295			AT1G49320.1	ATUSPL1,USPL1	unknown seed protein like 1
Potri.009G114400	9.64391	10.0342	10.1016	9.64391	10.2163	9.63787	8.76395	8.89959	8.38852	10.1316	10.4599	9.57898	1	1	1	-0.0810977	-1.24246	0.161081			AT1G49310.1
Potri.009G119400	5.19034	5.093	5.46155	4.28367	5.00917	4.30195	3.83099	4.05613	3.50553	4.62613	4.39038	4.34113	1	0	1	-0.707557	-1.50997	-0.827817			AT2G21540.1	ATSFH3,SFH3	SEC14-like 3
Potri.009G136600	6.01976	6.20578	6.3833	7.00278	6.37368	5.89128	5.7647	5.54636	5.39051	6.51959	5.82216	5.81781	1	0	0	0.287603	-0.64613	-0.119619		K09872	AT4G35100.1	PIP2;7,PIP3,PIP3A,SIMIP	plasma membrane intrinsic protein 3	|GO:0006810_transport	|GO:0005215_transporter activity	|GO:0016020_membrane
Potri.009G141400	4.841	4.76668	5.58942	5.26896	4.96031	4.56448	4.63035	4.39148	3.80048	5.09648	5.22609	5.12536	0	0	1	-0.16118	-0.833674	0.0354944			AT4G38400.1	ATEXLA2,ATEXPL2,ATHEXP BETA 2.2,EXLA2,EXPL2	expansin-like A2
Potri.009G141600	3.79589	3.83464	3.54953	3.43396	3.95522	3.42077	2.6761	2.85281	2.53076	3.11277	2.50317	3.66078	1	0	0	-0.115558	-1.16909	-0.621204			AT2G17040.1	anac036,NAC036	NAC domain containing protein 36	|GO:0006355_regulation of transcription, DNA-templated	|GO:0003677_DNA binding
Potri.009G145300	3.90829	3.26566	3.56852	2.8102	3.12667	3.07743	2.9852	2.80781	2.54074	2.76506	2.96991	3.35007	1	0	1	-0.660668	-0.917027	-0.617701			AT2G45510.1	CYP704A2	cytochrome P450, family 704, subfamily A, polypeptide 2	|GO:0055114_oxidation-reduction process	|GO:0005506_iron ion binding|GO:0009055_electron carrier activity|GO:0016705_oxidoreductase activity, acting on paired donors, with incorporation or reduction of molecular oxygen|GO:0020037_heme binding
Potri.009G145400	5.12359	4.19606	5.77089	4.93042	3.95298	5.115	4.10378	3.33268	3.06687	4.4302	3.80877	4.47403	1	0	0	-0.432757	-1.68249	-0.935397			AT2G27690.1	CYP94C1	cytochrome P450, family 94, subfamily C, polypeptide 1	|GO:0055114_oxidation-reduction process	|GO:0005506_iron ion binding|GO:0009055_electron carrier activity|GO:0016705_oxidoreductase activity, acting on paired donors, with incorporation or reduction of molecular oxygen|GO:0020037_heme binding
Potri.009G151400	3.12956	2.78883	3.11487	3.05485	2.4518	2.44755	2.24585	1.72968	2.19197	2.63293	2.62273	2.43415	1	0	1	-0.393387	-1.14712	-0.530243			AT5G22830.1	ATMGT10,GMN10,MGT10,MRS2-11	magnesium (Mg) transporter 10
Potri.009G156600	2.04513	1.76718	1.76579	1.87147	2.04214	1.5478	1.73215	1.43213	1.09044	1.63371	1.61793	1.37982	1	0	0	-0.0425029	-0.623019	-0.45784			AT2G29130.1	ATLAC2,LAC2	laccase 2	|GO:0055114_oxidation-reduction process	|GO:0016491_oxidoreductase activity|GO:0005507_copper ion binding
Potri.009G156800	2.12651	1.7878	1.85154	2.0169	2.13901	1.67467	1.8521	1.53403	1.18152	1.67451	1.6785	1.53709	1	0	0	0.0364829	-0.545594	-0.421008			AT2G29130.1	ATLAC2,LAC2	laccase 2	|GO:0055114_oxidation-reduction process	|GO:0016491_oxidoreductase activity|GO:0005507_copper ion binding
Potri.009G167400	4.82534	4.81635	5.21173	5.1063	4.5106	4.50358	4.66493	3.99985	3.95877	4.83784	3.99007	3.87799	1	0	0	-0.235824	-0.748572	-0.688938			AT2G17220.1		Protein kinase superfamily protein	|GO:0006468_protein phosphorylation	|GO:0004672_protein kinase activity|GO:0005524_ATP binding
Potri.009G170000	5.03376	4.4266	4.88096	3.90976	4.54831	4.1756	3.38968	2.91186	2.85435	3.81071	4.24018	3.78549	1	0	1	-0.593568	-1.86001	-0.88477			AT4G38190.1	ATCSLD4,CSLD4	cellulose synthase like D4	|GO:0030244_cellulose biosynthetic process	|GO:0016760_cellulose synthase (UDP-forming) activity	|GO:0016020_membrane
Potri.010G001100	7.10552	7.42781	7.66277	7.0123	7.1987	7.11464	6.9631	6.73888	6.72769	6.88495	6.6869	6.77835	1	0	0	-0.307999	-0.606923	-0.635541			AT4G16120.1	ATSEB1,COBL7,SEB1	COBRA-like protein-7 precursor
Potri.010G004400	2.75664	2.48057	2.80441	2.74327	3.30595	2.23089	2.12092	1.9517	1.19469	2.978	2.12606	2.10898	1	0	0	0.163172	-1.12079	-0.267939			AT5G26670.1		Pectinacetylesterase family protein
Potri.010G006200	5.89699	5.67555	6.21631	5.88185	5.91235	6.00724	5.55347	5.47112	5.24709	5.66537	5.61758	5.3032	1	0	0	-0.0122213	-0.527508	-0.41722			AT3G05640.1		Protein phosphatase 2C family protein		|GO:0003824_catalytic activity
Potri.010G009200	5.73537	5.54462	6.04696	5.77052	5.84126	5.88744	5.45812	5.28146	5.10581	5.42821	5.47894	5.15375	1	0	0	0.043982	-0.512795	-0.439373			AT3G05640.1		Protein phosphatase 2C family protein		|GO:0003824_catalytic activity
Potri.010G010500	6.21869	5.79292	6.05751	6.04199	5.57284	5.51355	5.50766	5.17169	4.97292	5.72334	5.49855	5.56092	1	0	1	-0.309365	-0.815705	-0.44408			AT3G16720.1	ATL2,TL2	TOXICOS EN LEVADURA 2
Potri.010G025100	4.68707	3.99456	4.81615	3.48404	4.08497	4.1282	3.9902	3.56987	3.37655	2.87619	3.3215	3.41827	1	1	0	-0.648947	-0.927751	-1.41774			AT3G62720.1	ATXT1,XT1,XXT1	xylosyltransferase 1		|GO:0016758_transferase activity, transferring hexosyl groups	|GO:0016021_integral component of membrane
Potri.010G029100	6.40368	7.10707	6.99384	6.73258	6.74439	6.47761	6.37695	6.06766	6.37773	6.66247	6.19797	6.20212	1	0	0	-0.211449	-0.591099	-0.500088	6.3.1.2	K01915	AT5G35630.1	ATGSL1,GLN2,GS2	glutamine synthetase 2	|GO:0006807_nitrogen compound metabolic process|GO:0006542_glutamine biosynthetic process	|GO:0004356_glutamate-ammonia ligase activity
Potri.010G041100	8.58898	8.80328	9.04646	8.62473	8.71417	8.42026	8.25109	7.81995	7.92219	8.70626	8.54312	8.28007	1	0	1	-0.234024	-0.817732	-0.305414	4.2.1.1	K01673	AT5G14740.1	BETA CA2,CA18,CA2	carbonic anhydrase 2	|GO:0015976_carbon utilization	|GO:0004089_carbonate dehydratase activity|GO:0008270_zinc ion binding
Potri.010G042100	3.16777	3.57494	3.85502	3.81517	3.69324	3.47506	2.21944	3.08623	2.78806	2.48567	2.46134	2.84582	1	0	0	0.117926	-0.924475	-1.08154			AT1G60590.1		Pectin lyase-like superfamily protein	|GO:0005975_carbohydrate metabolic process	|GO:0004650_polygalacturonase activity
Potri.010G044200	4.30697	4.30132	4.54616	3.98834	3.62453	3.98409	3.57333	3.2656	2.97983	2.18786	4.18022	3.81455	1	0	0	-0.545251	-1.18084	-0.8268			AT1G17100.1		SOUL heme-binding family protein
Potri.010G045100	5.49377	5.80646	6.03041	6.22768	5.32765	5.97073	5.60885	5.42417	5.19588	5.12443	4.99147	5.64744	1	0	0	0.0975184	-0.381852	-0.521578	2.6.1.2	K00814	AT1G70580.1	AOAT2,GGT2	alanine-2-oxoglutarate aminotransferase 2	|GO:0009058_biosynthetic process	|GO:0016740_transferase activity|GO:0030170_pyridoxal phosphate binding|GO:0016769_transferase activity, transferring nitrogenous groups
Potri.010G052000	3.4631	3.19207	3.81442	2.8524	3.42407	2.87261	2.55011	2.53187	2.48211	2.82346	3.06741	1.91476	1	0	0	-0.487486	-1.13456	-0.944389		K02723	AT1G67740.1	PSBY,YCF32	photosystem II BY	|GO:0015979_photosynthesis	|GO:0030145_manganese ion binding	|GO:0009523_photosystem II|GO:0016021_integral component of membrane
Potri.010G055300	4.36853	4.26448	3.8203	3.44713	3.62842	3.4781	3.80002	2.77551	2.31065	4.22388	4.03302	4.06686	0	0	1	-0.699018	-1.1655	-0.0632224			AT3G48140.1		B12D protein
Potri.010G058700	2.31735	2.35491	2.5096	2.69022	2.84883	2.06006	1.51361	2.47151	1.58529	2.28768	1.61795	2.00503	1	0	0	0.212843	-0.60668	-0.512969			AT3G01860.1
Potri.010G063000	2.44187	2.27971	2.44524	2.36848	2.21772	2.03057	1.84227	1.87755	0.978695	0.550281	1.87595	1.77798	1	0	0	-0.224362	-1.03133	-1.19459			AT1G47960.1	ATC/VIF1,C/VIF1	cell wall / vacuolar inhibitor of fructosidase 1		|GO:0004857_enzyme inhibitor activity|GO:0030599_pectinesterase activity
Potri.010G066500	8.01278	7.75735	8.60298	7.24276	8.02452	7.84781	7.18055	7.30092	6.70915	8.023	7.18096	7.27559	1	0	0	-0.428834	-1.08942	-0.627033			AT1G04040.1		HAD superfamily, subfamily IIIB acid phosphatase		|GO:0003993_acid phosphatase activity
Potri.010G067100	4.19578	4.15203	4.12644	4.0581	4.54162	3.6263	3.41184	3.32358	3.28809	4.43896	3.47221	3.77607	1	0	0	-0.0367887	-0.882891	-0.217656		K05758	AT2G33385.2	arpc2b	actin-related protein C2B	|GO:0030833_regulation of actin filament polymerization		|GO:0005856_cytoskeleton
Potri.010G077000	3.10517	2.72985	3.59429	2.74417	2.57937	2.30181	2.20036	1.74317	1.49886	2.74979	2.13901	2.78883	1	0	1	-0.73523	-1.64599	-0.693002			AT5G43650.1	BHLH92	basic helix-loop-helix (bHLH) DNA-binding superfamily protein
Potri.010G090700	3.67166	3.92344	3.68111	3.2497	3.34081	2.9652	3.1681	3.21219	3.04698	3.51051	3.12928	3.74134	0	0	1	-0.62622	-0.682268	-0.306449			AT3G05980.1
Potri.010G100700	5.76981	5.58407	5.73296	5.68548	5.53401	5.98505	5.22088	4.79716	4.8903	5.98005	5.11978	5.47894	1	0	0	0.0503245	-0.735019	-0.130697			AT1G14630.1
Potri.010G107200	3.4866	2.46237	3.50401	2.8917	2.84738	2.80224	3.01251	1.766	1.64163	1.94039	2.4654	2.45861	1	0	0	-0.430894	-1.1127	-1.07987			AT1G67920.1
Potri.010G107300	6.34444	6.20725	6.92344	6.8969	6.60562	6.37516	6.25867	5.44297	5.1052	6.70507	5.85727	6.08485	1	0	0	0.116637	-0.852483	-0.267848			AT2G01670.1	atnudt17,NUDT17	nudix hydrolase homolog 17		|GO:0016787_hydrolase activity
Potri.010G108600	2.80615	2.70251	3.04085	2.79868	2.50277	2.61157	2.7373	2.17555	1.57886	2.19585	2.39788	2.51434	1	0	0	-0.251398	-0.745568	-0.576161			AT2G01620.1	MEE11	RNI-like superfamily protein		|GO:0005515_protein binding
Potri.010G116700	3.34654	2.60046	3.11125	3.02901	2.93567	3.08063	2.70779	2.56041	2.23269	2.58592	2.60454	2.35922	1	0	0	-0.0404405	-0.63052	-0.621888			AT5G52450.1		MATE efflux family protein	|GO:0006855_drug transmembrane transport|GO:0055085_transmembrane transport	|GO:0015238_drug transmembrane transporter activity|GO:0015297_antiporter activity	|GO:0016020_membrane
Potri.010G121400	1.11707	0.900248	1.62603	0.771524	1.10396	0.681041	0.495415	0.645078	0.770075	0.0372443	0.0136956	1.05669	1	0	0	-0.744818	-1.29584	-1.88523			AT1G25390.1		Protein kinase superfamily protein
Potri.010G123300	3.29179	3.85221	3.91412	2.93284	2.58853	2.70704	2.53112	2.37629	2.2268	2.58657	2.74583	3.18845	1	0	1	-1.0796	-1.5209	-0.947301			AT3G25930.1		Adenine nucleotide alpha hydrolases-like superfamily protein	|GO:0006950_response to stress
Potri.010G125800	5.35941	5.34828	5.6156	5.86052	5.44788	5.36493	5.41839	5.00539	4.69538	5.32163	5.15119	5.1972	1	0	0	0.130916	-0.386289	-0.226959			AT1G68560.1	ATXYL1,TRG1,XYL1	alpha-xylosidase 1	|GO:0005975_carbohydrate metabolic process	|GO:0004553_hydrolase activity, hydrolyzing O-glycosyl compounds
Potri.010G131100	3.34309	3.3222	2.90698	2.68943	2.99334	2.88995	2.31988	2.31583	2.6176	2.23712	3.08311	2.71489	1	0	0	-0.388858	-0.911028	-0.557058			AT1G26100.1		Cytochrome b561/ferric reductase transmembrane protein family			|GO:0016021_integral component of membrane
Potri.010G137000	3.36126	3.26134	3.86297	3.74947	3.69825	3.26569	2.84741	3.01529	3.08363	3.31846	3.02362	3.49044	1	0	0	0.0730655	-0.597685	-0.253827			AT5G03490.1		UDP-Glycosyltransferase superfamily protein	|GO:0008152_metabolic process	|GO:0016758_transferase activity, transferring hexosyl groups
Potri.010G140200	5.52742	5.14845	5.75337	4.89679	5.34942	5.00917	3.94193	4.27379	3.61492	4.78304	4.55911	4.28444	1	0	1	-0.409773	-1.59196	-0.971421			AT1G69080.1		Adenine nucleotide alpha hydrolases-like superfamily protein	|GO:0006950_response to stress
Potri.010G146400	5.48998	4.62946	4.93486	4.83688	4.50089	4.67457	4.9946	4.14123	3.52053	3.87239	4.30397	4.16566	1	0	0	-0.399347	-0.746056	-0.979249	4.2.1.17	K01692	AT4G16210.1	E-COAH-2,ECHIA	enoyl-CoA hydratase/isomerase A	|GO:0008152_metabolic process	|GO:0003824_catalytic activity
Potri.010G152000	2.56901	3.06933	2.95973	2.77132	3.22458	2.49643	0.692096	2.62449	2.75664	2.14194	2.30263	1.81596	1	0	0	-0.0220563	-0.727445	-0.95331			AT1G48100.1		Pectin lyase-like superfamily protein	|GO:0005975_carbohydrate metabolic process	|GO:0004650_polygalacturonase activity
Potri.010G153100	5.64826	5.5783	5.93807	5.87105	5.5256	5.57183	5.23551	4.85801	5.12248	5.68675	5.05697	5.50289	1	0	0	-0.0669448	-0.665439	-0.297329			AT2G22300.1	CAMTA3,SR1	signal responsive 1	|GO:0006355_regulation of transcription, DNA-templated	|GO:0005515_protein binding|GO:0003677_DNA binding|GO:0030528_transcription regulator activity|GO:0005516_calmodulin binding	|GO:0005634_nucleus
Potri.010G174200	4.46837	4.19343	4.59726	4.22262	4.58244	4.22504	4.00273	4.10109	4.07525	4.01809	3.65973	4.31282	1	0	0	-0.0796102	-0.389668	-0.431167			AT1G79420.1		Protein of unknown function (DUF620)
Potri.010G175100	7.76764	7.37	8.10001	6.71628	7.30377	7.25419	6.35736	6.23175	5.93986	6.82998	6.75664	7.0064	1	0	1	-0.665395	-1.60299	-0.913973			AT1G30870.1		Peroxidase superfamily protein	|GO:0006979_response to oxidative stress|GO:0055114_oxidation-reduction process	|GO:0004601_peroxidase activity|GO:0020037_heme binding
Potri.010G175900	3.06879	2.72132	3.37814	2.17218	3.17948	2.96114	2.35169	1.95392	1.61037	2.88571	2.48798	2.32478	1	0	0	-0.286274	-1.3093	-0.576421			AT1G79250.1	AGC1.7	AGC kinase 1.7	|GO:0006468_protein phosphorylation	|GO:0004672_protein kinase activity|GO:0005524_ATP binding
Potri.010G181400	3.54643	3.81527	3.93102	3.95505	3.37332	3.32913	3.02749	3.13319	3.06569	3.32767	3.28972	3.69805	1	0	0	-0.20748	-0.76946	-0.351324			AT3G03300.1	ATDCL2,DCL2	dicer-like 2	|GO:0006396_RNA processing	|GO:0003725_double-stranded RNA binding|GO:0003676_nucleic acid binding|GO:0005524_ATP binding|GO:0008026_ATP-dependent helicase activity|GO:0004386_helicase activity|GO:0003723_RNA binding|GO:0004525_ribonuclease III activity|GO:0005515_protein binding|GO:0016891_endoribonuclease activity, producing 5'-phosphomonoesters	|GO:0005622_intracellular
Potri.010G185200	1.46422	1.2423	1.85619	1.91412	1.93678	1.15018	1.02708	0.499701	0.75714	1.19665	1.34385	0.892279	1	0	0	0.24668	-1.42348	-0.640175			AT2G31820.1		Ankyrin repeat family protein		|GO:0005515_protein binding|GO:0005198_structural molecule activity
Potri.010G187300	3.16045	3.36273	3.64075	3.14262	2.9119	3.11871	2.45436	3.02261	2.6694	3.2293	2.74286	3.17299	1	0	1	-0.38075	-0.758223	-0.377625			AT3G55990.1	ESK1,TBL29	Plant protein of unknown function (DUF828)
Potri.010G187900	6.85151	7.09509	7.59453	7.98501	6.77441	7.09943	7.08198	6.41525	6.38429	6.7389	5.96017	6.41525	1	0	0	0.167519	-0.554101	-0.815546			AT2G40140.1	ATSZF2,CZF1,SZF2,ZFAR1	zinc finger (CCCH-type) family protein		|GO:0005515_protein binding|GO:0003676_nucleic acid binding|GO:0008270_zinc ion binding
Potri.010G188200	3.07148	3.29455	3.42063	3.39898	3.71048	3.44795	2.31851	2.84907	2.13487	3.24874	2.26237	2.79399	1	0	0	0.283316	-0.932358	-0.507432			AT2G40130.2		Double Clp-N motif-containing P-loop nucleoside triphosphate hydrolases superfamily protein		|GO:0005524_ATP binding
Potri.010G191000	4.00387	3.82194	3.7848	4.06995	3.63223	3.45404	3.68902	3.2592	3.29176	3.71224	3.42822	3.43494	1	0	0	-0.141004	-0.48532	-0.37065			AT2G38120.1	AUX1,MAP1,PIR1,WAV5	Transmembrane amino acid transporter family protein
Potri.010G200800	3.47643	3.15534	3.70218	3.37755	3.41889	3.07842	2.75783	2.73066	2.36852	3.65275	3.06968	2.70814	1	0	0	-0.179729	-0.949278	-0.294379			AT5G02140.1		Pathogenesis-related thaumatin superfamily protein
Potri.010G213200	4.73754	4.67523	5.02375	5.01787	5.03234	4.5264	4.39492	3.98095	3.80322	4.68322	4.45686	4.35046	1	0	0	0.0589816	-0.774711	-0.32977			AT3G46290.1	HERK1	hercules receptor kinase 1	|GO:0006468_protein phosphorylation	|GO:0004672_protein kinase activity|GO:0005524_ATP binding
Potri.010G220600	3.65615	3.3868	3.47842	3.22836	3.3688	3.43494	2.89214	2.6931	2.74583	3.34996	3.34629	2.53328	1	0	0	-0.181805	-0.82668	-0.430785	6.3.2.19	K06688	AT3G20060.1	UBC19	ubiquitin-conjugating enzyme19		|GO:0016881_acid-amino acid ligase activity|GO:0005515_protein binding
Potri.010G227000	4.44545	4.45311	4.88287	3.95532	4.44632	3.98549	3.94351	3.94193	3.71436	4.47512	3.99172	4.17214	1	0	1	-0.485056	-0.779983	-0.400601			AT3G54870.1	ARK1,CAE1,MRH2	Armadillo/beta-catenin repeat family protein / kinesin motor family protein	|GO:0007018_microtubule-based movement	|GO:0003777_microtubule motor activity|GO:0005524_ATP binding|GO:0005515_protein binding
Potri.010G229200	2.25667	1.87032	2.23954	2.82319	2.7777	2.0084	1.84172	1.33618	1.27192	1.93294	1.42233	2.02016	1	0	0	0.55839	-0.878754	-0.427082			AT5G22930.1		Protein of unknown function (DUF1635)
Potri.010G247600	8.06428	7.99106	9.09384	6.98084	8.24981	7.92662	7.36576	6.92645	6.2463	7.72861	7.75267	7.09237	1	0	0	-0.667104	-1.56751	-0.924847			AT3G10710.1	RHS12	root hair specific 12	|GO:0042545_cell wall modification	|GO:0030599_pectinesterase activity|GO:0004857_enzyme inhibitor activity	|GO:0005618_cell wall
Potri.010G254000	4.44772	4.31257	4.67446	4.86666	3.67162	4.11623	3.81314	2.86909	3.13863	4.28647	3.70895	4.17819	1	0	0	-0.191105	-1.24126	-0.429391			AT5G07610.1		F-box family protein		|GO:0005515_protein binding
Potri.011G008000	5.83581	5.87523	6.45678	4.32001	5.28257	5.35269	4.54176	4.58079	3.9139	4.78935	5.3366	4.84904	1	0	1	-1.05223	-1.75869	-1.09576	4.2.2.2	K01728	AT4G22080.1	RHS14	root hair specific 14
Potri.011G008100	4.48417	3.72748	4.73655	3.56468	4.2098	4.25821	3.29895	2.58001	2.06941	3.78549	3.53177	3.5767	1	0	1	-0.35129	-1.80057	-0.790039			AT4G22080.1	RHS14	root hair specific 14
Potri.011G013000	1.26657	1.4508	1.74401	1.77453	1.6012	1.07121	0.834098	0.743321	0.757686	0.898748	0.567315	0.754106	1	0	0	0.0175782	-1.35389	-1.43311			AT4G16580.1		Protein phosphatase 2C family protein		|GO:0003824_catalytic activity
Potri.011G022800	2.5839	2.94763	3.40884	3.36865	2.72249	3.08152	2.2063	2.53843	2.21853	2.5718	2.68567	2.86217	1	0	0	0.070158	-0.820515	-0.357418			AT1G62400.1	HT1	Protein kinase superfamily protein	|GO:0006468_protein phosphorylation	|GO:0004672_protein kinase activity|GO:0005524_ATP binding
Potri.011G025300	2.32085	2.23655	2.48357	1.13832	1.67451	2.05123	1.36318	1.12745	1.29993	2.47347	1.65449	1.29848	0	0	1	-0.911951	-1.54375	-0.591943			AT2G33460.1	RIC1	ROP-interactive CRIB motif-containing protein 1		|GO:0005515_protein binding
Potri.011G030200	2.10526	1.83491	1.75922	1.78529	1.71706	1.661	1.16043	1.38247	1.70497	1.4508	1.14156	0.902957	1	0	0	-0.259396	-0.69411	-1.11567			AT4G23220.1	CRK14	cysteine-rich RLK (RECEPTOR-like protein kinase) 14	|GO:0006468_protein phosphorylation	|GO:0004672_protein kinase activity|GO:0005524_ATP binding
Potri.011G043300	5.81204	5.93566	6.10372	6.39505	5.2371	5.70178	4.87825	4.60386	4.90277	6.22517	5.15504	5.85174	1	0	1	-0.0997636	-1.18352	-0.148984			AT5G57580.1		Calmodulin-binding protein
Potri.011G050700	3.80286	3.64977	3.82141	4.05536	3.4104	3.75824	3.67827	3.29052	3.31774	3.4947	3.53145	3.33409	1	0	0	0.00554265	-0.34893	-0.331348			AT3G47160.1		RING/U-box superfamily protein
Potri.011G052200	1.6974	1.91604	1.73571	1.84563	1.40647	1.42345	1.5303	0.37351	1.31506	1.21824	1.43394	1.15592	1	0	0	-0.309888	-1.00065	-0.787501			AT5G22620.1		phosphoglycerate/bisphosphoglycerate mutase family protein
Potri.011G065500	3.48831	3.16018	4.24934	4.09035	2.21921	2.37979	2.35773	2.23712	1.18341	3.05761	2.52708	1.8729	1	0	0	-0.5985	-1.98948	-1.29424			AT2G40200.1		basic helix-loop-helix (bHLH) DNA-binding superfamily protein	|GO:0006355_regulation of transcription, DNA-templated	|GO:0030528_transcription regulator activity
Potri.011G067400	5.06118	4.98262	5.61045	4.30795	5.09779	5.06994	4.24887	4.14142	4.18978	4.76413	4.69373	4.64679	1	0	1	-0.389293	-1.09465	-0.561763			AT5G45840.2		Leucine-rich repeat protein kinase family protein	|GO:0006468_protein phosphorylation	|GO:0004672_protein kinase activity|GO:0005524_ATP binding|GO:0005515_protein binding
Potri.011G079300	2.53793	1.86112	1.78841	1.69688	1.29932	1.05568	0.748137	1.48477	0.892925	1.23983	0.871743	0.826975	1	0	0	-1.04912	-1.56886	-1.73838			AT4G18170.1	ATWRKY28,WRKY28	WRKY DNA-binding protein 28	|GO:0006355_regulation of transcription, DNA-templated	|GO:0003700_sequence-specific DNA binding transcription factor activity|GO:0043565_sequence-specific DNA binding
Potri.011G081400	2.33173	0.571353	0.987269	1.31761	0.287808	0.52296	0.222251	0.349979	0.22698	0.585287	0.354831	0.37495	1	0	0	-1.35559	-3.1697	-2.35443			AT2G34620.1		Mitochondrial transcription termination factor family protein
Potri.011G102300	1.69762	1.26463	2.21256	2.10987	0.957635	1.14575	1.11354	0.0438784	0.500516	0.87051	1.15175	1.01007	1	0	0	-0.412313	-2.1777	-1.2487			AT4G16580.1		Protein phosphatase 2C family protein
Potri.011G125300	4.93944	4.52598	5.14295	4.24934	5.34452	4.24992	4.24415	3.56402	4.09573	4.41778	4.1052	4.39453	1	0	0	-0.185441	-0.939366	-0.604063			AT4G27280.1		Calcium-binding EF-hand family protein
Potri.011G126800	4.93246	4.71212	5.26025	4.99321	5.10497	4.85697	4.53302	4.47177	4.33987	4.9446	4.42945	4.52401	1	0	0	0.00267461	-0.556848	-0.347818			AT5G54280.2	ATM2,ATM4,ATMYOS1	myosin 2		|GO:0003774_motor activity|GO:0005524_ATP binding|GO:0005515_protein binding	|GO:0016459_myosin complex
Potri.011G131100	4.0539	3.73882	4.71755	4.63893	4.09046	3.72023	3.71035	3.452	2.84497	3.95143	3.18827	3.42077	1	0	0	-0.0312118	-0.9167	-0.722021			AT1G50600.1	SCL5	scarecrow-like 5
Potri.011G147900	1.95828	1.6736	1.86252	1.65759	1.67853	1.75624	1.33172	1.36756	1.2256	1.22059	1.28516	1.85218	1	0	0	-0.195719	-0.797969	-0.520132			AT5G47610.1		RING/U-box superfamily protein
Potri.011G149300	4.48866	4.64685	4.95955	5.29389	4.7714	4.74334	4.37476	4.39367	4.28592	4.47124	4.24381	4.74643	1	0	0	0.256417	-0.375895	-0.218969			AT1G33060.2	ANAC014,NAC014	NAC 014	|GO:0006355_regulation of transcription, DNA-templated	|GO:0003677_DNA binding
Potri.011G156600	4.93556	4.20987	5.21563	5.68926	6.03577	5.08341	3.88923	3.76616	2.91818	5.66044	4.7561	4.61337	1	1	0	0.830867	-1.33604	0.250835			AT1G07090.1	LSH6	Protein of unknown function (DUF640)
Potri.012G007500	5.54527	5.96252	6.23201	6.09623	5.84376	5.73357	5.60933	5.02397	4.88513	5.97232	5.2297	5.52945	1	0	0	-0.0417458	-0.748002	-0.336763			AT3G49530.1	ANAC062,NAC062,NTL6	NAC domain containing protein 62	|GO:0006355_regulation of transcription, DNA-templated	|GO:0003677_DNA binding
Potri.012G007600	5.36721	5.28606	5.50581	5.22056	4.85928	4.5866	4.7758	4.28375	4.12283	4.60116	4.88865	5.02409	1	0	1	-0.490788	-1.00168	-0.556802			AT5G54130.2		Calcium-binding endonuclease/exonuclease/phosphatase family
Potri.012G011700	6.91496	7.21513	7.70471	8.24247	5.40349	6.1955	6.34337	5.96519	5.95377	5.81024	4.91513	5.44817	1	0	0	-0.192812	-1.22852	-1.90337	1.4.1.13,1.4.1.14	K00264	AT5G53460.1	GLT1	NADH-dependent glutamate synthase 1	|GO:0055114_oxidation-reduction process|GO:0008152_metabolic process|GO:0006537_glutamate biosynthetic process|GO:0006807_nitrogen compound metabolic process	|GO:0016491_oxidoreductase activity|GO:0050660_flavin adenine dinucleotide binding|GO:0015930_glutamate synthase activity|GO:0016638_oxidoreductase activity, acting on the CH-NH2 group of donors
Potri.012G041600	5.34903	5.63599	5.30855	5.74001	5.28979	5.02116	4.7284	4.82479	5.1643	5.04681	4.6553	4.67489	1	0	0	-0.0588358	-0.535362	-0.653775			AT2G01900.1		DNAse I-like superfamily protein
Potri.012G042200	5.071	4.39209	4.58443	3.78853	5.28519	4.70187	3.06582	3.65098	3.31661	4.3833	3.83768	4.13242	1	0	0	0.00450582	-1.43824	-0.605042			AT3G17790.1	ATACP5,ATPAP17,PAP17	purple acid phosphatase 17		|GO:0016787_hydrolase activity
Potri.012G049900	3.34459	2.84738	2.77962	2.05916	2.61635	3.75045	1.48067	2.16737	1.4898	1.54486	3.11494	2.43052	1	0	0	-0.0318981	-1.58143	-0.603015			AT1G15125.1		S-adenosyl-L-methionine-dependent methyltransferases superfamily protein		|GO:0008168_methyltransferase activity
Potri.012G052400	3.41154	2.92592	2.80289	2.11337	2.64559	3.83136	1.61236	2.23857	1.48995	1.64609	3.13521	2.48798	1	0	0	-0.0261672	-1.55045	-0.613168			AT1G15125.1		S-adenosyl-L-methionine-dependent methyltransferases superfamily protein		|GO:0008168_methyltransferase activity
Potri.012G054300	6.2531	6.09097	5.92681	6.73688	6.47567	6.41802	5.8829	6.00068	4.88865	5.60282	5.67788	6.41257	1	0	0	0.459649	-0.434574	-0.152532			AT3G18280.1		Bifunctional inhibitor/lipid-transfer protein/seed storage 2S albumin superfamily protein
Potri.012G067800	2.60808	2.74827	2.98004	3.2629	3.08634	2.72468	2.50277	2.47753	2.12774	2.84137	2.37574	2.45084	1	0	0	0.293625	-0.489967	-0.256271			AT1G18670.1	IBS1	Protein kinase superfamily protein	|GO:0006468_protein phosphorylation	|GO:0004672_protein kinase activity|GO:0005524_ATP binding
Potri.012G068200	2.21477	1.96413	2.77223	1.55008	2.06092	1.70772	1.68319	1.72947	1.04312	1.97402	1.6736	1.24002	1	0	0	-0.748275	-1.14705	-0.933252			AT5G61350.1		Protein kinase superfamily protein	|GO:0006468_protein phosphorylation	|GO:0004672_protein kinase activity|GO:0005524_ATP binding
Potri.012G091300	3.22708	2.85606	3.46246	3.86606	3.99401	3.44216	2.57138	2.82945	2.26009	3.76155	3.20855	2.69449	1	1	0	0.640262	-0.730566	0.0937089	4.2.2.2	K01728	AT4G24780.1		Pectin lyase-like superfamily protein
Potri.012G091500	3.38326	2.89982	3.58506	3.95398	4.07078	3.53021	2.64301	2.95829	2.43324	3.88366	3.33332	2.80213	1	1	0	0.603004	-0.71212	0.0992651	4.2.2.2	K01728	AT4G24780.1		Pectin lyase-like superfamily protein
Potri.012G105500	3.90103	3.9054	3.81044	4.04137	3.70294	3.40111	3.51138	3.14431	3.24018	3.83554	3.71685	3.49018	1	0	0	-0.144435	-0.617475	-0.199607			AT1G28110.1	SCPL45	serine carboxypeptidase-like 45	|GO:0006508_proteolysis	|GO:0004185_serine-type carboxypeptidase activity
Potri.012G111700	2.94291	2.52952	2.92427	2.76954	1.90374	3.46898	1.6731	1.6296	1.827	2.09337	2.46026	2.51715	1	0	0	0.0455813	-1.40212	-0.530979
Potri.012G112200	3.03857	2.78729	3.49236	3.10501	3.01009	3.19254	2.67478	2.93211	2.47438	2.79478	2.8043	2.29857	1	0	0	-0.035724	-0.495901	-0.560958			AT1G02170.1	AMC1,ATMC1,ATMCPB1,LOL3,MCP1B	metacaspase 1	|GO:0006508_proteolysis	|GO:0004197_cysteine-type endopeptidase activity
Potri.012G112500	3.39919	3.3102	4.0324	2.80234	3.31107	3.49236	2.95696	2.25196	2.8484	2.86496	2.84632	2.77545	1	0	0	-0.427587	-1.01596	-0.884705			AT1G02170.1	AMC1,ATMC1,ATMCPB1,LOL3,MCP1B	metacaspase 1	|GO:0006508_proteolysis	|GO:0004197_cysteine-type endopeptidase activity
Potri.012G112700	2.82498	2.69825	3.41351	2.08175	2.7373	2.86101	2.48541	1.83549	2.10993	2.3557	2.21669	2.11835	1	0	0	-0.485304	-1.01781	-0.934527			AT1G02170.1	AMC1,ATMC1,ATMCPB1,LOL3,MCP1B	metacaspase 1	|GO:0006508_proteolysis	|GO:0004197_cysteine-type endopeptidase activity
Potri.012G113100	3.08294	3.27532	3.60399	2.51758	3.09519	3.26507	2.6723	1.92514	2.73217	2.74551	2.74297	2.49714	1	0	0	-0.38719	-0.983267	-0.767433			AT1G02170.1	AMC1,ATMC1,ATMCPB1,LOL3,MCP1B	metacaspase 1	|GO:0006508_proteolysis	|GO:0004197_cysteine-type endopeptidase activity
Potri.012G113300	2.60922	2.46783	3.39831	1.99362	2.69743	2.68567	2.30973	1.7841	2.0084	2.20698	1.99635	2.05021	1	0	0	-0.464059	-1.0248	-0.976145			AT1G02170.1	AMC1,ATMC1,ATMCPB1,LOL3,MCP1B	metacaspase 1	|GO:0006508_proteolysis	|GO:0004197_cysteine-type endopeptidase activity
Potri.012G127800	2.84895	3.07379	3.57382	2.43239	3.05261	2.75965	2.35204	2.24906	2.11318	2.97793	2.55276	2.18189	1	0	0	-0.490022	-1.13303	-0.682698			AT5G62310.1	IRE	AGC (cAMP-dependent, cGMP-dependent and protein kinase C) kinase family protein	|GO:0006468_protein phosphorylation	|GO:0004672_protein kinase activity|GO:0005524_ATP binding
Potri.012G129400	4.32787	3.74685	4.3038	4.5564	4.30589	3.6486	3.80701	3.57631	3.12327	3.59431	3.6745	4.01359	1	0	0	0.0725472	-0.667665	-0.403429
Potri.012G133500	3.06545	2.88029	2.91091	3.08963	1.75581	1.8791	1.8553	1.58638	1.68972	1.51327	2.27227	2.23634	1	0	0	-0.688488	-1.56471	-1.10796			AT4G23030.1		MATE efflux family protein	|GO:0006855_drug transmembrane transport|GO:0055085_transmembrane transport	|GO:0015238_drug transmembrane transporter activity|GO:0015297_antiporter activity	|GO:0016020_membrane
Potri.012G134100	2.21384	3.2099	3.27349	2.65342	2.53924	2.45922	2.1541	1.48393	1.13345	3.06937	2.24812	1.73351	1	0	0	-0.493643	-1.67443	-0.610211		K09286	AT5G51990.1	CBF4,DREB1D	C-repeat-binding factor 4	|GO:0006355_regulation of transcription, DNA-templated	|GO:0003700_sequence-specific DNA binding transcription factor activity
Potri.012G135000	4.61622	3.95381	4.42894	4.42444	3.86835	4.02735	3.79177	3.77607	3.49054	4.1445	3.83222	3.8291	1	0	0	-0.245919	-0.710435	-0.440873			AT5G51970.1		GroES-like zinc-binding alcohol dehydrogenase family protein	|GO:0055114_oxidation-reduction process	|GO:0008270_zinc ion binding|GO:0016491_oxidoreductase activity
Potri.012G141600	4.86976	4.39881	4.99988	2.87468	4.82386	4.24002	3.66078	3.32717	2.79701	4.56301	4.62399	3.79843	0	0	1	-0.621812	-1.5746	-0.422033		K05765	AT4G25590.1	ADF7	actin depolymerizing factor 7		|GO:0003779_actin binding	|GO:0005622_intracellular
Potri.012G144600	7.70588	6.67204	7.41388	6.4862	7.2975	7.56381	5.87523	6.34655	6.48169	6.4695	6.67047	6.85761	1	0	0	-0.142955	-1.07873	-0.656431			AT5G23950.1		Calcium-dependent lipid-binding (CaLB domain) family protein		|GO:0005515_protein binding
Potri.013G000500	8.59674	8.55599	8.96946	8.94576	8.39148	8.58787	8.37438	8.00913	8.47212	7.93171	8.46097	8.21266	1	0	0	-0.0596416	-0.422306	-0.503272			AT1G09560.1	GLP5	germin-like protein 5		|GO:0045735_nutrient reservoir activity
Potri.013G017900	0.991639	1.52387	1.36286	1.79316	1.33991	1.42137	0.66722	0.796646	0.890441	1.46783	1.04968	0.740094	1	0	0	0.355485	-1.02572	-0.33927			AT3G05470.1		Actin-binding FH2 (formin homology 2) family protein
Potri.013G021300	5.89468	5.68243	5.88936	6.30346	5.62521	5.83817	5.37294	5.37474	5.11559	5.7838	5.30208	5.81999	1	0	0	0.127364	-0.544312	-0.174943	6.2.1.3	K01897	AT5G27600.1	ATLACS7,LACS7	long-chain acyl-CoA synthetase 7	|GO:0008152_metabolic process	|GO:0003824_catalytic activity
Potri.013G022900	3.46188	3.73186	4.44443	3.41962	3.22773	3.68432	3.31234	3.06474	2.76001	3.07559	3.15414	3.36358	1	0	0	-0.525623	-0.96452	-0.806786			AT1G54940.1	PGSIP4	plant glycogenin-like starch initiation protein 4		|GO:0016757_transferase activity, transferring glycosyl groups
Potri.013G032700	6.8537	6.70507	6.39505	6.13279	5.14233	4.82755	5.80091	5.12549	5.28579	6.5212	6.42035	5.76524	0	0	1	-1.2022	-1.24942	-0.395851			AT3G04945.1	LCR18	low-molecular-weight cysteine-rich 18
Potri.013G041000	5.50157	5.93929	6.03926	6.22434	5.94877	5.93522	5.65404	5.28257	5.21508	6.01998	5.38066	5.63378	1	0	0	0.200726	-0.457108	-0.145234			AT4G02590.1	UNE12	basic helix-loop-helix (bHLH) DNA-binding superfamily protein	|GO:0006355_regulation of transcription, DNA-templated	|GO:0030528_transcription regulator activity
Potri.013G049700	2.26689	3.14451	2.64467	2.14909	1.97151	0.967433	2.01869	1.73351	1.09415	1.76594	1.89793	2.08395	0	0	1	-1.20934	-1.37655	-1.01496			AT5G37360.1
Potri.013G050300	2.19576	2.89906	2.57977	1.99015	1.99035	1.16982	1.99493	1.77922	1.01001	1.73766	1.82297	1.94153	0	0	1	-1.06155	-1.2234	-0.961225			AT5G37360.1
Potri.013G060500	5.45823	5.29733	5.26247	5.1453	5.03936	5.28869	4.79675	4.95913	4.95422	4.60113	4.89169	4.81356	1	0	0	-0.185346	-0.449524	-0.585657			AT5G56340.1	ATCRT1	RING/U-box superfamily protein
Potri.013G066800	7.57814	7.63359	8.16368	6.66476	7.88258	7.90659	6.44258	6.61044	6.713	7.6462	7.66335	6.71002	1	0	0	-0.229479	-1.23251	-0.415997	1.11.1.7	K00430	AT4G26010.1		Peroxidase superfamily protein	|GO:0006979_response to oxidative stress|GO:0055114_oxidation-reduction process	|GO:0004601_peroxidase activity|GO:0020037_heme binding
Potri.013G088100	3.72539	3.6248	3.95242	3.72933	3.52716	3.55537	3.31661	3.3611	3.42222	3.53587	3.23657	3.5465	1	0	0	-0.181426	-0.444378	-0.35679			AT1G31800.1	CYP97A3,LUT5	cytochrome P450, family 97, subfamily A, polypeptide 3	|GO:0055114_oxidation-reduction process	|GO:0005506_iron ion binding|GO:0009055_electron carrier activity|GO:0016705_oxidoreductase activity, acting on paired donors, with incorporation or reduction of molecular oxygen|GO:0020037_heme binding
Potri.013G090300	2.43862	1.91298	2.14039	2.10071	1.64744	1.766	1.4456	1.4315	1.27935	1.25844	1.79742	1.18751	1	0	0	-0.437701	-1.12795	-1.042			AT3G56400.1	ATWRKY70,WRKY70	WRKY DNA-binding protein 70	|GO:0006355_regulation of transcription, DNA-templated	|GO:0003700_sequence-specific DNA binding transcription factor activity|GO:0043565_sequence-specific DNA binding
Potri.013G100100	2.39045	1.94032	2.98118	1.69681	2.30334	2.01881	1.68101	1.8913	1.40406	1.97757	2.11829	2.06506	0	0	1	-0.598645	-1.09074	-0.562484			AT1G71530.1		Protein kinase superfamily protein	|GO:0006468_protein phosphorylation	|GO:0004672_protein kinase activity|GO:0005524_ATP binding
Potri.013G112500	6.03743	5.79743	6.83792	6.10372	5.90354	6.04443	5.6644	5.87176	5.6644	5.97604	5.61491	5.66735	1	0	0	-0.280104	-0.567772	-0.542422			AT1G35670.1	ATCDPK2,ATCPK11,CDPK2,CPK11	calcium-dependent protein kinase 2	|GO:0006468_protein phosphorylation	|GO:0004672_protein kinase activity|GO:0005524_ATP binding
Potri.013G115200	1.90148	1.79075	2.60971	2.35416	2.1192	1.75154	1.33828	1.08823	1.20233	0.938024	1.34708	1.38653	1	0	0	-0.068125	-1.38058	-1.33796			AT1G22710.1	ATSUC2,SUC2,SUT1	sucrose-proton symporter 2	|GO:0055085_transmembrane transport	|GO:0022857_transmembrane transporter activity	|GO:0016021_integral component of membrane
Potri.013G133400	3.80463	3.30465	3.5193	3.26471	3.53288	3.4222	2.2462	2.77694	2.8436	3.18403	3.07697	2.96113	1	0	1	-0.161111	-1.03469	-0.534492			AT1G03670.1		ankyrin repeat family protein		|GO:0005515_protein binding
Potri.013G134500	3.6896	2.84943	3.47587	3.02167	3.39175	3.24613	1.995	2.92031	2.38306	3.15547	2.92011	2.98974	1	0	0	-0.169552	-1.03572	-0.398401			AT1G03670.1		ankyrin repeat family protein
Potri.013G150800	3.52669	3.57488	3.64724	3.99512	4.28367	3.8555	2.56261	2.88518	2.69126	3.71158	3.06587	3.76332	1	1	0	0.508327	-0.976642	-0.040697			AT4G03230.1		S-locus lectin protein kinase family protein	|GO:0006468_protein phosphorylation|GO:0048544_recognition of pollen	|GO:0004672_protein kinase activity|GO:0005524_ATP binding|GO:0004674_protein serine/threonine kinase activity
Potri.013G152700	5.66345	4.97168	5.81566	5.02644	5.47411	5.58409	4.56368	4.72286	4.82606	5.1895	4.76145	5.56057	1	0	0	-0.150035	-0.844027	-0.328578			AT2G30210.1	LAC3	laccase 3	|GO:0055114_oxidation-reduction process	|GO:0016491_oxidoreductase activity|GO:0005507_copper ion binding
Potri.013G155300	5.75699	4.88269	5.57876	4.83947	4.85087	4.7259	4.63536	3.85626	3.56	5.22907	4.74662	4.78449	1	0	1	-0.665237	-1.41534	-0.529903			AT2G30395.1	ATOFP17,OFP17	ovate family protein 17
Potri.013G156800	9.46436	8.56727	9.12471	7.47116	9.03338	8.73575	7.68522	7.76955	7.40314	7.98501	8.60298	8.077	1	0	0	-0.544966	-1.47505	-0.851847			AT5G05340.1		Peroxidase superfamily protein	|GO:0006979_response to oxidative stress|GO:0055114_oxidation-reduction process	|GO:0004601_peroxidase activity|GO:0020037_heme binding
Potri.013G159000	3.29032	2.30918	2.69994	2.81157	2.36585	2.05244	2.45178	1.33273	1.58937	2.43604	1.49364	1.28336	1	0	0	-0.452942	-1.189	-1.25116			AT2G30520.1	RPT2	Phototropic-responsive NPH3 family protein	|GO:0009416_response to light stimulus	|GO:0005515_protein binding|GO:0004871_signal transducer activity
Potri.014G017100	3.04864	2.39957	3.32144	2.33516	2.67521	2.43625	2.14039	2.47799	1.61679	2.40595	1.83183	2.19073	1	0	0	-0.569513	-1.0322	-0.978895			AT4G33880.1	RSL2	ROOT HAIR DEFECTIVE 6-LIKE 2	|GO:0006355_regulation of transcription, DNA-templated	|GO:0030528_transcription regulator activity
Potri.014G020600	5.85034	5.36329	6.22387	6.04997	5.64705	6.44592	4.7861	5.18862	4.46236	5.39374	5.06535	6.1909	1	0	0	0.233314	-1.03762	-0.228819			AT4G37370.1	CYP81D8	cytochrome P450, family 81, subfamily D, polypeptide 8	|GO:0055114_oxidation-reduction process	|GO:0005506_iron ion binding|GO:0009055_electron carrier activity|GO:0016705_oxidoreductase activity, acting on paired donors, with incorporation or reduction of molecular oxygen|GO:0020037_heme binding
Potri.014G020700	5.82699	5.2708	6.29704	5.96877	5.55843	6.41275	4.68155	5.09438	4.03006	5.34497	5.05229	6.22342	1	0	0	0.1667	-1.22488	-0.232587			AT4G37370.1	CYP81D8	cytochrome P450, family 81, subfamily D, polypeptide 8	|GO:0055114_oxidation-reduction process	|GO:0005506_iron ion binding|GO:0009055_electron carrier activity|GO:0016705_oxidoreductase activity, acting on paired donors, with incorporation or reduction of molecular oxygen|GO:0020037_heme binding
Potri.014G035100	4.69022	4.53334	4.66127	3.80419	3.88163	3.66803	4.121	3.58265	3.709	3.55672	3.44874	4.15735	1	1	1	-0.89156	-0.853112	-0.925382			AT4G37260.1	ATMYB73,MYB73	myb domain protein 73		|GO:0003677_DNA binding
Potri.014G037300	1.49512	2.56099	2.73459	2.97176	1.58273	2.54203	1.15855	0.761925	0.931117	1.25951	1.24851	0.649488	1	0	0	0.142908	-2.12617	-1.89014			AT4G31940.1	CYP82C4	cytochrome P450, family 82, subfamily C, polypeptide 4	|GO:0055114_oxidation-reduction process	|GO:0005506_iron ion binding|GO:0009055_electron carrier activity|GO:0016705_oxidoreductase activity, acting on paired donors, with incorporation or reduction of molecular oxygen|GO:0020037_heme binding
Potri.014G037500	1.56624	2.51758	2.72849	3.08063	1.70167	2.58912	1.09936	0.705396	0.987716	1.71885	1.25898	0.721835	1	0	0	0.258316	-2.15966	-1.50657	1.14.-.-	K00517	AT4G31940.1	CYP82C4	cytochrome P450, family 82, subfamily C, polypeptide 4	|GO:0055114_oxidation-reduction process	|GO:0005506_iron ion binding|GO:0009055_electron carrier activity|GO:0016705_oxidoreductase activity, acting on paired donors, with incorporation or reduction of molecular oxygen|GO:0020037_heme binding
Potri.014G039900	4.38012	4.53795	4.59233	4.40409	3.78498	4.14784	4.18247	3.55703	3.45098	4.18247	3.89908	3.84124	1	0	0	-0.391598	-0.783569	-0.553502			AT1G19270.1	DA1	DA1		|GO:0008270_zinc ion binding
Potri.014G046300	6.02721	5.61972	6.59792	4.58443	5.71441	5.61272	4.6924	4.704	3.81262	5.519	4.77918	5.00649	1	0	1	-0.766405	-1.7256	-1.02333	3.6.3.6	K01535	AT3G60330.1	AHA7,HA7	H(+)-ATPase 7	|GO:0008152_metabolic process|GO:0006812_cation transport|GO:0006754_ATP biosynthetic process	|GO:0000166_nucleotide binding|GO:0046872_metal ion binding|GO:0003824_catalytic activity|GO:0015662_ATPase activity, coupled to transmembrane movement of ions, phosphorylative mechanism	|GO:0016020_membrane
Potri.014G046600	3.42216	2.61869	3.36214	3.45563	2.40252	2.85434	3.42074	1.86264	1.36691	1.22556	2.02371	2.04071	1	0	0	-0.236743	-0.794009	-1.68301			AT2G44840.1	ATERF13,EREBP,ERF13	ethylene-responsive element binding factor 13	|GO:0006355_regulation of transcription, DNA-templated	|GO:0003700_sequence-specific DNA binding transcription factor activity
Potri.014G046700	4.77755	4.1282	3.98646	4.49354	3.5064	3.98817	3.69259	2.05562	2.31538	2.43794	3.03895	3.62118	1	0	0	-0.304927	-1.59934	-1.33216			AT2G44840.1	ATERF13,EREBP,ERF13	ethylene-responsive element binding factor 13	|GO:0006355_regulation of transcription, DNA-templated	|GO:0003700_sequence-specific DNA binding transcription factor activity
Potri.014G046900	2.41588	2.0139	2.19861	2.11955	1.56366	2.26885	1.85938	1.23189	0.721835	0.995172	0.588541	2.0169	1	0	0	-0.265716	-1.24497	-1.27089			AT2G44840.1	ATERF13,EREBP,ERF13	ethylene-responsive element binding factor 13	|GO:0006355_regulation of transcription, DNA-templated	|GO:0003700_sequence-specific DNA binding transcription factor activity
Potri.014G058300	4.89879	5.00645	4.29638	4.44678	3.48344	3.73973	3.64891	3.35438	3.72844	3.74393	4.21719	3.2919	1	0	0	-0.858896	-1.25137	-1.01924			AT3G60520.1
Potri.014G061400	3.28495	3.3998	3.05696	1.45336	3.2089	3.1228	1.83182	1.28583	2.12425	2.08788	2.3087	1.49593	1	0	0	-0.534081	-1.80012	-1.50531			AT2G45130.1	ATSPX3,SPX3	SPX domain gene 3
Potri.014G069300	4.87687	4.2554	4.8587	3.3223	4.30086	4.16682	3.54489	3.36197	3.11859	4.3895	3.9155	3.7824	1	0	1	-0.737719	-1.43049	-0.670371			AT1G02010.1	SEC1A	secretory 1A	|GO:0006904_vesicle docking involved in exocytosis|GO:0016192_vesicle-mediated transport
Potri.014G078700	4.59857	4.04849	4.05606	4.45547	3.76316	3.7508	3.82641	3.58786	2.98886	3.36552	3.52738	3.43071	1	0	0	-0.242846	-0.804655	-0.877236			AT2G45760.1	BAL,BAP2	BON association protein 2		|GO:0005515_protein binding
Potri.014G080900	2.72506	2.37448	2.85216	2.38242	2.67511	1.97189	1.90007	2.07072	1.83368	2.03912	2.34773	1.78905	1	0	0	-0.355039	-0.914558	-0.730207			AT1G01780.1		GATA type zinc finger transcription factor family protein		|GO:0008270_zinc ion binding
Potri.014G084900	3.71035	3.28977	3.88875	3.32376	3.80136	3.81994	3.13425	3.17374	2.81558	3.50553	3.32105	2.92057	1	0	0	0.0163594	-0.666938	-0.419974			AT2G45910.1		U-box domain-containing protein kinase family protein	|GO:0006468_protein phosphorylation|GO:0016567_protein ubiquitination	|GO:0004672_protein kinase activity|GO:0005524_ATP binding|GO:0004842_ubiquitin-protein transferase activity	|GO:0000151_ubiquitin ligase complex
Potri.014G092500	4.21218	4.04542	4.84727	4.34438	4.31315	3.92445	3.74835	3.66653	3.75617	4.28381	4.04891	4.00111	1	0	0	-0.215927	-0.731062	-0.310803			AT4G01210.1		glycosyl transferase family 1 protein	|GO:0009058_biosynthetic process
Potri.014G096200	6.23795	6.36668	6.35115	6.57952	5.26095	5.5553	5.57386	3.94702	4.52952	5.1281	4.07772	4.56639	1	0	0	-0.410727	-1.50886	-1.70561			AT4G23810.1	ATWRKY53,WRKY53	WRKY family transcription factor	|GO:0006355_regulation of transcription, DNA-templated	|GO:0003700_sequence-specific DNA binding transcription factor activity|GO:0043565_sequence-specific DNA binding
Potri.014G098200	2.3401	2.79648	2.53309	2.54506	2.30966	2.21137	2.30916	1.37871	1.7282	2.35551	2.21589	1.84227	1	0	0	-0.252231	-0.911158	-0.515983			AT2G46495.1		RING/U-box superfamily protein
Potri.014G104200	5.37822	5.33905	5.54199	5.5598	5.16313	5.07465	4.87116	4.6538	4.7471	5.28899	5.06636	4.54874	1	0	0	-0.144294	-0.682562	-0.434097			AT1G01140.1	CIPK9,PKS6,SnRK3.12	CBL-interacting protein kinase 9	|GO:0006468_protein phosphorylation|GO:0007165_signal transduction	|GO:0004672_protein kinase activity|GO:0005524_ATP binding
Potri.014G110800	4.10823	4.52686	4.67453	4.99684	3.92933	4.31347	3.07379	3.23438	2.75187	3.61961	4.28584	3.81604	1	0	0	0.0275625	-1.54278	-0.55122			AT3G62040.1		Haloacid dehalogenase-like hydrolase (HAD) superfamily protein	|GO:0008152_metabolic process	|GO:0003824_catalytic activity
Potri.014G136400	5.52421	5.761	5.83156	6.09381	5.26489	5.64826	5.46534	4.73936	4.98288	5.44211	4.95609	5.11008	1	0	0	-0.00276632	-0.631807	-0.539997			AT2G48010.1	RKF3	receptor-like kinase in in flowers 3	|GO:0006468_protein phosphorylation	|GO:0004672_protein kinase activity|GO:0005524_ATP binding
Potri.014G137700	5.53149	5.781	6.05396	6.20613	5.42938	5.48485	5.10664	5.26785	5.47167	5.35604	5.3037	5.18825	1	0	0	-0.0533111	-0.526095	-0.531695			AT4G02940.1		oxidoreductase, 2OG-Fe(II) oxygenase family protein	|GO:0055114_oxidation-reduction process	|GO:0016491_oxidoreductase activity|GO:0016706_oxidoreductase activity, acting on paired donors, with incorporation or reduction of molecular oxygen, 2-oxoglutarate as one donor, and incorporation of one atom each of oxygen into both donors
Potri.014G147000	4.19872	4.18459	4.25072	3.28304	4.08781	3.53798	4.01353	3.05768	3.4484	4.43655	3.66395	3.83938	0	0	1	-0.572753	-0.698914	-0.204206			AT5G16490.1	RIC4	ROP-interactive CRIB motif-containing protein 4		|GO:0005515_protein binding
Potri.014G154200	3.84141	4.07056	3.83496	3.79419	4.0139	3.70322	2.80441	3.18015	2.88262	4.28781	3.72432	2.75817	1	0	0	-0.0823946	-1.05399	-0.215816			AT4G21990.1	APR3,ATAPR3,PRH-26,PRH26	APS reductase 3	|GO:0008152_metabolic process	|GO:0003824_catalytic activity
Potri.014G158900	1.76596	1.56616	1.6068	1.62215	2.00516	1.25715	0.746578	0.635898	1.19251	0.7094	0.755364	1.82761	1	0	0	0.016786	-1.34803	-0.726526			AT4G03965.1		RING/U-box superfamily protein
Potri.014G159100	3.75921	3.91532	3.03695	3.13279	3.45152	3.44713	2.95908	2.52408	3.17383	3.15153	3.15108	2.57779	1	0	0	-0.29296	-0.791188	-0.706177			AT1G05000.1		Phosphotyrosine protein phosphatases superfamily protein
Potri.014G161200	3.03669	3.03389	2.1291	1.82114	2.32529	1.27792	1.59153	1.1889	1.01043	1.71562	1.08915	1.515	1	0	0	-1.15681	-2.04441	-1.75366			AT2G44310.1		Calcium-binding EF-hand family protein
Potri.014G168400	3.54021	3.9991	3.51621	2.99964	3.58988	2.73213	2.52727	2.43239	2.84196	3.90296	3.264	3.29734	0	0	1	-0.606726	-1.234	-0.199992			AT5G47650.1	ATNUDT2,ATNUDX2,NUDT2	nudix hydrolase homolog 2		|GO:0016787_hydrolase activity
Potri.014G180500	3.66947	3.54755	3.52641	3.19371	2.92207	3.40494	3.37391	2.89027	2.79124	3.32584	3.41424	3.02944	0	0	1	-0.437602	-0.601907	-0.34949			AT1G75130.1	CYP721A1	cytochrome P450, family 721, subfamily A, polypeptide 1	|GO:0055114_oxidation-reduction process	|GO:0005506_iron ion binding|GO:0009055_electron carrier activity|GO:0016705_oxidoreductase activity, acting on paired donors, with incorporation or reduction of molecular oxygen|GO:0020037_heme binding
Potri.014G181500	1.11829	1.42249	1.50478	0.266189	0.961057	0.862127	0.448922	0.554669	0.353526	1.09602	1.30108	0.987577	0	0	1	-1.25328	-2.07679	-0.387517			AT1G75160.1		Protein of unknown function (DUF620)
Potri.015G002400	2.04662	1.60107	2.23312	2.34694	2.19009	1.93357	1.44828	1.21405	1.38789	1.5524	1.79942	1.96755	1	1	0	0.239923	-0.926291	-0.275565			AT5G53730.1		Late embryogenesis abundant (LEA) hydroxyproline-rich glycoprotein family
Potri.015G010600	2.72043	1.75887	2.63802	2.63352	2.59562	1.97358	2.08036	0.867667	1.24639	2.05065	2.10671	1.77874	1	0	0	-0.00245666	-1.28247	-0.57167			AT4G27800.1	PPH1,TAP38	thylakoid-associated phosphatase 38		|GO:0003824_catalytic activity
Potri.015G012500	3.23024	3.4222	3.50707	3.24208	3.69061	3.2181	3.2319	2.72775	2.69106	3.40587	2.65978	3.15288	1	0	0	0.0103787	-0.547828	-0.319774			AT3G49260.1	iqd21	IQ-domain 21		|GO:0005515_protein binding
Potri.015G031300	2.55622	2.7974	2.79061	2.65008	3.30586	2.30641	2.12728	1.89183	1.03226	2.83731	1.67839	2.35092	1	0	0	0.112605	-1.2334	-0.428366			AT1G14700.1	ATPAP3,PAP3	purple acid phosphatase 3		|GO:0016787_hydrolase activity
Potri.015G047400	2.65611	2.99519	3.58898	2.21209	2.7318	2.58207	1.98025	1.86074	1.36618	2.33269	2.15722	2.4439	1	0	1	-0.708551	-1.70385	-0.965266			AT1G63640.1		P-loop nucleoside triphosphate hydrolases superfamily protein with CH (Calponin Homology) domain	|GO:0007018_microtubule-based movement	|GO:0003777_microtubule motor activity|GO:0005524_ATP binding|GO:0005515_protein binding
Potri.015G048400	2.76614	3.22869	2.96811	2.33173	2.89306	2.21839	1.64787	0.867871	2.37131	3.00369	2.48988	2.11918	1	0	1	-0.573177	-1.558	-0.487284
Potri.015G061400	3.82301	3.79827	4.32095	4.26018	4.54035	4.11525	3.48831	3.45647	3.02526	4.3306	3.52053	3.72116	1	1	0	0.333357	-0.720493	-0.108595			AT1G18670.1	IBS1	Protein kinase superfamily protein	|GO:0006468_protein phosphorylation	|GO:0004672_protein kinase activity|GO:0005524_ATP binding
Potri.015G061700	5.76835	5.60568	6.72896	4.95346	5.602	5.47712	4.75754	4.92043	4.0334	5.62935	5.17758	4.84301	1	0	1	-0.768415	-1.54465	-0.888937			AT5G61350.1		Protein kinase superfamily protein	|GO:0006468_protein phosphorylation	|GO:0004672_protein kinase activity|GO:0005524_ATP binding
Potri.015G062200	2.58275	0.454407	1.17332	1.2232	0.462052	0.680241	0.508298	0.0975687	0.392547	0.448828	0.20371	0.298837	1	0	0	-1.51529	-3.03888	-3.14735		K08910	AT3G47470.1	CAB4,LHCA4	light-harvesting chlorophyll-protein complex I subunit A4	|GO:0009765_photosynthesis, light harvesting		|GO:0016020_membrane
Potri.015G071500	2.90566	2.08091	2.47203	2.39443	2.26802	2.0737	1.93573	1.41635	1.39491	2.75177	1.86977	2.42464	0	0	1	-0.338969	-1.22057	-0.161709			AT5G14920.1		Gibberellin-regulated family protein
Potri.015G085800	2.71536	2.11641	2.43534	2.77937	2.04782	1.87729	1.025	1.15855	0.825815	2.43981	1.60556	2.03682	1	0	1	-0.189469	-2.13073	-0.475864	1.14.-.-	K00517	AT3G48270.1	CYP71A26	cytochrome P450, family 71, subfamily A, polypeptide 26	|GO:0055114_oxidation-reduction process	|GO:0005506_iron ion binding|GO:0009055_electron carrier activity|GO:0016705_oxidoreductase activity, acting on paired donors, with incorporation or reduction of molecular oxygen|GO:0020037_heme binding
Potri.015G086000	2.50813	2.72964	1.80274	2.14452	1.70804	1.88501	0.956845	1.87246	0.901501	2.15865	1.57634	2.46205	0	0	1	-0.611935	-1.51878	-0.363538			AT1G13080.1	CYP71B2	cytochrome P450, family 71, subfamily B, polypeptide 2	|GO:0055114_oxidation-reduction process	|GO:0005506_iron ion binding|GO:0009055_electron carrier activity|GO:0016705_oxidoreductase activity, acting on paired donors, with incorporation or reduction of molecular oxygen|GO:0020037_heme binding
Potri.015G117800	4.83676	4.7714	4.72881	4.11295	4.80596	4.76088	4.47263	3.82417	4.12604	4.42944	4.16098	4.00389	1	0	0	-0.194509	-0.64361	-0.597459			AT4G19670.1		RING/U-box superfamily protein
Potri.015G119200	1.2607	2.07595	1.65569	1.92322	1.418	1.64388	1.46624	0.508915	0.0635631	1.21885	1.36585	1.35788	1	0	0	-0.0374199	-1.59996	-0.598056			AT5G04690.1		Ankyrin repeat family protein
Potri.015G121900	3.1487	2.67446	2.95931	2.58107	2.55773	2.39687	1.72405	1.5322	1.04216	1.68999	1.92331	3.01104	1	0	1	-0.502566	-1.93035	-0.729435			AT1G18390.2		Protein kinase superfamily protein
Potri.015G122000	2.87057	2.3761	2.80824	1.95589	2.52152	2.13244	1.29482	0.754218	0.996816	2.39144	1.66092	2.79004	1	0	1	-0.584977	-2.39637	-0.421625			AT5G38280.1	PR5K	PR5-like receptor kinase	|GO:0006468_protein phosphorylation	|GO:0004672_protein kinase activity|GO:0005524_ATP binding
Potri.015G122600	0.3157	0.64717	1.09286	0.768396	0.652956	1.32262	0.326517	0.102706	0.0639753	0.115601	0.045912	0.882744	1	0	0	0.514723	-2.38111	-1.01822
Potri.015G124200	1.76058	2.00692	2.05785	1.97468	1.94349	1.74402	1.43394	2.0257	0.912057	1.451	1.41537	1.59899	1	0	0	-0.076884	-0.599865	-0.658402			AT2G35110.1	GRL,NAP1,NAPP	transcription activators
Potri.015G126900	5.48599	5.31805	5.74972	5.03768	4.84876	5.1498	5.22291	5.00177	4.82115	5.36973	4.82636	5.77852	0	0	1	-0.52524	-0.517724	-0.156203			AT5G51460.2	ATTPPA	Haloacid dehalogenase-like hydrolase (HAD) superfamily protein	|GO:0005992_trehalose biosynthetic process	|GO:0003824_catalytic activity
Potri.015G131300	5.53834	5.31971	5.79625	5.51032	4.96189	4.55709	4.49919	4.13891	4.15552	4.94398	4.82502	5.22735	1	0	1	-0.514598	-1.33601	-0.570509
Potri.015G144500	5.45239	4.95715	5.54183	3.65547	5.36333	4.67111	4.34571	4.10607	3.09382	5.057	5.10888	4.3118	0	0	1	-0.635439	-1.45866	-0.484383			AT4G25590.1	ADF7	actin depolymerizing factor 7		|GO:0003779_actin binding	|GO:0005622_intracellular
Potri.016G000600	2.90698	2.20377	2.76988	2.45206	3.48183	2.84943	1.55837	2.14717	1.47469	2.76077	1.95416	2.47427	1	0	0	0.388589	-1.15472	-0.269988			AT5G10770.1		Eukaryotic aspartyl protease family protein	|GO:0006508_proteolysis	|GO:0004190_aspartic-type endopeptidase activity
Potri.016G002900	1.50554	1.5362	1.24182	2.03496	2.04117	1.43747	1.54104	0.105854	0.343114	0.986888	0.786587	1.13323	1	0	0	0.634138	-1.17888	-0.815543
Potri.016G004300	4.92607	4.58299	5.06617	5.39116	4.96389	4.93099	4.24584	3.77114	4.17723	5.47055	4.30359	4.51063	1	0	0	0.246449	-0.830766	-0.0168924			AT1G60870.1	MEE9	maternal effect embryo arrest 9
Potri.016G005300	4.85535	4.69023	5.28065	4.08579	4.34918	3.66917	4.841	4.1977	3.4363	4.78898	4.20639	4.46658	0	0	1	-0.944872	-0.724965	-0.474858			AT5G47710.1		Calcium-dependent lipid-binding (CaLB domain) family protein		|GO:0005515_protein binding
Potri.016G006200	3.97094	3.52993	3.4526	3.21033	3.63006	3.48528	2.94958	2.63346	2.69604	3.48344	3.19149	3.70627	1	0	1	-0.237715	-1.01478	-0.211968			AT5G47635.1		Pollen Ole e 1 allergen and extensin family protein
Potri.016G007200	0.887636	0.451516	1.00563	0.144424	0.295053	0.215495	0.450988	0.106366	0.230092	0.397921	0.362718	0.193522	0	1	1	-2.17349	-1.85215	-1.5749			AT5G55630.1	ATKCO1,ATTPK1,KCO1,TPK1	Outward rectifying potassium channel protein	|GO:0006812_cation transport|GO:0055085_transmembrane transport	|GO:0008324_cation transmembrane transporter activity
Potri.016G009700	5.55843	5.39051	6.23591	5.88476	5.45908	5.98441	5.2708	4.92921	5.1436	5.16707	4.89294	5.41293	1	0	0	0.0172849	-0.670618	-0.61727			AT4G17230.1	SCL13	SCARECROW-like 13
Potri.016G025000	2.95523	1.96133	2.27266	2.58498	2.02532	1.94437	1.72484	1.32466	1.71209	1.97873	1.44496	2.10185	1	0	0	-0.304108	-1.14734	-0.760802			AT3G56940.1	ACSF,CHL27,CRD1	dicarboxylate diiron protein, putative (Crd1)	|GO:0055114_oxidation-reduction process	|GO:0016491_oxidoreductase activity|GO:0046872_metal ion binding
Potri.016G032900	2.93734	2.32623	2.77222	1.95424	2.0817	2.35416	1.54757	1.80753	1.56483	2.03586	0.389449	2.37711	1	0	0	-0.691482	-1.37094	-1.11792			AT1G14040.1		EXS (ERD1/XPR1/SYG1) family protein			|GO:0016021_integral component of membrane
Potri.016G036900	4.4924	4.81206	5.26856	5.7324	4.67499	4.8851	4.18978	4.4918	4.60236	4.48417	4.52605	4.36891	1	0	0	0.289086	-0.473616	-0.449575	1.4.7.1	K00284	AT5G04140.1	FD-GOGAT,GLS1,GLU1,GLUS	glutamate synthase 1	|GO:0008152_metabolic process|GO:0055114_oxidation-reduction process|GO:0006537_glutamate biosynthetic process|GO:0006807_nitrogen compound metabolic process	|GO:0016491_oxidoreductase activity|GO:0015930_glutamate synthase activity|GO:0016638_oxidoreductase activity, acting on the CH-NH2 group of donors
Potri.016G041300	4.96189	4.25562	4.24889	3.78195	4.67673	2.99239	1.79224	3.245	3.19051	2.56639	2.90114	3.65096	1	0	0	-0.5816	-1.797	-1.52976
Potri.016G045500	7.38784	7.50341	8.13284	6.81246	7.81923	7.40063	6.79568	6.68634	6.63553	7.19534	6.81381	6.92869	1	0	0	-0.313532	-1.01295	-0.729624		K10355	AT3G12110.1	ACT11	actin-11
Potri.016G053900	4.7896	4.98399	4.52546	5.00881	4.36974	3.8391	4.28781	3.97964	3.65718	4.936	4.58601	4.59923	0	0	1	-0.305795	-0.820456	-0.0644723			AT3G20898.1
Potri.016G055100	2.29839	2.4679	2.86105	2.84196	2.63685	2.63566	2.27425	2.06139	2.02756	2.4975	2.35169	2.18269	1	0	0	0.17408	-0.544763	-0.259838			AT2G41830.1		Uncharacterized protein
Potri.016G059600	2.77961	2.86679	2.64902	2.29634	2.73426	2.49627	2.00388	2.24451	1.70294	2.57138	2.22	1.95616	1	0	0	-0.295108	-0.95304	-0.602365			AT2G41970.1		Protein kinase superfamily protein	|GO:0006468_protein phosphorylation	|GO:0004672_protein kinase activity|GO:0005524_ATP binding
Potri.016G066600	4.70276	5.02194	4.80017	4.62681	4.97517	4.48095	4.30435	4.23189	4.03842	4.79934	3.49137	4.39513	1	0	0	-0.143626	-0.681988	-0.545626			AT2G35880.1		TPX2 (targeting protein for Xklp2) protein family
Potri.016G066700	4.44647	4.7831	5.28072	4.79212	4.52487	4.56471	4.17783	3.46899	4.06302	5.03058	4.27974	4.34166	1	0	0	-0.255258	-0.990505	-0.29641	2.7.11.1	K13412	AT3G10660.1	ATCPK2,CPK2	calmodulin-domain protein kinase cdpk isoform 2	|GO:0006468_protein phosphorylation	|GO:0004672_protein kinase activity|GO:0005524_ATP binding
Potri.016G078000	1.61955	1.19782	1.24027	0.915323	0.902069	1.30469	0.710765	0.647911	0.80516	0.333398	0.958237	0.891081	1	0	0	-0.552267	-1.27744	-1.20071			AT3G52610.1
Potri.016G091500	0.852669	1.18044	1.77874	1.18421	1.17214	1.30626	0.373605	1.15741	0.073475	0.805303	0.376888	1.15348	1	0	0	-0.171485	-1.5126	-0.988023		K14488	AT2G37030.1		SAUR-like auxin-responsive protein family
Potri.016G092400	1.09831	0.543334	0.58215	0.540287	0.359903	0.813961	0.395576	0.116081	0.07356	0.130595	0.320824	0.410326	1	0	0	-0.486509	-2.21426	-1.63907		K14488	AT3G09870.1		SAUR-like auxin-responsive protein family
Potri.016G098600	2.39212	1.54714	1.90472	1.30568	2.45152	1.48708	1.10257	1.28995	0.468824	1.40678	0.569913	1.2802	1	0	0	-0.203114	-1.58276	-1.32266	2.4.1.207	K08235	AT2G36870.1	XTH32	xyloglucan endotransglucosylase/hydrolase 32	|GO:0005975_carbohydrate metabolic process|GO:0006073_cellular glucan metabolic process	|GO:0004553_hydrolase activity, hydrolyzing O-glycosyl compounds|GO:0016762_xyloglucan:xyloglucosyl transferase activity	|GO:0005618_cell wall|GO:0048046_apoplast
Potri.016G116400	2.59566	2.00765	2.88143	2.41137	2.47354	2.44617	1.88263	1.92568	2.31798	1.79565	2.26074	1.75414	1	0	0	-0.115568	-0.60766	-0.740885	4.-.-.-	K06215	AT5G01410.1	ATPDX1,ATPDX1.3,PDX1,PDX1.3,RSR4	Aldolase-type TIM barrel family protein	|GO:0042823_pyridoxal phosphate biosynthetic process|GO:0009228_thiamine biosynthetic process
Potri.016G119100	5.28571	5.20505	5.32109	5.59598	5.83461	5.2671	4.79105	4.85869	4.55764	5.45609	4.44238	5.38506	1	0	0	0.320431	-0.547101	-0.11217			AT5G01360.1	TBL3	Plant protein of unknown function (DUF828)
Potri.016G128300	5.96525	6.2728	6.28413	6.15841	5.4647	5.67731	5.92969	4.60217	4.87636	5.37074	4.77301	5.57023	1	0	0	-0.390923	-0.943982	-0.923263		K13424	AT2G38470.1	ATWRKY33,WRKY33	WRKY DNA-binding protein 33	|GO:0006355_regulation of transcription, DNA-templated	|GO:0003700_sequence-specific DNA binding transcription factor activity|GO:0043565_sequence-specific DNA binding
Potri.016G132200	6.069	5.62935	6.50114	6.23131	5.66695	5.75455	5.24094	5.44775	5.63418	5.96952	5.47313	4.93817	1	0	0	-0.206964	-0.672513	-0.599924	2.6.1.40,2.6.1.44	K00827	AT2G38400.1	AGT3	alanine:glyoxylate aminotransferase 3		|GO:0008483_transaminase activity|GO:0030170_pyridoxal phosphate binding
Potri.016G136100	2.27622	1.48222	1.51506	1.64405	1.56388	0.862817	0.96673	1.10396	1.25493	1.25084	0.463107	1.26095	1	0	0	-0.613189	-1.10272	-1.24855			AT1G23740.1		Oxidoreductase, zinc-binding dehydrogenase family protein	|GO:0055114_oxidation-reduction process	|GO:0008270_zinc ion binding|GO:0016491_oxidoreductase activity
Potri.016G138500	1.45792	1.76248	2.00804	1.32435	1.15917	1.90588	1.24142	1.05815	1.04582	1.108	1.36802	0.806345	1	0	0	-0.384971	-1.0285	-1.0391			AT5G01920.1	STN8	Protein kinase superfamily protein	|GO:0006468_protein phosphorylation	|GO:0004672_protein kinase activity|GO:0005524_ATP binding
Potri.017G005800	1.30859	0.882744	1.27513	1.04945	0.789973	0.796685	0.649488	0.311413	0.350401	0.880644	0.757682	0.704014	1	0	1	-0.560964	-1.78649	-0.791756	3.2.1.15	K01184	AT3G59850.1		Pectin lyase-like superfamily protein	|GO:0005975_carbohydrate metabolic process	|GO:0004650_polygalacturonase activity
Potri.017G006200	1.27899	0.889802	1.46145	1.08757	0.777061	0.78818	0.610424	0.355805	0.33863	0.811308	0.676954	0.642501	1	0	1	-0.652677	-1.91311	-1.07498	3.2.1.15	K01184	AT3G59850.1		Pectin lyase-like superfamily protein	|GO:0005975_carbohydrate metabolic process	|GO:0004650_polygalacturonase activity
Potri.017G008200	1.71246	1.79329	2.09463	1.50285	1.1589	1.58004	1.68964	1.17628	1.06014	1.52387	1.41778	1.4728	0	0	1	-0.664407	-0.810145	-0.590371			AT1G66980.1	SNC4	suppressor of npr1-1 constitutive 4	|GO:0006468_protein phosphorylation	|GO:0004672_protein kinase activity|GO:0005524_ATP binding
Potri.017G009100	2.49086	2.42738	2.59664	2.15104	1.64937	2.18014	2.2868	1.79077	1.59962	2.2229	2.02532	2.14406	0	0	1	-0.62488	-0.747111	-0.46769			AT1G67000.1		Protein kinase superfamily protein	|GO:0006468_protein phosphorylation	|GO:0004672_protein kinase activity|GO:0005524_ATP binding
Potri.017G009200	1.94039	2.53037	2.15402	1.80753	1.28516	2.02532	1.94437	1.40926	1.32252	2.0304	1.89007	1.93262	0	0	1	-0.658989	-0.881716	-0.362182			AT5G38280.1	PR5K	PR5-like receptor kinase	|GO:0006468_protein phosphorylation	|GO:0004672_protein kinase activity|GO:0005524_ATP binding
Potri.017G009400	3.00369	2.82382	3.13157	2.64304	2.01865	2.52995	2.63623	2.23131	1.87591	2.62231	2.2229	2.61437	0	0	1	-0.674363	-0.84906	-0.580887			AT1G66920.2		Protein kinase superfamily protein	|GO:0006468_protein phosphorylation	|GO:0004672_protein kinase activity|GO:0005524_ATP binding
Potri.017G015000	1.76613	0.915997	0.501564	2.37017	2.07135	1.03835	0.635825	1.28524	0.366028	0.37733	0.537191	0.833326	1	0	0	1.18588	-0.700159	-1.2738			AT3G14460.1		LRR and NB-ARC domains-containing disease resistance protein
Potri.017G015600	3.28128	2.46896	2.22201	3.46634	2.54364	2.56385	1.52365	2.37025	2.00053	2.26049	1.66219	2.60479	1	0	0	0.226149	-0.903571	-0.616395			AT3G14460.1		LRR and NB-ARC domains-containing disease resistance protein	|GO:0006915_apoptotic process	|GO:0043531_ADP binding|GO:0005524_ATP binding
Potri.017G016700	4.00616	3.80903	3.97274	3.81217	4.16907	3.50719	3.54476	3.40587	2.6647	3.9333	3.23873	3.72539	1	0	0	-0.0825291	-0.740389	-0.292088			AT4G28500.1	ANAC073,NAC073,SND2	NAC domain containing protein 73	|GO:0006355_regulation of transcription, DNA-templated	|GO:0003677_DNA binding
Potri.017G045100	4.82702	4.82188	5.18877	5.59016	4.34088	3.88243	4.77159	3.72964	2.97065	3.83148	3.70681	3.08843	1	0	0	-0.16884	-0.988884	-1.45852		K13577	AT2G22500.1	ATPUMP5,DIC1,UCP5	uncoupling protein 5
Potri.017G045200	5.17061	5.3206	5.69995	5.83646	4.64982	4.0917	5.12873	3.84024	3.14357	4.22394	4.11597	3.4355	1	0	0	-0.375964	-1.18016	-1.51101			AT4G24570.1	DIC2	dicarboxylate carrier 2
Potri.017G045300	4.02731	3.79589	4.2994	4.78154	3.69882	3.03941	3.94319	3.03788	2.481	3.09236	2.94034	2.3737	1	0	0	-0.0366013	-0.840778	-1.3504
Potri.017G045400	4.63856	4.59439	5.16457	5.40466	4.25627	3.67803	4.51365	3.6923	2.82893	3.79914	3.39868	3.07988	1	0	0	-0.201124	-1.03896	-1.45321			AT4G24570.1	DIC2	dicarboxylate carrier 2
Potri.017G047800	5.44706	5.59746	6.17047	6.19289	5.12873	4.55789	5.30227	4.18592	3.50901	4.54836	4.41541	3.70341	1	0	0	-0.323717	-1.28618	-1.55637		K13577	AT2G22500.1	ATPUMP5,DIC1,UCP5	uncoupling protein 5
Potri.017G050400	4.35781	4.25078	5.0802	4.48666	4.04248	4.02703	3.98816	3.70895	3.45139	4.11723	3.07043	4.04993	1	0	0	-0.43092	-0.931935	-0.839773			AT5G64300.1	ATGCH,ATRIBA1,GCH,RFD1	GTP cyclohydrolase II	|GO:0009231_riboflavin biosynthetic process	|GO:0003935_GTP cyclohydrolase II activity|GO:0008686_3,4-dihydroxy-2-butanone-4-phosphate synthase activity
Potri.017G050500	6.89607	6.85824	6.87901	6.81311	5.93728	5.92824	6.01053	5.23583	5.7262	6.72975	6.32535	6.38435	1	0	1	-0.594885	-1.20173	-0.39055			AT5G64290.1	DCT,DIT2.1	dicarboxylate transport 2.1	|GO:0006814_sodium ion transport|GO:0055085_transmembrane transport	|GO:0005215_transporter activity	|GO:0016020_membrane
Potri.017G055900	2.91711	3.58204	3.00735	2.3339	2.7789	1.92747	2.05904	2.03073	2.13497	2.59251	2.81322	2.96064	0	0	1	-0.951062	-1.34897	-0.461399			AT3G07130.1	ATPAP15,PAP15	purple acid phosphatase 15		|GO:0016787_hydrolase activity
Potri.017G059900	2.98455	2.22646	2.17534	1.94051	2.8102	1.93746	1.25133	1.03935	1.51992	2.51601	1.86407	0.984128	1	0	0	-0.27252	-1.71324	-0.75903			AT4G14010.1	RALFL32	ralf-like 32
Potri.017G077100	2.84764	2.36314	2.01838	2.90788	1.43618	1.70043	1.7423	0.776998	1.09671	1.78457	1.33127	1.71362	1	0	0	-0.356591	-1.67389	-1.10173
Potri.017G084800	6.76589	6.95623	6.4662	6.96975	5.83885	5.95099	6.3711	5.50166	5.35918	6.41347	5.25246	5.82825	1	0	0	-0.399231	-0.938626	-0.845718			AT5G39670.1		Calcium-binding EF-hand family protein	|GO:0007165_signal transduction	|GO:0005509_calcium ion binding	|GO:0005578_proteinaceous extracellular matrix
Potri.017G088200	3.55472	3.14508	3.57072	3.30877	3.54167	3.20083	2.93237	3.11922	2.59952	3.37727	2.98444	3.28151	1	0	0	-0.0872587	-0.604871	-0.236116			AT5G39420.1	cdc2cAt	CDC2C	|GO:0006468_protein phosphorylation	|GO:0004672_protein kinase activity|GO:0005524_ATP binding
Potri.017G095800	0.753625	0.868338	0.760876	1.01007	0.0526776	0.65801	0.260431	0.140012	0.0863362	0.155372	0.619715	0.343651	1	0	0	-0.437418	-2.60975	-1.26298
Potri.017G100500	1.43644	1.22843	2.13246	1.61925	1.35509	1.29657	1.28006	1.33855	1.06219	1.28079	0.770556	1.08203	1	0	0	-0.339036	-0.669433	-0.98415			AT3G45080.1		P-loop containing nucleoside triphosphate hydrolases superfamily protein		|GO:0008146_sulfotransferase activity
Potri.017G106700	1.82134	2.32656	2.35955	1.50084	1.00856	1.67434	1.46229	0.962628	1.22749	1.53473	1.21465	1.64408	1	0	1	-1.08552	-1.40068	-0.999314			AT3G30530.1	ATBZIP42,bZIP42	basic leucine-zipper 42	|GO:0006355_regulation of transcription, DNA-templated	|GO:0003700_sequence-specific DNA binding transcription factor activity|GO:0043565_sequence-specific DNA binding|GO:0046983_protein dimerization activity
Potri.017G127300	4.05706	4.17403	4.64422	4.40313	3.51659	2.98146	3.38376	2.53253	3.28819	3.62242	3.20225	3.66737	1	0	0	-0.596527	-1.30226	-0.86073			AT5G37600.1	ATGLN1;1,ATGSR1,GLN1;1,GSR 1	glutamine synthase clone R1	|GO:0006807_nitrogen compound metabolic process	|GO:0004356_glutamate-ammonia ligase activity
Potri.017G129300	3.10573	3.54167	3.5435	3.71354	3.13717	3.01334	3.25469	2.98742	2.98091	2.69687	2.73108	2.83169	1	0	0	-0.099279	-0.370184	-0.74578			AT3G17940.1		Galactose mutarotase-like superfamily protein	|GO:0005975_carbohydrate metabolic process|GO:0019318_hexose metabolic process	|GO:0016853_isomerase activity
Potri.017G130100	2.17914	2.04617	2.13326	1.87106	1.96054	1.88322	1.44814	1.15255	1.20567	1.71333	1.76143	1.69537	1	0	1	-0.286062	-1.23835	-0.540247			AT5G37690.1		SGNH hydrolase-type esterase superfamily protein	|GO:0006629_lipid metabolic process	|GO:0016788_hydrolase activity, acting on ester bonds
Potri.017G131100	9.84587	10.7577	10.9704	10.8172	9.37812	9.1559	9.44121	8.59664	9.20751	9.20751	9.04646	9.39254	1	0	0	-0.61609	-1.47852	-1.37959			AT5G37600.1	ATGLN1;1,ATGSR1,GLN1;1,GSR 1	glutamine synthase clone R1	|GO:0006807_nitrogen compound metabolic process|GO:0006542_glutamine biosynthetic process	|GO:0004356_glutamate-ammonia ligase activity
Potri.017G136400	4.58147	4.0779	4.47636	4.61203	4.08715	4.41054	4.19365	3.85215	4.00145	3.74875	3.77133	4.38551	1	0	0	-0.00894652	-0.393145	-0.41723			AT3G14470.1		NB-ARC domain-containing disease resistance protein	|GO:0006915_apoptotic process	|GO:0005515_protein binding|GO:0043531_ADP binding|GO:0005524_ATP binding
Potri.017G136800	6.05793	6.82241	7.07388	6.31546	5.58978	4.63034	5.61531	4.80138	5.23928	5.53889	4.90683	4.97168	1	0	0	-1.05852	-1.48	-1.57076			AT5G35630.1	ATGSL1,GLN2,GS2	glutamine synthetase 2	|GO:0006807_nitrogen compound metabolic process	|GO:0004356_glutamate-ammonia ligase activity
Potri.017G137700	4.04245	3.61198	4.11539	4.09233	3.60266	3.80167	3.73402	3.41128	3.38023	3.59951	3.25835	3.66224	1	0	0	-0.100154	-0.456764	-0.457067			AT3G14470.1		NB-ARC domain-containing disease resistance protein	|GO:0006915_apoptotic process	|GO:0005515_protein binding|GO:0043531_ADP binding|GO:0005524_ATP binding
Potri.017G137900	2.23251	2.19443	2.50317	2.6659	2.13272	2.31988	2.30181	2.10466	1.57364	1.81001	1.69399	1.87308	1	0	0	0.0911023	-0.37551	-0.689924			AT3G14470.1		NB-ARC domain-containing disease resistance protein	|GO:0006915_apoptotic process	|GO:0005515_protein binding|GO:0043531_ADP binding|GO:0005524_ATP binding
Potri.017G147000	6.31716	6.23706	6.33036	6.3827	5.51229	5.615	6.16718	5.22614	4.84271	5.83382	5.04336	5.41513	1	0	0	-0.409941	-0.785235	-0.843082			AT1G01490.1		Heavy metal transport/detoxification superfamily protein	|GO:0030001_metal ion transport	|GO:0046872_metal ion binding
Potri.017G147200	6.13279	5.96285	6.10083	6.00982	5.36259	5.34379	5.97439	4.89519	4.76178	5.44734	4.66021	5.23583	1	0	0	-0.468841	-0.763226	-0.935749			AT1G01490.1		Heavy metal transport/detoxification superfamily protein	|GO:0030001_metal ion transport	|GO:0046872_metal ion binding
Potri.018G005500	3.25776	3.01328	3.78113	2.20454	3.17528	2.92207	2.67416	2.29374	1.21408	3.31646	2.73262	2.87194	0	0	1	-0.639533	-1.42036	-0.439696			AT5G10660.1		calmodulin-binding protein-related		|GO:0005516_calmodulin binding
Potri.018G009200	4.87275	4.87497	4.92295	4.55163	4.38056	4.85087	4.3262	4.13073	4.59381	4.12419	4.44634	4.39891	1	0	0	-0.293752	-0.550001	-0.584531		K05391	AT2G24610.1	ATCNGC14,CNGC14	cyclic nucleotide-gated channel 14	|GO:0006811_ion transport|GO:0055085_transmembrane transport	|GO:0005216_ion channel activity	|GO:0016020_membrane
Potri.018G014100	2.12171	2.99607	2.56262	1.7926	2.22023	1.818	2.16982	1.91367	1.18868	2.29122	2.23087	2.26554	0	0	1	-0.816914	-1.01375	-0.419008
Potri.018G027100	3.09031	3.01619	3.02765	2.97242	2.60971	2.71682	2.21562	2.67687	2.73108	2.34125	2.45848	2.58275	1	0	0	-0.312262	-0.568052	-0.683024			AT4G32295.1
Potri.018G031700	1.87067	1.75154	1.38659	1.16514	1.57484	1.70605	0.732206	1.64206	0.971377	1.17754	0.654285	1.36286	1	0	0	-0.275634	-0.826727	-0.962127			AT1G15460.1	ATBOR4,BOR4	HCO3- transporter family	|GO:0006820_anion transport	|GO:0005452_inorganic anion exchanger activity	|GO:0016021_integral component of membrane|GO:0016020_membrane
Potri.018G035500	5.31032	5.62625	5.86756	5.78325	5.52788	5.36721	5.01344	4.65164	4.60479	5.3652	4.89228	5.55159	1	0	0	-0.0505493	-0.875002	-0.33131			AT4G32650.3	ATKC1,AtLKT1,KAT3,KC1	potassium channel in Arabidopsis thaliana 3	|GO:0006811_ion transport|GO:0055085_transmembrane transport	|GO:0005216_ion channel activity	|GO:0016020_membrane
Potri.018G049900	2.055	1.77064	2.067	1.92659	1.63339	1.86112	1.29325	1.11338	1.01712	1.63341	1.33242	2.21827	1	0	1	-0.216579	-1.26732	-0.267777			AT3G13980.1
Potri.018G051700	0.670472	1.08407	0.951419	1.1581	1.08032	1.23414	0.332314	0.15535	0.576228	0.171075	0.461987	0.758612	1	0	0	0.483479	-1.61493	-1.14623
Potri.018G061900	4.17403	3.90246	4.00814	4.7238	3.15547	3.82301	3.2142	2.60782	2.95215	2.98597	2.79868	3.56586	1	0	0	0.012204	-1.19635	-0.958363			AT4G33050.3	EDA39	calmodulin-binding family protein
Potri.018G065700	5.40135	4.73532	5.4647	4.12084	5.18263	4.35432	4.56702	4.28826	4.00985	4.80897	4.80295	4.51491	0	0	1	-0.62896	-0.96578	-0.537876			AT3G42725.1		Putative membrane lipoprotein
Potri.018G069200	8.01334	7.85323	8.28007	7.79128	7.86698	7.6308	6.85701	7.18306	7.39747	7.37029	7.13909	7.96882	1	0	0	-0.294612	-0.901725	-0.525701	2.7.1.11	K00850	AT4G26270.1	PFK3	phosphofructokinase 3	|GO:0006096_glycolytic process	|GO:0003872_6-phosphofructokinase activity	|GO:0005945_6-phosphofructokinase complex
Potri.018G080600	4.97169	5.71406	5.41614	4.92641	4.18289	3.59123	4.59965	3.48822	4.1699	4.30914	3.91985	3.79976	1	0	0	-1.10061	-1.29193	-1.42923			AT1G66200.3	ATGSR2,GSR2	glutamine synthase clone F11	|GO:0006807_nitrogen compound metabolic process	|GO:0004356_glutamate-ammonia ligase activity
Potri.018G082400	3.33025	3.15282	3.94326	2.61288	3.18845	2.9141	2.72949	2.27594	1.74554	3.29307	2.32336	3.03956	1	0	1	-0.664365	-1.40548	-0.645649			AT3G24620.1	ATROPGEF8,ROPGEF8	RHO guanyl-nucleotide exchange factor 8		|GO:0005089_Rho guanyl-nucleotide exchange factor activity
Potri.018G083100	3.94083	3.92933	3.66395	3.76332	3.88836	3.82227	3.30466	3.12429	3.35698	3.7082	3.79542	2.54626	1	0	0	-0.0265554	-0.639636	-0.434503			AT4G28990.1		RNA-binding protein-related		|GO:0008270_zinc ion binding	|GO:0005622_intracellular
Potri.018G084200	1.40647	1.15959	1.68806	0.423004	1.47746	1.33132	0.580066	0.512001	0.654101	1.0089	0.907469	0.800274	1	0	0	-0.487905	-1.77275	-0.957663			AT5G19580.1		glyoxal oxidase-related protein
Potri.018G084300	9.24939	9.13253	10.1809	7.88039	9.54251	9.10781	8.31307	7.87716	7.82291	8.77301	8.67233	8.55599	1	0	0	-0.605292	-1.58371	-0.933446	2.4.1.207	K08235	AT4G28850.1	ATXTH26,XTH26	xyloglucan endotransglucosylase/hydrolase 26	|GO:0005975_carbohydrate metabolic process|GO:0006073_cellular glucan metabolic process	|GO:0004553_hydrolase activity, hydrolyzing O-glycosyl compounds|GO:0016762_xyloglucan:xyloglucosyl transferase activity	|GO:0005618_cell wall|GO:0048046_apoplast
Potri.018G085500	4.48571	4.23842	4.90024	4.97087	4.44815	4.28455	4.2032	3.84311	4.01565	4.23834	3.83638	4.24381	1	0	0	0.0321522	-0.568603	-0.472681			AT5G19670.1		Exostosin family protein			|GO:0016020_membrane
Potri.018G085600	5.09591	4.58383	4.90729	4.64095	4.53106	4.58685	4.67614	4.27831	3.87782	4.3936	4.58641	4.37171	1	0	0	-0.301964	-0.588059	-0.44117			AT2G44970.1		alpha/beta-Hydrolases superfamily protein	|GO:0006629_lipid metabolic process	|GO:0008374_O-acyltransferase activity|GO:0004607_phosphatidylcholine-sterol O-acyltransferase activity
Potri.018G089700	5.97536	5.98215	6.3481	6.06247	5.95415	5.79891	5.80248	5.63113	5.6746	5.95725	5.81012	5.74997	1	0	0	-0.172764	-0.415005	-0.275267			AT4G30160.2	ATVLN4,VLN4	villin 4	|GO:0007010_cytoskeleton organization	|GO:0003779_actin binding
Potri.018G095100	5.93506	6.75764	6.30218	6.18103	5.48939	5.55187	5.39965	4.61187	5.12145	6.84513	5.73222	5.41296	0	0	1	-0.603993	-1.31671	-0.239812			AT4G25810.1	XTH23,XTR6	xyloglucan endotransglycosylase 6	|GO:0005975_carbohydrate metabolic process|GO:0006073_cellular glucan metabolic process	|GO:0004553_hydrolase activity, hydrolyzing O-glycosyl compounds|GO:0016762_xyloglucan:xyloglucosyl transferase activity	|GO:0005618_cell wall|GO:0048046_apoplast
Potri.018G095200	5.91739	6.69289	6.18998	6.2045	5.4297	5.44303	5.51253	4.62926	5.04031	6.79288	5.73424	5.54048	0	0	1	-0.571923	-1.22152	-0.171707	2.4.1.207	K08235	AT4G25810.1	XTH23,XTR6	xyloglucan endotransglycosylase 6	|GO:0005975_carbohydrate metabolic process|GO:0006073_cellular glucan metabolic process	|GO:0004553_hydrolase activity, hydrolyzing O-glycosyl compounds|GO:0016762_xyloglucan:xyloglucosyl transferase activity	|GO:0005618_cell wall|GO:0048046_apoplast
Potri.018G096300	3.51861	3.87571	4.28345	4.47434	3.32308	3.55385	3.14138	3.10434	2.29758	3.08813	1.87755	2.15612	1	0	0	-0.0563765	-1.13972	-1.64393			AT2G24720.1	ATGLR2.2,GLR2.2	glutamate receptor 2.2	|GO:0006810_transport	|GO:0004970_ionotropic glutamate receptor activity|GO:0005234_extracellular-glutamate-gated ion channel activity|GO:0005215_transporter activity	|GO:0016020_membrane|GO:0030288_outer membrane-bounded periplasmic space
Potri.018G096500	3.59705	3.85241	4.07973	4.39285	3.25216	3.58492	3.14804	3.09931	2.44345	3.12954	2.06092	2.02126	1	0	0	-0.0331502	-1.0254	-1.53257			AT2G29110.1	ATGLR2.8,GLR2.8	glutamate receptor 2.8	|GO:0006810_transport	|GO:0004970_ionotropic glutamate receptor activity|GO:0005234_extracellular-glutamate-gated ion channel activity|GO:0005215_transporter activity	|GO:0016020_membrane|GO:0030288_outer membrane-bounded periplasmic space
Potri.018G101600	4.5885	4.36587	4.71782	3.23392	4.69294	4.66415	4.55282	3.23455	2.39992	3.88831	1.30388	1.4466	1	0	0	-0.238618	-0.951389	-1.99962			AT2G18660.1	PNP-A	plant natriuretic peptide A
Potri.018G103900	5.04658	4.97437	5.37607	5.67161	5.70688	5.28606	4.77564	4.96189	4.68838	4.90753	4.00769	5.03905	1	0	0	0.434509	-0.340828	-0.439244			AT5G17420.1	ATCESA7,CESA7,IRX3,MUR10	Cellulose synthase family protein	|GO:0030244_cellulose biosynthetic process	|GO:0016760_cellulose synthase (UDP-forming) activity	|GO:0016020_membrane
Potri.018G108100	1.29169	2.25294	1.49709	1.44696	1.92277	1.98962	1.49204	1.64825	0.866818	1.44839	0.733037	0.702408	1	0	0	0.0897573	-0.560747	-1.22127
Potri.018G131500	5.69137	5.64198	5.60493	4.71082	5.75026	5.41941	4.71353	4.33611	4.43242	4.5473	4.7316	4.65757	1	0	0	-0.297785	-1.17945	-1.02871			AT2G26660.1	ATSPX2,SPX2	SPX domain gene 2
Potri.018G132300	2.45436	2.49443	2.25724	0.98809	1.22733	1.45548	1.89634	1.06641	0.41554	1.20358	1.38859	2.0989	0	0	1	-1.66482	-1.63556	-1.05544			AT3G10700.1	GalAK	galacturonic acid kinase
Potri.019G023300	3.13839	3.95703	3.89859	3.77279	4.4677	3.76919	2.76613	2.07079	3.40385	3.21095	3.75184	3.36801	1	0	0	0.35707	-0.963583	-0.270336			AT4G27220.1		NB-ARC domain-containing disease resistance protein	|GO:0006915_apoptotic process	|GO:0043531_ADP binding|GO:0005524_ATP binding
Potri.019G023700	3.39667	3.13202	3.59172	2.90728	2.8534	2.98104	3.02261	2.00469	2.70707	3.03229	2.98386	2.93294	1	0	1	-0.530926	-0.855639	-0.451953			AT5G37360.1
Potri.019G025300	1.21848	1.48754	1.91504	1.22234	0.642549	1.30472	0.944976	0.175146	1.16809	0.19197	0.761373	0.868338	1	0	0	-0.810823	-1.3588	-1.82752
Potri.019G032500	3.91277	3.79836	3.84566	3.64993	3.20473	2.99935	3.40787	2.91711	2.85264	3.56223	3.08986	2.68434	1	0	0	-0.592046	-0.849732	-0.764406			AT5G56340.1	ATCRT1	RING/U-box superfamily protein
Potri.019G043300	2.10777	1.15285	1.83217	2.09694	1.68802	1.60905	0.910034	1.15273	0.771201	1.42148	1.50678	1.35028	1	0	0	0.0899095	-1.33658	-0.484719			AT1G64860.1	RPOD1,SIG1,SIG2,SIGA,SIGB	sigma factor A	|GO:0006352_DNA-templated transcription, initiation|GO:0006355_regulation of transcription, DNA-templated	|GO:0003677_DNA binding|GO:0003700_sequence-specific DNA binding transcription factor activity|GO:0016987_sigma factor activity
Potri.019G067500	4.93474	5.03829	5.20696	5.07957	4.82502	4.9861	4.48135	4.35508	4.39992	4.82726	4.3895	4.64279	1	0	0	-0.100118	-0.676906	-0.449148			AT1G59740.1		Major facilitator superfamily protein	|GO:0006857_oligopeptide transport	|GO:0005215_transporter activity	|GO:0016020_membrane
Potri.019G073100	2.05633	2.02512	2.45416	1.48944	1.93405	1.80033	1.53306	1.1991	0.976661	2.51158	1.73574	1.44707	0	0	1	-0.59055	-1.36497	-0.289968			AT1G71530.1		Protein kinase superfamily protein	|GO:0006468_protein phosphorylation	|GO:0004672_protein kinase activity|GO:0005524_ATP binding
Potri.019G078300	1.94464	2.60807	2.06024	2.6107	1.90408	1.86053	2.35316	1.50861	1.6731	1.55427	1.14844	1.52415	1	0	0	-0.0848128	-0.448975	-1.14418			AT5G47850.1	CCR4	CRINKLY4 related 4	|GO:0006468_protein phosphorylation	|GO:0004672_protein kinase activity|GO:0005524_ATP binding
Potri.019G083200	3.36062	3.18179	3.87838	3.42472	3.14211	3.4355	2.97993	3.13717	3.09569	3.24913	3.2246	2.89502	1	0	0	-0.181296	-0.481814	-0.414753	2.7.11.1	K13412	AT4G09570.1	ATCPK4,CPK4	calcium-dependent protein kinase 4	|GO:0006468_protein phosphorylation	|GO:0004672_protein kinase activity|GO:0005524_ATP binding
Potri.019G091100	3.08018	4.28275	4.23124	2.51209	0.0728706	1.43758	1.47738	0.186773	2.0931	0.987269	1.06755	1.73809	1	1	1	-2.75702	-3.07412	-3.3075			AT2G31081.1	CLE4	CLAVATA3/ESR-RELATED 4
Potri.019G098800	4.42893	4.29899	4.21598	4.00281	3.15482	3.34309	3.53868	3.44421	3.84588	4.19627	3.49054	3.80877	0	0	1	-0.824191	-0.745469	-0.485143			AT4G16860.1	RPP4	Disease resistance protein (TIR-NBS-LRR class) family	|GO:0007165_signal transduction|GO:0045087_innate immune response|GO:0006915_apoptotic process	|GO:0043531_ADP binding|GO:0005515_protein binding|GO:0004888_transmembrane signaling receptor activity|GO:0005524_ATP binding	|GO:0005622_intracellular|GO:0031224_intrinsic component of membrane
Potri.019G128400	4.85234	4.31427	5.04336	3.82548	4.95097	4.06995	3.60826	3.50576	2.55601	4.97563	4.12716	3.69467	1	0	1	-0.419078	-1.57496	-0.419481			AT2G30395.1	ATOFP17,OFP17	ovate family protein 17
Potri.T024000	3.46246	3.1923	3.70059	2.86144	3.42321	2.81217	2.77228	2.57742	2.75274	2.80035	3.08324	3.35708	0	0	1	-0.454196	-0.866878	-0.410963			AT4G27280.1		Calcium-binding EF-hand family protein
Potri.T025400	4.11753	4.17001	4.64918	4.85234	3.77721	4.54393	3.48682	3.09427	3.36489	4.03061	3.18882	4.30697	1	0	0	0.131276	-1.08654	-0.443205
Potri.T025700	4.14831	3.85204	4.47013	4.97813	3.90759	4.29133	3.67879	3.60636	2.95134	3.71914	2.5166	3.96436	1	0	0	0.297794	-0.788531	-0.704565			AT1G79740.1		hAT transposon superfamily		|GO:0003677_DNA binding
Potri.T028100	2.63561	2.93974	3.17077	3.16045	2.8558	2.75872	2.66844	2.04278	2.04846	2.90373	2.59254	2.91636	1	0	0	0.00403456	-0.776297	-0.139054			AT4G27220.1		NB-ARC domain-containing disease resistance protein	|GO:0006915_apoptotic process	|GO:0043531_ADP binding|GO:0005524_ATP binding
Potri.T030300	6.22873	5.76367	6.16683	6.01703	5.59447	5.52712	5.50166	5.07451	4.88902	5.79743	5.45119	5.56581	1	0	1	-0.343433	-0.90767	-0.463357			AT3G16720.1	ATL2,TL2	TOXICOS EN LEVADURA 2
Potri.T040300	4.60095	3.81374	4.81943	3.67767	4.37332	4.46217	3.4815	2.70579	2.30932	4.04738	3.68902	3.76608	1	0	1	-0.274169	-1.69368	-0.666902			AT4G22080.1	RHS14	root hair specific 14
Potri.T040400	5.87136	5.88851	6.42724	4.36772	5.3406	5.35604	4.55427	4.46125	3.85042	4.84425	5.32655	4.73727	1	0	1	-1.01874	-1.81835	-1.11811	4.2.2.2	K01728	AT4G22080.1	RHS14	root hair specific 14
Potri.T047500	2.96791	3.14581	3.29953	3.29964	3.07068	3.10777	2.6583	2.28656	2.06136	3.18523	2.60298	2.4838	1	0	0	0.021192	-0.927605	-0.404892			AT5G17680.1		disease resistance protein (TIR-NBS-LRR class), putative	|GO:0007165_signal transduction|GO:0045087_innate immune response|GO:0006915_apoptotic process	|GO:0043531_ADP binding|GO:0005515_protein binding|GO:0004888_transmembrane signaling receptor activity|GO:0005524_ATP binding	|GO:0005622_intracellular|GO:0031224_intrinsic component of membrane
Potri.T047600	2.15612	2.45795	2.63566	2.54027	2.4838	2.59566	2.24959	1.75897	1.61793	2.56901	1.84015	2.13629	1	0	0	0.134771	-0.681487	-0.271075			AT1G69550.1		disease resistance protein (TIR-NBS-LRR class)	|GO:0007165_signal transduction|GO:0045087_innate immune response|GO:0006915_apoptotic process	|GO:0005515_protein binding|GO:0043531_ADP binding|GO:0005524_ATP binding|GO:0004888_transmembrane signaling receptor activity	|GO:0005622_intracellular|GO:0031224_intrinsic component of membrane
Potri.T047700	3.93812	4.2621	4.59001	4.38267	4.15526	4.24356	3.97757	3.36814	3.03941	4.51365	3.43875	3.68454	1	0	0	-0.0256352	-0.828907	-0.352624			AT1G69550.1		disease resistance protein (TIR-NBS-LRR class)	|GO:0007165_signal transduction|GO:0045087_innate immune response|GO:0006915_apoptotic process	|GO:0005515_protein binding|GO:0043531_ADP binding|GO:0004888_transmembrane signaling receptor activity|GO:0005524_ATP binding	|GO:0005622_intracellular|GO:0031224_intrinsic component of membrane
Potri.T048000	4.96678	5.05197	4.78894	4.56423	5.06608	4.80078	3.75155	3.86342	3.15671	5.43133	3.98847	4.178	1	0	0	-0.119111	-1.39222	-0.26531
Potri.T048300	2.65127	2.91296	2.89556	2.77551	2.90107	2.94763	2.1886	1.98025	1.79726	3.30185	2.33294	2.34109	1	0	0	0.0601098	-1.02355	-0.105579			AT1G69550.1		disease resistance protein (TIR-NBS-LRR class)	|GO:0007018_microtubule-based movement|GO:0006915_apoptotic process	|GO:0003777_microtubule motor activity|GO:0005524_ATP binding|GO:0005515_protein binding|GO:0043531_ADP binding
Potri.T048800	2.73647	3.01832	3.02772	3.10485	2.87856	3.01185	2.60494	2.12701	1.80975	3.16499	2.37338	2.30814	1	0	0	0.0776366	-0.86242	-0.306994			AT2G20142.1		Toll-Interleukin-Resistance (TIR) domain family protein	|GO:0007165_signal transduction|GO:0045087_innate immune response	|GO:0005515_protein binding|GO:0004888_transmembrane signaling receptor activity	|GO:0005622_intracellular|GO:0031224_intrinsic component of membrane
Potri.T049200	3.61485	3.97496	3.42074	3.68861	3.28214	3.62015	3.14162	2.74923	2.44645	4.38021	3.44305	3.34132	0	0	1	-0.160937	-0.987354	0.12207			AT5G27550.1		P-loop containing nucleoside triphosphate hydrolases superfamily protein	|GO:0007018_microtubule-based movement	|GO:0003777_microtubule motor activity|GO:0005524_ATP binding
Potri.T049400	5.02162	5.35555	5.62348	5.45277	5.1804	5.30333	5.02375	4.30132	3.98817	5.5314	4.441	4.60492	1	0	0	-0.0388164	-0.87863	-0.422907			AT4G12010.1		Disease resistance protein (TIR-NBS-LRR class) family	|GO:0007165_signal transduction|GO:0045087_innate immune response|GO:0006915_apoptotic process	|GO:0043531_ADP binding|GO:0005515_protein binding|GO:0004888_transmembrane signaling receptor activity|GO:0005524_ATP binding	|GO:0005622_intracellular|GO:0031224_intrinsic component of membrane
Potri.T049700	4.21284	4.45166	4.89679	4.59793	4.45401	4.43936	4.13242	3.60556	3.16874	4.63924	3.54953	3.82888	1	0	0	-0.0521376	-0.912747	-0.490603			AT4G12010.1		Disease resistance protein (TIR-NBS-LRR class) family	|GO:0007165_signal transduction|GO:0045087_innate immune response|GO:0006915_apoptotic process	|GO:0043531_ADP binding|GO:0005515_protein binding|GO:0004888_transmembrane signaling receptor activity|GO:0005524_ATP binding	|GO:0005622_intracellular|GO:0031224_intrinsic component of membrane
Potri.T050100	3.03389	3.32767	3.42973	3.29179	3.23634	3.37002	2.86217	2.39378	2.20527	3.52534	2.66613	2.78346	1	0	0	0.0302132	-0.879255	-0.258059			AT1G69550.1		disease resistance protein (TIR-NBS-LRR class)	|GO:0007165_signal transduction|GO:0045087_innate immune response|GO:0006915_apoptotic process	|GO:0005515_protein binding|GO:0043531_ADP binding|GO:0004888_transmembrane signaling receptor activity|GO:0005524_ATP binding	|GO:0005622_intracellular|GO:0031224_intrinsic component of membrane
Potri.T050400	3.35634	3.39953	4.23964	3.78681	3.71482	3.73746	3.32722	3.20589	2.61686	3.67803	2.83707	3.44216	1	0	0	0.0228195	-0.711827	-0.399369			AT1G69550.1		disease resistance protein (TIR-NBS-LRR class)	|GO:0006915_apoptotic process	|GO:0005515_protein binding|GO:0043531_ADP binding|GO:0005524_ATP binding
Potri.T052500	3.81623	3.71459	4.85091	4.57298	3.94864	3.80509	4.02231	3.46447	2.8203	3.60689	2.14104	3.50957	1	0	0	-0.0797117	-0.759461	-1.08699
Potri.T052700	2.9652	3.02765	3.18186	3.79547	2.34096	3.1487	1.87109	1.21186	1.54936	2.39265	2.00606	2.88682	1	0	0	0.171453	-1.90094	-0.689633
Potri.T067200	2.3761	2.31143	2.8524	3.12716	2.82123	2.63183	2.17113	2.37343	1.79507	2.37448	1.76785	2.24941	1	0	0	0.402451	-0.501467	-0.47472			AT3G01680.1
Potri.T067300	2.95275	2.83707	3.46189	3.52534	3.47831	3.0414	2.58293	2.8484	2.21713	2.98701	2.28373	2.6704	1	0	0	0.284086	-0.625962	-0.50301			AT3G01680.1
Potri.T080400	4.16961	3.90115	4.00447	4.7255	3.15241	3.82541	3.21507	2.60046	2.94889	2.96635	2.78424	3.56435	1	0	0	0.016756	-1.19599	-0.966451			AT4G33050.3	EDA39	calmodulin-binding family protein
Potri.T093500	5.98596	5.62494	6.60821	4.91747	6.09169	5.95415	5.02737	5.20086	4.32457	5.16096	5.70178	4.6832	1	0	0	-0.397031	-1.26204	-0.907373			AT4G30320.1		CAP (Cysteine-rich secretory proteins, Antigen 5, and Pathogenesis-related 1 protein) superfamily protein
Potri.T094100	0.625438	1.39877	1.17127	1.82805	1.23768	1.49106	0.788248	0.86441	0.478964	0.46928	0.149389	0.282729	1	0	1	0.73708	-0.821826	-2.27294			AT4G11650.1	ATOSM34,OSM34	osmotin 34
Potri.T105600	2.16635	2.45514	2.65884	2.96064	2.28866	2.39957	2.38242	2.16443	1.64744	1.8071	1.67505	1.83089	1	0	0	0.169769	-0.434876	-0.874002			AT3G14460.1		LRR and NB-ARC domains-containing disease resistance protein	|GO:0006915_apoptotic process	|GO:0005515_protein binding|GO:0043531_ADP binding|GO:0005524_ATP binding
Potri.T105900	4.56853	4.53453	4.9235	5.29522	4.06072	3.5362	4.48417	3.47354	2.72087	3.52661	3.46176	2.85801	1	0	0	-0.20188	-1.00172	-1.4706			AT2G22500.1	ATPUMP5,DIC1,UCP5	uncoupling protein 5
Potri.T109100	4.31305	4.17154	4.12248	4.21	4.26591	4.52504	3.47427	3.90659	3.71354	3.78074	3.68478	3.67632	1	0	0	0.143067	-0.530076	-0.523757			AT2G12550.1		ubiquitin-associated (UBA)/TS-N domain-containing protein		|GO:0005515_protein binding
Potri.T116100	3.91952	3.27228	3.75529	3.87571	3.2854	3.7074	3.46461	3.12892	3.1155	3.24747	3.17895	3.48404	1	0	0	-0.0332928	-0.471659	-0.400418			AT3G14460.1		LRR and NB-ARC domains-containing disease resistance protein	|GO:0006915_apoptotic process	|GO:0005515_protein binding|GO:0043531_ADP binding|GO:0005524_ATP binding
Potri.T116300	2.61415	2.33502	2.68313	2.62999	3.30495	2.79792	2.21374	1.8529	0.252174	3.32784	1.99035	2.4902	0	1	0	0.456937	-1.17947	0.188995
Potri.T127400	4.0139	4.12888	4.73676	4.29832	4.01067	3.51972	3.52742	3.16046	2.11848	3.95152	2.89135	3.26471	1	0	0	-0.372738	-1.39358	-0.958046			AT1G50600.1	SCL5	scarecrow-like 5
Potri.T129800	5.18713	5.30378	5.07578	6.0281	4.83398	5.37822	4.82606	4.79888	4.51463	5.29477	4.49779	4.82928	1	0	0	0.311609	-0.487787	-0.289333			AT3G07040.1	RPM1,RPS3	NB-ARC domain-containing disease resistance protein	|GO:0006915_apoptotic process	|GO:0043531_ADP binding|GO:0005524_ATP binding
Potri.T130000	5.68828	6.00475	5.45608	6.3251	5.28065	5.66213	5.24713	5.11689	4.61446	5.73603	5.06155	5.192	1	0	0	0.0893741	-0.734332	-0.381736			AT3G07040.1	RPM1,RPS3	NB-ARC domain-containing disease resistance protein
Potri.T130500	2.52952	2.67218	3.09772	2.37168	2.6345	2.20076	1.75652	2.33412	1.50454	2.7083	2.55257	2.85758	0	0	1	-0.447892	-1.10046	-0.0888853			AT3G14470.1		NB-ARC domain-containing disease resistance protein	|GO:0006915_apoptotic process	|GO:0005515_protein binding|GO:0043531_ADP binding|GO:0005524_ATP binding
Potri.T149300	4.76587	3.17269	3.43308	2.55127	3.41992	2.98141	2.42499	2.67278	2.27859	2.65022	3.3011	3.40512	0	0	1	-1.03652	-1.69482	-0.891718			AT1G72680.1	ATCAD1,CAD1	cinnamyl-alcohol dehydrogenase	|GO:0055114_oxidation-reduction process	|GO:0008270_zinc ion binding|GO:0016491_oxidoreductase activity
Potri.T149600	3.33282	2.37979	2.23837	1.83977	1.94051	0.971958	1.50494	1.53373	1.13872	1.10596	2.23429	2.38518	0	0	1	-1.41394	-1.78424	-0.904398			AT1G72680.1	ATCAD1,CAD1	cinnamyl-alcohol dehydrogenase	|GO:0055114_oxidation-reduction process	|GO:0008270_zinc ion binding|GO:0016491_oxidoreductase activity|GO:0016616_oxidoreductase activity, acting on the CH-OH group of donors, NAD or NADP as acceptor|GO:0048037_cofactor binding
Potri.T155900	5.05876	5.615	5.45908	5.2275	4.59359	4.39513	4.776	4.19578	4.6429	5.11533	5.39116	4.69718	0	0	1	-0.630757	-0.865137	-0.308722			AT2G28160.1	ATBHLH029,ATBHLH29,ATFIT1,BHLH029,FIT1,FRU	FER-like regulator of iron uptake	|GO:0006355_regulation of transcription, DNA-templated	|GO:0030528_transcription regulator activity
Potri.T162900	3.94627	2.59759	3.02715	2.63503	4.29832	2.92997	2.52176	3.12989	1.63328	2.34927	1.42302	1.94464	1	0	0	0.196698	-0.866664	-1.62564			AT3G22142.1		Bifunctional inhibitor/lipid-transfer protein/seed storage 2S albumin superfamily protein
Potri.T170100	5.07854	5.46941	5.43133	5.36288	4.39227	4.23948	4.63584	2.59805	3.30185	4.45686	3.04052	3.85502	1	0	0	-0.599517	-1.64619	-1.50511
Potri.T170500	3.83293	3.81684	3.61183	2.37979	3.90659	3.25204	2.79015	2.30448	2.30703	3.76802	3.17564	3.2538	0	0	1	-0.49113	-1.44427	-0.363651			AT3G13610.1		2-oxoglutarate (2OG) and Fe(II)-dependent oxygenase superfamily protein	|GO:0055114_oxidation-reduction process	|GO:0016491_oxidoreductase activity|GO:0016706_oxidoreductase activity, acting on paired donors, with incorporation or reduction of molecular oxygen, 2-oxoglutarate as one donor, and incorporation of one atom each of oxygen into both donors

## Sheet: Cluster2
GENE_ID	R1.Log2NormRPKM	R2.Log2NormRPKM	R3.Log2NormRPKM	RB1.Log2NormRPKM	RB2.Log2NormRPKM	RB3.Log2NormRPKM	RF1.Log2NormRPKM	RF2.Log2NormRPKM	RF3.Log2NormRPKM	RBF1.Log2NormRPKM	RBF2.Log2NormRPKM	RBF3.Log2NormRPKM	ANOVASig_FUNGUS	ANOVASig_BACTERIA	ANOVASig_INTERACTION	Log2(RB/R)	Log2(RF/R)	Log2(RBF/R)	EC	KO	ATG_homologue	GeneName	Def	biological_process	molecular_function	cellular_component	cellular_component
Potri.001G001400	2.59292	2.59341	2.46134	2.72181	2.61831	2.85003	2.94151	2.77328	3.18798	2.90101	3.47134	2.65541	1	0	0	0.217499	0.501324	0.584789			AT1G55535.1
Potri.001G003400	3.15392	2.89572	2.74979	2.79387	2.82382	2.90025	2.89027	2.88347	2.99274	3.4922	3.9052	3.05036	1	0	1	-0.118948	-0.0228901	0.651266			AT4G09830.1		Uncharacterised conserved protein UCP009193
Potri.001G007300	5.20071	4.42183	5.16202	4.25933	5.12318	5.15798	5.88952	5.1359	5.25584	5.24911	5.57246	5.38469	1	0	0	-0.0699456	0.510487	0.45078			AT3G13620.1		Amino acid permease family protein	|GO:0006810_transport|GO:0055085_transmembrane transport|GO:0003333_amino acid transmembrane transport	|GO:0015171_amino acid transmembrane transporter activity	|GO:0016020_membrane
Potri.001G014900	1.03392	0.925247	1.0314	0.960285	1.07761	1.24027	1.11623	1.2232	0.944558	1.57484	1.4196	1.29412	1	1	0	0.193002	0.196531	0.771875			AT5G59600.1		Tetratricopeptide repeat (TPR)-like superfamily protein
Potri.001G016800	1.96362	2.02756	1.9548	2.0989	2.08637	1.78818	2.09295	1.90311	2.22623	2.35161	2.37282	2.16042	1	0	0	0.0210651	0.129463	0.408709			AT5G12920.2		Transducin/WD40 repeat-like superfamily protein
Potri.001G018500	5.85256	5.87056	5.62401	5.79021	5.45587	5.44817	5.85086	5.62351	5.54728	5.75487	5.94127	6.10791	0	0	1	-0.217119	-0.108978	0.157919			AT5G13070.1		MSF1-like family protein
Potri.001G025300	7.87804	8.08157	8.00208	7.75267	7.96001	7.47577	8.24182	8.35415	7.8742	8.31625	8.00076	8.51465	1	0	0	-0.24773	0.181893	0.303923		K02977	AT2G47110.1	UBQ6	ubiquitin 6	|GO:0006412_translation	|GO:0005515_protein binding|GO:0003735_structural constituent of ribosome	|GO:0005622_intracellular|GO:0005840_ribosome
Potri.001G026300	5.35544	5.41524	5.30304	5.27815	5.25941	5.30393	5.30353	5.1972	5.32471	5.42233	5.37787	5.38057	0	0	1	-0.0800305	-0.0845446	0.0359621	2.4.2.10,4.1.1.23	K13421	AT3G54470.1		uridine 5\'-monophosphate synthase / UMP synthase (PYRE-F) (UMPS)	|GO:0009116_nucleoside metabolic process|GO:0006207_de novo' pyrimidine nucleobase biosynthetic process	|GO:0004590_orotidine-5'-phosphate decarboxylase activity
Potri.001G028500	3.08948	3.51601	2.81812	2.72512	2.74562	2.52607	3.30205	3.14107	3.40723	3.09767	3.10595	3.52248	1	0	0	-0.578116	0.131446	0.0963067			AT3G06730.1	TRX P,TRX z	Thioredoxin z	|GO:0045454_cell redox homeostasis|GO:0055114_oxidation-reduction process|GO:0006662_glycerol ether metabolic process	|GO:0016209_antioxidant activity|GO:0016491_oxidoreductase activity|GO:0015035_protein disulfide oxidoreductase activity|GO:0009055_electron carrier activity
Potri.001G029400	2.78141	2.49916	2.85606	2.82722	2.68611	2.61365	3.38253	2.98829	2.92745	3.2099	2.97258	3.33151	1	0	0	-0.0100002	0.454065	0.527342			AT5G07900.1		Mitochondrial transcription termination factor family protein
Potri.001G029900	6.69338	6.61534	6.62139	6.27845	6.35322	6.28559	6.38785	6.58282	6.62495	6.48524	6.71595	6.70288	0	0	1	-0.341511	-0.109432	-0.00536254	1.6.5.3,1.6.99.3	K03950	AT3G12260.1		LYR family of Fe/S cluster biogenesis protein
Potri.001G032600	3.25835	2.70814	2.41157	2.0431	2.13497	2.39904	2.38092	2.14763	1.89512	2.6377	3.05113	2.6973	0	0	1	-0.77216	-0.83069	-0.033775			AT4G26760.1	MAP65-2	microtubule-associated protein 65-2
Potri.001G033200	5.34452	5.32289	5.28231	5.36521	5.31805	5.24158	5.41263	5.11673	5.1203	5.54246	5.75692	5.45609	0	1	1	-0.00782532	-0.0959298	0.280375			AT3G12480.1	NF-YC11	nuclear factor Y, subunit C11		|GO:0043565_sequence-specific DNA binding	|GO:0005622_intracellular
Potri.001G034600	3.12927	3.58012	3.2476	3.25924	3.32784	2.91938	3.60063	3.64453	3.61485	3.43284	3.77254	3.54167	1	0	0	-0.17013	0.316772	0.283283			AT5G07900.1		Mitochondrial transcription termination factor family protein
Potri.001G034700	5.04031	4.97517	5.03649	4.84044	4.8239	4.70382	5.14774	5.02344	4.79441	5.11159	5.0881	5.32838	1	0	1	-0.234828	-0.0224735	0.167397			AT5G07900.1		Mitochondrial transcription termination factor family protein
Potri.001G036000	2.34079	2.39788	2.60859	2.3073	2.2328	2.39276	2.50152	2.09282	2.31659	2.63158	2.68987	2.42976	0	0	1	-0.174855	-0.17382	0.162564		K09422	AT3G11440.1	ATMYB65,MYB65	myb domain protein 65		|GO:0003677_DNA binding
Potri.001G037400	5.00305	5.21678	5.00067	4.88488	5.19172	5.25475	5.52712	5.59883	5.16456	5.55249	5.36154	5.53348	1	0	0	0.0434238	0.375021	0.418717			AT5G43150.1
Potri.001G037700	3.98695	4.1512	3.8888	3.90819	3.87711	3.48643	3.99038	3.89386	3.77247	4.08885	4.00758	4.12327	0	0	1	-0.261097	-0.133383	0.0649148			AT5G57330.1		Galactose mutarotase-like superfamily protein	|GO:0005975_carbohydrate metabolic process	|GO:0016853_isomerase activity
Potri.001G043400	4.86595	4.7023	4.84301	4.27301	4.62345	4.39992	4.48423	4.34046	4.42113	4.53053	5.02583	4.64073	0	0	1	-0.381616	-0.405734	-0.0593359			AT1G80500.1		SNARE-like superfamily protein	|GO:0006888_ER to Golgi vesicle-mediated transport		|GO:0005801_cis-Golgi network|GO:0005622_intracellular
Potri.001G043500	1.33976	2.44889	1.69012	1.76833	1.63583	1.56817	2.42382	2.27804	2.06886	2.62932	2.33746	1.79223	1	0	0	-0.342881	0.473665	0.510284			AT1G80880.1		Tetratricopeptide repeat (TPR)-like superfamily protein
Potri.001G046900	1.63279	1.74594	1.51982	1.799	1.60399	1.90806	1.79942	2.14513	1.81369	1.84088	2.5147	2.08485	1	0	0	0.201925	0.413177	0.737154			AT1G15900.1
Potri.001G047100	5.62076	5.66417	5.44734	5.32873	5.48682	5.33263	5.65765	5.42568	5.66773	5.79084	5.60335	5.64644	1	0	0	-0.20028	0.00767353	0.104136		K08495	AT1G15880.1	atgos11,GOS11	golgi snare 11	|GO:0006888_ER to Golgi vesicle-mediated transport		|GO:0016021_integral component of membrane|GO:0005801_cis-Golgi network|GO:0000139_Golgi membrane
Potri.001G047600	4.14449	3.92016	4.15477	3.96456	3.54953	3.71285	4.46579	4.39453	4.24536	4.43129	4.27591	4.73407	1	0	0	-0.347743	0.310998	0.438599			AT1G15870.1		Mitochondrial glycoprotein family protein			|GO:0005759_mitochondrial matrix
Potri.001G047900	5.44359	5.4199	5.21985	5.16707	5.33905	5.4939	5.58826	5.38941	5.55843	5.82699	5.96089	5.5104	1	0	0	-0.0256784	0.153648	0.42256			AT1G15860.1		Domain of unknown function (DUF298)
Potri.001G055000	1.07821	1.87111	1.35077	1.67689	1.278	1.62536	2.26666	1.95156	2.3953	2.44334	1.68955	2.48016	1	0	0	0.101444	1.04022	1.07966			AT5G43250.1	NF-YC13	nuclear factor Y, subunit C13		|GO:0003677_DNA binding|GO:0043565_sequence-specific DNA binding	|GO:0005622_intracellular
Potri.001G057500	7.0538	6.89512	7.03898	7.0173	7.19082	7.07827	7.01832	7.39086	7.04781	7.33812	7.44918	7.34406	1	0	0	0.100297	0.165992	0.382939			AT1G27970.1	NTF2B	nuclear transport factor 2B	|GO:0006810_transport		|GO:0005622_intracellular
Potri.001G068600	0.327113	0.241095	0.229469	0.340176	0.108124	0.182111	0.248292	0.262743	0.225129	0.295053	0.66096	0.407347	0	0	1	-0.348099	-0.129729	0.897789			AT5G13400.1		Major facilitator superfamily protein	|GO:0006857_oligopeptide transport|GO:0055085_transmembrane transport	|GO:0005215_transporter activity	|GO:0016020_membrane|GO:0016021_integral component of membrane
Potri.001G071600	1.03268	1.16629	0.879862	0.83549	0.995044	0.618161	1.1991	1.91907	1.33147	0.907105	1.91882	1.86814	1	0	0	-0.436862	0.837642	1.01063
Potri.001G073500	5.09092	4.96189	4.85234	4.99764	4.86741	4.86247	4.98952	5.00932	5.0206	5.36076	5.27906	5.44952	1	1	1	-0.0631996	0.0359853	0.404391		K03135	AT4G20280.1	TAF11	TBP-associated factor 11	|GO:0006367_transcription initiation from RNA polymerase II promoter	|GO:0003702_RNA polymerase II transcription factor activity	|GO:0005634_nucleus
Potri.001G077100	6.34158	5.78547	5.60869	5.30612	5.51958	5.62401	5.87238	5.60568	5.43312	6.0238	5.70687	6.70399	0	0	1	-0.466489	-0.303809	0.263644
Potri.001G080400	8.10945	7.83667	7.81707	7.63498	7.93171	7.74774	7.56552	7.64088	7.79641	8.01896	8.19767	7.85323	0	0	1	-0.151321	-0.257686	0.103195		K07976	AT1G02130.1	ARA-5,ARA5,ATRAB1B,ATRABD2A,RA-5,RABD2A	RAS 5	|GO:0007264_small GTPase mediated signal transduction	|GO:0003924_GTPase activity|GO:0005525_GTP binding	|GO:0005634_nucleus|GO:0005737_cytoplasm|GO:0005622_intracellular
Potri.001G083800	4.41091	4.44632	4.31427	3.99654	4.11838	3.75124	4.21783	3.75378	3.98297	4.10686	4.69956	4.14742	0	0	1	-0.453387	-0.417156	-0.0497278			AT1G26665.1		Mediator complex, subunit Med10	|GO:0006357_regulation of transcription from RNA polymerase II promoter	|GO:0001104_RNA polymerase II transcription cofactor activity	|GO:0016592_mediator complex
Potri.001G087600	3.49664	3.32433	3.57094	3.61071	3.30037	3.69623	3.92693	3.75303	3.90686	3.80903	3.65333	3.76396	1	0	0	0.0854503	0.430775	0.3007			AT3G23920.1	BAM1,BMY7,TR-BAMY	beta-amylase 1	|GO:0000272_polysaccharide catabolic process	|GO:0016161_beta-amylase activity
Potri.001G091500	5.14613	5.13009	5.22507	4.82428	5.23583	4.95153	5.54094	5.77303	4.99441	5.31782	5.76969	5.74608	1	0	0	-0.158045	0.311714	0.469096			AT1G64405.1
Potri.001G091800	4.35292	4.48347	4.20005	4.12084	3.97472	4.21175	4.14321	4.1968	4.35299	4.21028	4.39465	4.65765	0	0	1	-0.2582	-0.122605	0.0866338		K03217	AT5G62050.1	ATOXA1,OXA1,OXA1AT	homolog of yeast oxidase assembly 1 (OXA1)	|GO:0051205_protein insertion into membrane		|GO:0016021_integral component of membrane
Potri.001G096900	4.9371	4.42804	4.67328	4.11597	4.58472	4.06657	4.07912	4.53954	4.05554	4.87305	4.8607	4.25113	0	0	1	-0.438838	-0.473421	-0.0053241			AT4G23690.1		Disease resistance-responsive (dirigent-like protein) family protein
Potri.001G101900	5.85776	5.70876	5.61725	5.26658	5.84501	5.66744	5.40787	5.5966	5.49377	6.22342	6.25469	5.83562	0	0	1	-0.12098	-0.234656	0.391889	6.3.2.19	K06689	AT1G63800.1	UBC5	ubiquitin-conjugating enzyme 5		|GO:0016881_acid-amino acid ligase activity
Potri.001G115000	5.32039	4.62613	4.94996	4.98312	5.24166	5.4241	5.73276	5.14119	5.20671	5.31936	5.90475	5.63155	1	0	0	0.241112	0.403095	0.661586			AT4G12040.1		A20/AN1-like zinc finger family protein		|GO:0008270_zinc ion binding|GO:0003677_DNA binding
Potri.001G118100	7.03937	7.08662	6.74793	6.42276	6.5625	6.27043	6.94779	6.77851	6.5487	6.62505	7.09754	7.02716	0	0	1	-0.547397	-0.199748	-0.0347456		K02957	AT1G07770.1	RPS15A	ribosomal protein S15A	|GO:0006412_translation	|GO:0003735_structural constituent of ribosome	|GO:0005622_intracellular|GO:0005840_ribosome
Potri.001G118400	0.249043	0.158043	0.247491	0.0701299	0.11793	0.254412	0.261544	0	0.255452	0.440049	0.474311	0.451806	1	0	0	-0.583717	-0.324115	1.18053			AT4G12300.1	CYP706A4	cytochrome P450, family 706, subfamily A, polypeptide 4	|GO:0055114_oxidation-reduction process	|GO:0005506_iron ion binding|GO:0009055_electron carrier activity|GO:0016705_oxidoreductase activity, acting on paired donors, with incorporation or reduction of molecular oxygen|GO:0020037_heme binding
Potri.001G123700	2.56169	3.01927	2.44525	2.90616	2.6889	2.23037	3.03528	3.21443	3.13319	2.79227	3.28969	3.00159	1	0	0	-0.0738077	0.498698	0.399929			AT2G35060.1	KUP11	K+ uptake permease 11	|GO:0071805_potassium ion transmembrane transport	|GO:0015079_potassium ion transmembrane transporter activity	|GO:0016020_membrane
Potri.001G130600	1.90945	2.19084	1.76833	1.83335	1.93972	1.88405	2.05876	2.13066	2.26105	2.36852	2.2272	2.10218	1	0	0	-0.109484	0.244196	0.351858			AT5G45390.1	CLPP4,NCLPP4	CLP protease P4	|GO:0006508_proteolysis	|GO:0004252_serine-type endopeptidase activity
Potri.001G135700	5.32765	5.37129	4.93619	5.02371	4.9643	5.09591	4.93417	4.76524	5.16096	5.28146	5.64959	5.36521	0	0	1	-0.201327	-0.269838	0.221822		K12189	AT4G19003.1	VPS25	E2F/DP family winged-helix DNA-binding domain
Potri.001G138300	4.70955	4.87358	4.08407	3.87789	4.16339	4.33957	4.78839	4.25662	4.25113	5.20073	4.74348	4.80161	0	0	1	-0.477707	-0.145202	0.349144			AT2G35470.1
Potri.001G138700	3.98955	4.37325	3.55895	3.18517	3.83355	3.66568	4.12369	3.84245	3.83715	4.44968	4.63644	4.25647	1	0	1	-0.458184	-0.075861	0.469087			AT1G32310.1
Potri.001G142700	4.62133	4.59735	3.56792	3.48782	4.12663	3.29854	3.51148	4.25833	3.33629	4.34453	4.8369	5.0538	0	0	1	-0.699179	-0.615706	0.455838			AT2G35290.1
Potri.001G143700	0.53585	0.458823	0.662962	1.06077	0.624001	0.779632	1.13974	1.30246	0.882062	1.15612	1.08489	0.962628	1	0	0	0.735714	1.31948	1.22869			AT1G32560.1		Late embryogenesis abundant protein, group 1 protein	|GO:0009790_embryo development
Potri.001G145100	4.88238	4.85904	4.82636	4.85468	4.98922	5.11533	5.07042	5.30218	5.10087	5.47228	5.92582	5.33635	1	1	0	0.138797	0.315245	0.765327
Potri.001G145600	3.1589	3.41694	2.87415	3.08324	2.61635	2.68931	2.89135	2.89135	3.14604	3.79596	3.59733	3.04899	0	0	1	-0.407088	-0.210618	0.385098
Potri.001G149300	8.35415	8.40477	7.85323	7.93024	7.88857	7.51816	8.16368	8.14869	8.07573	8.05573	8.51465	8.42342	0	0	1	-0.435796	-0.0950598	0.12028		K02921	AT3G10950.1		Zinc-binding ribosomal protein family protein	|GO:0006412_translation	|GO:0003735_structural constituent of ribosome	|GO:0005622_intracellular|GO:0005840_ribosome
Potri.001G150200	5.98241	5.93338	5.67555	5.47055	5.62232	5.77279	6.2137	5.91521	5.85937	6.09596	6.10323	5.95608	1	0	0	-0.247379	0.136963	0.186388		K06268	AT5G47100.1	ATCBL9,CBL9	calcineurin B-like protein 9
Potri.001G152000	5.14155	5.17098	4.92291	4.62365	4.93172	4.56943	4.8108	4.86887	4.74532	5.12845	5.42934	4.99722	0	0	1	-0.378062	-0.282617	0.117207			AT3G60600.1	(AT)VAP,VAP,VAP27,VAP27-1	vesicle associated protein		|GO:0005198_structural molecule activity
Potri.001G152200	4.57374	4.58685	4.28611	4.03037	3.91385	3.90626	4.34033	3.97802	3.75184	4.66591	4.89425	3.9042	0	0	1	-0.568151	-0.469247	0.0601612			AT4G17560.1		Ribosomal protein L19 family protein	|GO:0006412_translation	|GO:0003735_structural constituent of ribosome	|GO:0005622_intracellular|GO:0005840_ribosome
Potri.001G155700	0.609052	0.499551	0.451806	0.205964	0.310621	0.343114	0.205998	0.401936	0.260608	0	0.742699	0.463623	0	0	1	-0.980702	-0.957882	-0.312469			AT2G44940.1		Integrase-type DNA-binding superfamily protein	|GO:0006355_regulation of transcription, DNA-templated	|GO:0003700_sequence-specific DNA binding transcription factor activity
Potri.001G160600	2.73616	2.71682	2.41741	1.94257	2.56054	2.23639	2.83086	2.33991	2.24451	2.89007	3.32711	2.56357	0	0	1	-0.443604	-0.162833	0.386163			AT2G34980.1	SETH1	phosphatidylinositolglycan synthase family protein	|GO:0006506_GPI anchor biosynthetic process	|GO:0017176_phosphatidylinositol N-acetylglucosaminyltransferase activity	|GO:0016021_integral component of membrane
Potri.001G161800	1.51733	1.53346	1.02727	0.879862	0.721199	0.857197	1.06271	0.765684	1.21885	1.08003	1.36249	1.71165	0	0	1	-1.05989	-0.621704	0.0488532			AT1G53760.1
Potri.001G162200	6.21066	6.15809	6.09803	6.22629	6.21548	6.32447	6.47963	6.29094	6.45517	6.37375	6.58053	6.28943	1	0	0	0.1013	0.257971	0.266913	6.3.2.19	K04554	AT5G50430.1	UBC33	ubiquitin-conjugating enzyme 33		|GO:0016881_acid-amino acid ligase activity
Potri.001G167400	7.18306	6.71942	6.61157	6.99033	6.9716	7.14321	6.92742	6.98313	7.03634	7.25496	7.67693	7.3463	1	1	0	0.178593	0.124033	0.581857		K03868	AT5G20570.1	ATRBX1,HRT1,RBX1,ROC1	RING-box 1
Potri.001G169600	4.65782	4.73467	4.38609	4.46947	5.10453	5.12497	5.01998	5.48614	5.33211	5.39498	5.05034	5.16976	1	0	0	0.342172	0.715174	0.633007			AT5G40330.1	ATMYB23,ATMYBRTF,MYB23	myb domain protein 23		|GO:0003677_DNA binding
Potri.001G170900	0.115149	0.450915	0.520397	0.422965	0.45917	0.18935	0.538769	0.614705	0.667468	0.692288	0.911814	0	1	0	0	-0.0475347	0.83016	0.75964
Potri.001G172500	2.71412	2.64304	2.54502	2.4666	2.32085	2.58866	2.77246	3.35815	2.77957	3.11871	3.1155	3.06896	1	0	0	-0.208531	0.421528	0.539866			AT3G49890.1
Potri.001G177800	4.22084	4.29985	4.21898	4.1635	4.04626	4.0556	4.3206	4.34513	4.19979	4.29818	4.284	4.29277	1	1	1	-0.166903	0.0451829	0.0470467			AT1G80410.1	EMB2753	tetratricopeptide repeat (TPR)-containing protein
Potri.001G181800	11.1126	11.0975	11.0417	10.1807	11.0975	10.8172	10.9666	10.8179	10.9666	11.1126	11.3294	11.1126	0	0	1	-0.337307	-0.16559	0.10429			AT1G15270.1		Translation machinery associated TMA7
Potri.001G191800	1.83068	1.75414	2.19563	1.818	1.64147	1.48941	2.16661	2.21323	2.00161	1.85178	2.39193	2.2793	1	0	0	-0.399279	0.251383	0.331859			AT3G21330.1		basic helix-loop-helix (bHLH) DNA-binding superfamily protein	|GO:0006355_regulation of transcription, DNA-templated	|GO:0030528_transcription regulator activity
Potri.001G191900	1.35369	1.0592	0.760245	1.13345	0.375105	0.693424	0.981931	0.852012	0.755808	1.51527	1.72257	1.45508	0	0	1	-0.661123	-0.433158	0.823924		K14490	AT1G80100.1	AHP6,HP6	histidine phosphotransfer protein 6	|GO:0000160_phosphorelay signal transduction system	|GO:0004871_signal transducer activity
Potri.001G193500	4.00923	4.31206	3.96764	3.3928	3.63991	3.55496	3.93737	3.73032	3.54335	3.75811	4.04041	3.90569	0	0	1	-0.615794	-0.384013	-0.21186			AT5G62200.1		Embryo-specific protein 3, (ATS3)
Potri.001G198100	3.79474	3.72455	3.01924	3.88254	3.69664	3.68098	4.59944	4.42879	4.64825	4.90024	4.13737	3.89152	1	0	0	0.221183	1.07521	0.880799			AT1G17530.1	ATTIM23-1,TIM23-1	translocase of inner mitochondrial membrane 23	|GO:0015031_protein transport	|GO:0008565_protein transporter activity	|GO:0005743_mitochondrial inner membrane
Potri.001G208900	3.78506	3.82513	3.85215	4.04872	3.71645	3.96505	4.0758	3.84962	4.08185	4.05343	4.02987	4.04411	1	0	0	0.102845	0.198539	0.237008			AT5G06350.1		ARM repeat superfamily protein
Potri.001G209900	3.28168	3.12092	2.96814	2.52848	2.81567	2.5381	2.85283	2.99506	2.81314	2.74925	2.97161	3.1943	0	0	1	-0.573965	-0.27423	-0.166104			AT5G10160.1		Thioesterase superfamily protein
Potri.001G212300	1.92747	2.14982	1.76463	1.46422	1.13914	1.92415	1.67243	1.62892	1.27007	2.09096	1.72541	1.64275	0	0	1	-0.585683	-0.60199	-0.168026			AT5G02420.1
Potri.001G215400	3.33589	3.31838	3.15776	3.59714	3.40475	3.85086	4.39492	3.6667	4.24242	4.03785	3.86662	4.07137	1	0	0	0.392316	0.933878	0.785912			AT5G22070.1		Core-2/I-branching beta-1,6-N-acetylglucosaminyltransferase family protein		|GO:0008375_acetylglucosaminyltransferase activity	|GO:0016020_membrane
Potri.001G216500	4.13854	4.23322	4.04849	4.23632	4.14885	4.08443	4.33765	4.33484	4.2013	4.12074	4.53365	4.49081	1	0	0	0.0167681	0.159156	0.264997			AT5G22120.1
Potri.001G222400	3.37558	3.24571	3.21733	3.09799	3.21334	2.99262	3.20515	3.5462	3.29921	3.23906	3.67879	3.59705	1	0	0	-0.19883	0.0847536	0.260792			AT4G15010.1		Mitochondrial substrate carrier family protein
Potri.001G227700	0.425925	0.162822	0.734689	0.5907	0.771293	0.409634	0.684081	0	0	0.701481	4.84207	0.758756	1	0	0	0.451565	-0.893416	4.68557			AT1G32400.1	TOM2A	tobamovirus multiplication 2A			|GO:0016021_integral component of membrane
Potri.001G228000	3.89429	3.64735	3.91394	3.85282	3.4922	3.82761	4.20692	3.9314	3.85964	3.92921	4.18289	4.07187	1	0	0	-0.0973041	0.196757	0.258324			AT1G04945.2		HIT-type Zinc finger family protein
Potri.001G231900	2.6255	2.27536	2.73396	2.0238	2.0463	2.20372	2.11292	1.94454	1.97151	2.05217	2.59566	2.49382	0	0	1	-0.580982	-0.688974	-0.193458			AT2G44260.2		Plant protein of unknown function (DUF946)
Potri.001G232500	2.74492	2.30341	2.77417	2.09136	2.12218	2.28621	2.20823	2.11849	1.98193	2.0995	2.62031	2.5871	0	0	1	-0.561067	-0.642963	-0.203568			AT2G44260.1		Plant protein of unknown function (DUF946)
Potri.001G235000	2.99719	3.39829	3.17051	3.3688	2.77181	2.92904	3.41366	3.6688	3.50854	3.30916	3.91962	3.20868	1	0	0	-0.171911	0.372354	0.351052			AT3G55280.1	RPL23AB	ribosomal protein L23AB
Potri.001G235200	2.18269	2.66434	2.08036	1.82474	2.10371	2.23998	2.62096	2.72985	2.47476	2.26074	2.67478	2.61869	1	0	0	-0.340262	0.341679	0.241981			AT2G28690.1		Protein of unknown function (DUF1635)
Potri.001G253700	2.3828	2.49643	2.33405	2.20747	2.13315	2.03222	2.40222	2.09598	2.15865	2.65505	2.29002	2.48988	0	0	1	-0.353686	-0.226482	0.0979244	1.3.7.4	K08101	AT3G09150.2	ATHY2,GUN3,HY2	phytochromobilin:ferredoxin oxidoreductase, chloroplast / phytochromobilin synthase (HY2)	|GO:0010024_phytochromobilin biosynthetic process|GO:0055114_oxidation-reduction process	|GO:0016636_oxidoreductase activity, acting on the CH-CH group of donors, iron-sulfur protein as acceptor|GO:0050897_cobalt ion binding
Potri.001G254500	5.56562	5.73798	5.59479	5.01039	5.29477	5.00024	5.12145	5.71036	5.36033	5.47411	5.75315	5.39917	0	0	1	-0.539496	-0.22177	-0.0862364	6.3.2.19	K06688	AT1G50490.1	UBC20	ubiquitin-conjugating enzyme 20		|GO:0016881_acid-amino acid ligase activity
Potri.001G254600	4.48548	4.3895	4.30619	4.30697	4.34285	4.10155	4.46042	4.74255	4.46613	4.41975	4.3511	4.66007	1	0	0	-0.148701	0.174756	0.0918008		K06963	AT5G12410.1		THUMP domain-containing protein
Potri.001G264900	3.35469	2.96051	3.1409	2.64209	2.89906	2.86064	3.01117	3.13707	2.78942	2.90728	3.26484	3.17499	0	0	1	-0.407847	-0.198335	-0.0423017	1.-.-.-	K05539	AT3G63510.1		FMN-linked oxidoreductases superfamily protein	|GO:0008033_tRNA processing|GO:0055114_oxidation-reduction process	|GO:0017150_tRNA dihydrouridine synthase activity|GO:0050660_flavin adenine dinucleotide binding
Potri.001G271300	3.55077	3.58109	3.44278	3.70732	3.40043	3.56526	3.67486	3.63028	3.83199	3.6856	3.79914	3.6594	1	0	0	0.0404811	0.205643	0.206727			AT5G48030.1	GFA2	gametophytic factor 2	|GO:0006457_protein folding	|GO:0031072_heat shock protein binding|GO:0051082_unfolded protein binding
Potri.001G273200	5.84183	5.66115	5.78989	5.66884	5.94956	5.74031	5.92559	6.33352	5.96017	5.97786	5.81489	5.94141	1	0	0	0.0254129	0.324312	0.149402		K12833	AT5G12190.1		RNA-binding (RRM/RBD/RNP motifs) family protein		|GO:0003676_nucleic acid binding
Potri.001G273700	1.83475	2.00445	1.97342	1.79223	1.69621	1.61665	1.33242	1.86743	1.77898	2.27804	1.81251	1.87162	0	0	1	-0.329272	-0.366326	0.0849161			AT1G46264.1	AT-HSFB4,HSFB4,SCZ	heat shock transcription factor B4	|GO:0006355_regulation of transcription, DNA-templated	|GO:0003700_sequence-specific DNA binding transcription factor activity|GO:0043565_sequence-specific DNA binding	|GO:0005634_nucleus
Potri.001G277700	5.21621	4.99147	4.55439	4.64918	4.54781	4.54567	4.77029	4.9861	4.28381	5.00173	5.25413	5.09824	0	0	1	-0.378401	-0.245854	0.181206		K12834	AT1G07170.1		PHF5-like protein
Potri.001G277900	6.86582	6.9505	6.47733	6.35736	6.44164	6.21067	6.76454	6.26822	6.25531	7.11183	7.03645	6.84612	0	0	1	-0.443823	-0.33268	0.225521		K12624	AT5G48870.1	SAD1	Small nuclear ribonucleoprotein family protein
Potri.001G278900	7.68092	7.73051	7.74774	7.74824	7.56552	7.35153	7.68501	7.5408	7.43001	7.89065	7.65149	7.82082	0	0	1	-0.156627	-0.1651	0.0714418			AT2G30060.1		Pleckstrin homology (PH) domain superfamily protein	|GO:0046907_intracellular transport	|GO:0005515_protein binding
Potri.001G284300	3.37905	3.20061	2.82133	3.18984	3.98184	3.97814	3.70673	3.27754	3.5113	3.6644	4.82545	3.68971	0	1	0	0.671182	0.396752	1.10591			AT2G14210.1	AGL44,ANR1	AGAMOUS-like 44	|GO:0006355_regulation of transcription, DNA-templated	|GO:0003677_DNA binding|GO:0046983_protein dimerization activity|GO:0043565_sequence-specific DNA binding|GO:0003700_sequence-specific DNA binding transcription factor activity	|GO:0005634_nucleus
Potri.001G285000	2.61243	2.61418	2.7164	2.23884	2.62543	2.49438	2.97169	2.68744	3.08324	2.71224	2.55964	2.9932	1	0	0	-0.225169	0.321811	0.139159			AT5G09580.1
Potri.001G294200	4.65894	4.77991	4.4487	4.42288	4.60811	4.32126	4.45988	4.49354	4.48724	4.71476	4.77077	4.64668	0	0	1	-0.187977	-0.162196	0.0791248			AT2G14835.1		RING/U-box superfamily protein
Potri.001G299200	1.7013	1.84432	1.53792	0.74532	0.925882	1.13345	1.9105	1.82431	2.13012	1.69933	2.28308	1.75864	1	1	1	-1.28425	0.363262	0.333052			AT3G19508.1
Potri.001G299600	2.44862	2.15217	1.72601	2.45328	2.87443	3.06896	2.33364	3.47394	3.3258	3.54352	3.13704	3.13835	1	0	0	0.833788	1.18254	1.36274			AT2G15220.1		Plant basic secretory protein (BSP) family protein
Potri.001G300400	4.91793	4.8934	4.64279	4.35262	4.39919	4.32267	4.74692	4.93491	4.71878	4.63517	5.31132	4.94422	1	0	1	-0.485003	-0.0205796	0.172564			AT3G19460.1		Reticulon family protein			|GO:0005783_endoplasmic reticulum
Potri.001G302600	3.81267	4.21972	3.88092	3.51597	4.34585	4.22542	4.32504	4.39994	4.70516	4.54334	4.51806	4.60782	1	0	0	0.0962333	0.532383	0.606224			AT5G67210.1		Protein of unknown function (DUF579)
Potri.001G309000	2.18768	2.75747	2.25415	1.42879	1.76761	1.29728	2.46551	2.57434	2.64745	2.23562	2.91621	2.61052	1	1	1	-1.23648	0.171924	0.231413			AT3G18800.1
Potri.001G309700	1.2549	1.48264	2.18332	2.62936	1.71475	1.66144	2.73666	1.794	1.38698	3.18537	2.97357	3.22609	1	1	0	0.518899	0.536029	1.79369			AT1G49230.1		RING/U-box superfamily protein
Potri.001G315800	5.92969	6.08231	5.72424	5.36305	5.5783	5.49824	5.71356	5.51355	5.62494	5.68369	5.98141	5.97489	0	0	1	-0.445504	-0.305429	-0.0335258			AT3G25040.1	ERD2B	endoplasmic reticulum retention defective 2B	|GO:0006621_protein retention in ER lumen	|GO:0046923_ER retention sequence binding	|GO:0016021_integral component of membrane
Potri.001G319800	7.51959	7.36576	7.16688	6.63271	6.87042	6.5836	7.45677	7.57392	7.1072	7.23938	7.68108	7.21513	1	1	1	-0.661925	0.0348509	0.0372347			AT4G13850.1	ATGRP2,GR-RBP2,GRP2	glycine-rich RNA-binding protein 2		|GO:0003676_nucleic acid binding
Potri.001G319900	5.86312	5.80487	5.33957	5.21173	5.25513	5.0339	5.6779	5.79747	5.21204	5.62279	6.03565	5.71751	0	0	1	-0.529778	-0.10585	0.117751			AT4G13850.1	ATGRP2,GR-RBP2,GRP2	glycine-rich RNA-binding protein 2		|GO:0003676_nucleic acid binding
Potri.001G323400	5.47105	5.44706	5.14852	5.11214	5.23376	4.90227	5.9244	5.55487	5.59234	5.33779	5.51958	5.55989	1	1	0	-0.281198	0.344985	0.115489		K13250	AT5G14030.1		translocon-associated protein beta (TRAPB) family protein			|GO:0005783_endoplasmic reticulum|GO:0016021_integral component of membrane
Potri.001G327400	1.57216	1.43212	1.4612	1.66129	1.78858	1.84422	2.04846	1.7857	1.40502	2.21134	2.40002	2.10926	1	1	0	0.409954	0.414829	1.04879
Potri.001G328000	1.23968	0.741152	1.07458	0.484634	0.794987	0.944719	1.38649	1.56498	1.06641	1.41739	1.00066	1.20317	1	0	0	-0.608324	0.572263	0.340387			AT5G13080.1	ATWRKY75,WRKY75	WRKY DNA-binding protein 75	|GO:0006355_regulation of transcription, DNA-templated	|GO:0003700_sequence-specific DNA binding transcription factor activity|GO:0043565_sequence-specific DNA binding
Potri.001G329600	2.97159	3.08679	2.52417	2.33554	2.66943	2.79326	2.67154	2.61181	2.63067	2.74521	3.04185	3.03905	0	0	1	-0.315595	-0.284361	0.0784827			AT3G27050.1
Potri.001G333300	4.43936	4.56921	4.50358	4.08628	4.24839	3.84024	4.08086	3.80768	4.44358	4.28592	4.34877	4.34571	0	0	1	-0.460785	-0.390261	-0.186685			AT5G14210.1		Leucine-rich repeat protein kinase family protein	|GO:0006468_protein phosphorylation	|GO:0004672_protein kinase activity|GO:0005524_ATP binding
Potri.001G334000	5.22056	5.46527	5.36615	4.90595	5.27265	5.05697	5.40909	5.85937	5.45609	5.56408	5.16976	5.81377	1	0	0	-0.275108	0.240707	0.189951		K02871	AT3G01790.1		Ribosomal protein L13 family protein	|GO:0006412_translation	|GO:0003735_structural constituent of ribosome	|GO:0005840_ribosome
Potri.001G334600	9.13277	9.07706	8.60802	8.25196	8.83434	8.24182	8.74517	8.76913	8.75888	9.63191	9.23669	8.73013	0	0	1	-0.488535	-0.200387	0.288627			AT5G45010.1	ATDSS1(V),DSS1(V)	DSS1 homolog on chromosome V
Potri.001G337200	2.90967	2.88466	2.65611	2.84302	3.15804	2.96504	2.90374	2.83546	3.12956	3.06521	3.62048	3.1988	0	1	0	0.200002	0.162476	0.56079			AT5G22660.2		FBD, F-box, Skp2-like and Leucine Rich Repeat domains containing protein		|GO:0005515_protein binding
Potri.001G337300	3.69098	3.64075	3.5066	3.27377	3.64058	3.378	3.81326	3.52738	3.47432	4.0384	4.36364	3.92799	1	0	1	-0.19239	-0.00221116	0.544763			AT3G26000.1		Ribonuclease inhibitor
Potri.001G338200	3.32256	3.98816	3.71336	3.85215	3.63659	3.52033	3.87923	3.96142	4.04175	3.80387	4.04197	3.97716	1	0	0	-0.0257875	0.282084	0.262985			AT5G40660.1		ATP12 protein-related	|GO:0043461_proton-transporting ATP synthase complex assembly
Potri.001G340100	5.55782	5.35941	5.54107	4.68747	5.49069	5.14989	5.66735	5.57876	5.47927	5.94716	5.67836	5.89808	1	0	1	-0.351545	0.0902653	0.364185
Potri.001G349500	3.41384	3.46436	3.02469	2.86034	2.76837	2.56747	2.93322	2.72364	2.97161	3.05043	3.90485	3.07523	0	0	1	-0.658254	-0.491402	0.0965916		K11877	AT5G14710.1
Potri.001G349800	3.20857	3.38187	3.45869	3.14376	3.43071	2.77588	3.16095	2.9013	3.25966	3.45966	3.57006	3.6688	0	0	1	-0.237113	-0.26677	0.236763			AT3G28460.1		methyltransferases	|GO:0031167_rRNA methylation	|GO:0008168_methyltransferase activity
Potri.001G350100	2.85432	3.00851	3.01829	2.76134	2.74179	2.46056	3.14802	3.02483	3.31804	2.97357	2.96814	4.26585	1	0	0	-0.351541	0.234384	0.647123			AT3G28370.1
Potri.001G352900	5.09166	5.20073	4.70664	4.63012	4.7696	4.41249	4.58475	4.81627	4.71727	5.09092	5.1692	4.88086	0	0	1	-0.418227	-0.316479	0.0384556			AT1G60970.1		SNARE-like superfamily protein
Potri.001G362300	5.55915	5.94134	5.23609	4.75853	5.49731	5.45036	5.92109	5.66923	6.46175	5.76264	5.79236	5.69488	1	0	0	-0.343072	0.456504	0.145665			AT3G13080.1	ATMRP3,MRP3	multidrug resistance-associated protein 3	|GO:0006810_transport|GO:0055085_transmembrane transport	|GO:0005524_ATP binding|GO:0016887_ATPase activity|GO:0042626_ATPase activity, coupled to transmembrane movement of substances	|GO:0016021_integral component of membrane
Potri.001G366700	1.59601	1.08237	1.14795	1.29234	1.07971	0.695881	0.799488	1.03044	1.18567	1.39879	1.68693	1.40678	0	0	1	-0.452923	-0.510686	0.338324		K10878	AT3G13170.1	ATSPO11-1	Spo11/DNA topoisomerase VI, subunit A protein	|GO:0006259_DNA metabolic process	|GO:0003677_DNA binding|GO:0003824_catalytic activity|GO:0005524_ATP binding	|GO:0005694_chromosome
Potri.001G367100	3.7869	3.47797	3.55003	3.51641	3.40783	3.22422	3.24913	3.68422	3.01973	3.46986	4.03812	3.85836	0	0	1	-0.24497	-0.292948	0.212967
Potri.001G369400	5.88185	5.88525	5.62104	5.66034	5.60568	5.45784	5.64862	5.42581	5.58148	5.94409	5.76486	5.83951	0	0	1	-0.228544	-0.251196	0.0510229			AT1G55840.1		Sec14p-like phosphatidylinositol transfer family protein
Potri.001G369900	1.89941	2.53076	1.75761	1.96997	2.52388	1.89629	2.15904	2.55843	2.96345	2.84458	2.53307	2.39511	1	0	0	0.0712349	0.615804	0.622873			AT5G66520.1		Tetratricopeptide repeat (TPR)-like superfamily protein
Potri.001G372800	4.68392	4.85006	4.32918	4.41975	4.30435	4.1822	4.31698	3.80497	4.66554	4.99036	5.38055	4.62168	0	0	1	-0.347374	-0.348082	0.408019			AT3G15115.1
Potri.001G379300	3.841	4.17244	3.46989	2.72043	3.42286	2.84907	3.2656	3.30586	3.48974	2.97363	3.83279	3.74441	0	0	1	-0.910123	-0.543887	-0.315123
Potri.001G382500	2.84433	2.90698	3.06937	2.81829	3.0178	3.02598	3.08349	2.96118	3.13259	3.60826	3.51766	3.38111	1	1	1	0.0158384	0.134261	0.629896			AT3G14740.2		RING/FYVE/PHD zinc finger superfamily protein		|GO:0005515_protein binding
Potri.001G383900	0.917777	1.01502	1.09304	0.8713	1.08441	1.08441	1.35821	1.31804	1.16311	1.47504	1.45482	1.36014	1	0	0	0.0127294	0.497441	0.741494	6.3.2.19	K10639	AT1G53490.1		RING/U-box superfamily protein
Potri.001G387400	3.98625	3.55594	3.79583	3.1243	3.49478	3.27116	3.27875	3.4576	3.75146	3.49848	3.83667	3.69892	0	0	1	-0.530812	-0.305118	-0.113896			AT1G53400.1		Ubiquitin domain-containing protein
Potri.001G391200	0.744917	0	0.447561	0.203639	0.305616	0.284615	0.263455	0.361189	0.456249	0.40339	0.273102	0.19756	0	1	1	-0.779533	-0.279006	-0.617169			AT1G78860.1		D-mannose binding lectin protein with Apple-like carbohydrate-binding domain
Potri.001G394500	4.04782	4.25417	4.19149	3.56402	3.72006	3.33371	3.82541	4.02403	3.95244	3.82548	4.15028	3.94814	0	1	1	-0.665463	-0.245597	-0.197917			AT3G14410.1		Nucleotide/sugar transporter family protein	|GO:0055085_transmembrane transport
Potri.001G396800	0.248196	0.419278	0.195552	0.201005	0.477265	0.177923	0.410993	0.582932	0.450988	0.921251	0.503242	0.344823	1	0	0	0.00583162	0.833829	1.23843			AT3G07870.1		F-box and associated interaction domains-containing protein		|GO:0005515_protein binding
Potri.001G400900	5.02194	5.1692	4.9643	5.12899	4.8607	4.856	5.0792	5.21014	5.26095	5.06213	5.21563	5.3513	1	0	0	-0.103316	0.13491	0.164788	2.7.7.38	K00979	AT1G53000.1	KDSB	Nucleotide-diphospho-sugar transferases superfamily protein	|GO:0008299_isoprenoid biosynthetic process|GO:0009103_lipopolysaccharide biosynthetic process	|GO:0003824_catalytic activity
Potri.001G403100	5.57183	5.53052	5.41839	5.4939	5.51691	5.47167	5.54946	5.72588	5.63924	5.54573	5.83535	5.75335	1	0	0	-0.0143975	0.134457	0.212543			AT3G15460.1		Ribosomal RNA processing Brix domain protein
Potri.001G406900	5.25584	5.08838	5.11312	5.07974	5.0055	4.84992	5.6556	5.21746	4.97272	5.42934	5.24466	5.5872	1	0	0	-0.178132	0.159946	0.27997			AT4G27380.1
Potri.001G416000	0.274534	0.954734	0.272983	0.39815	0.335893	0.730771	1.0089	0	0.49443	1.38859	1.3132	0.782066	1	0	0	-0.129735	0.0675609	1.49511
Potri.001G418600	6.78351	6.39859	6.24526	6.42312	6.42566	6.24601	6.77655	6.71922	6.48626	6.75453	7.04101	6.70476	1	0	0	-0.12807	0.173924	0.350729			AT1G54290.1		Translation initiation factor SUI1 family protein	|GO:0006413_translational initiation	|GO:0003743_translation initiation factor activity
Potri.001G419300	5.49887	5.58409	5.17611	5.25963	5.43779	5.03695	5.44402	5.57088	5.60146	5.44054	5.86429	5.62661	1	0	0	-0.180526	0.112786	0.229083			AT3G20560.1	ATPDI12,ATPDIL5-3,PDI12,PDIL5-3	PDI-like 5-3	|GO:0045454_cell redox homeostasis
Potri.001G435300	2.37944	2.27622	1.90999	1.80829	1.76669	1.77727	2.19154	1.4945	1.76722	2.02555	2.17608	2.05351	0	0	1	-0.559339	-0.472149	-0.149494	2.3.1.88	K00670	AT2G38130.1	ATMAK3	Acyl-CoA N-acyltransferases (NAT) superfamily protein	|GO:0008152_metabolic process	|GO:0008080_N-acetyltransferase activity|GO:0016747_transferase activity, transferring acyl groups other than amino-acyl groups
Potri.001G438500	1.20009	1.55744	1.16232	0.987269	1.24027	0.777228	1.49364	1.3321	1.39752	1.42233	1.39557	2.23432	1	0	0	-0.550268	0.149526	0.64757		K06955	AT1G56000.1		FAD/NAD(P)-binding oxidoreductase family protein	|GO:0055114_oxidation-reduction process	|GO:0016491_oxidoreductase activity
Potri.001G448300	4.02876	4.12142	4.03342	3.48344	3.74234	3.56435	3.85716	3.85104	4.02629	3.86975	4.10829	4.23628	0	0	1	-0.496052	-0.157985	0.0185997			AT4G10630.1		Glutaredoxin family protein	|GO:0045454_cell redox homeostasis	|GO:0009055_electron carrier activity|GO:0015035_protein disulfide oxidoreductase activity
Potri.001G450800	3.2594	3.49261	3.0349	2.3973	2.98949	2.80516	3.12767	2.81405	2.89166	3.67938	3.49261	3.54908	0	0	1	-0.597684	-0.366118	0.332448		K02867	AT1G32990.1	PRPL11	plastid ribosomal protein l11	|GO:0006412_translation	|GO:0003735_structural constituent of ribosome	|GO:0005840_ribosome
Potri.001G451900	0.259013	0.134185	0.455743	0	0.273804	1.02059	0.991639	1.35544	1.46145	0.895765	1.18008	0.693333	1	0	1	0.894938	2.69191	2.04325			AT4G10490.1		2-oxoglutarate (2OG) and Fe(II)-dependent oxygenase superfamily protein	|GO:0055114_oxidation-reduction process	|GO:0016491_oxidoreductase activity|GO:0016706_oxidoreductase activity, acting on paired donors, with incorporation or reduction of molecular oxygen, 2-oxoglutarate as one donor, and incorporation of one atom each of oxygen into both donors
Potri.001G452100	4.73756	4.67635	3.99809	3.94741	3.94153	4.02907	4.71112	5.09003	4.67614	4.20214	4.84681	5.05126	1	0	0	-0.564097	0.344529	0.245771			AT1G61570.1	TIM13	translocase of the inner mitochondrial membrane 13	|GO:0006626_protein targeting to mitochondrion|GO:0045039_protein import into mitochondrial inner membrane		|GO:0042719_mitochondrial intermembrane space protein transporter complex
Potri.001G452800	4.21903	4.35216	3.99459	3.98455	3.668	3.39676	3.9953	3.71914	3.61787	4.4221	4.25504	4.2308	0	0	1	-0.527234	-0.43725	0.115182			AT2G45530.1		RING/U-box superfamily protein
Potri.001G460100	4.63512	4.35432	4.39294	4.41859	4.07293	4.45686	4.92295	4.83991	4.70905	4.51546	4.8189	4.80013	1	0	0	-0.147067	0.375432	0.262683			AT1G25260.1		Ribosomal protein L10 family protein	|GO:0042254_ribosome biogenesis		|GO:0005622_intracellular
Potri.001G460200	9.20751	9.57898	9.01082	8.38276	8.80326	8.73013	9.17745	8.57048	8.75422	9.14046	9.13277	9.10581	0	0	1	-0.636536	-0.429188	-0.159153			AT4G21105.1		cytochrome-c oxidases;electron carriers		|GO:0004129_cytochrome-c oxidase activity|GO:0009055_electron carrier activity	|GO:0005746_mitochondrial respiratory chain
Potri.001G460700	0.680447	0.525945	0	0.35691	0.295354	0.772559	1.15886	0.69817	0	0	1.04029	0.907678	1	0	0	0.222273	0.831547	0.890525			AT4G20760.1		NAD(P)-binding Rossmann-fold superfamily protein
Potri.001G467100	0.15719	0.197848	0.277588	0.12937	0.881558	0.246122	0.703361	0	0.315174	0	1.2422	0	1	0	0	1.24256	0.879387	1.52576			AT4G26555.1		FKBP-like peptidyl-prolyl cis-trans isomerase family protein	|GO:0006457_protein folding
Potri.001G469200	5.49746	5.46047	5.03595	5.3739	4.83687	5.22349	5.74639	5.76278	5.5197	5.3008	5.53072	5.6064	1	0	0	-0.188904	0.342037	0.142453		K11884	AT3G13230.1		RNA-binding KH domain-containing protein		|GO:0003723_RNA binding
Potri.001G470100	4.04079	4.40218	4.24332	3.73186	4.00605	3.83222	4.02875	3.70401	3.96456	3.82851	4.50142	4.45793	0	0	1	-0.39931	-0.35146	0.060455			AT1G30700.1		FAD-binding Berberine family protein	|GO:0055114_oxidation-reduction process	|GO:0008762_UDP-N-acetylmuramate dehydrogenase activity|GO:0016491_oxidoreductase activity|GO:0050660_flavin adenine dinucleotide binding
Potri.001G471400	3.055	2.88262	3.01973	3.08798	3.24946	3.24874	3.30438	3.33667	3.30805	3.36463	3.37583	3.14705	1	0	0	0.237567	0.370557	0.351843			AT5G56180.1	ARP8,ATARP8	actin-related protein 8		|GO:0005515_protein binding
Potri.001G472700	4.23553	4.23161	4.11463	4.34387	4.16139	4.64095	4.48311	4.41824	4.68182	4.71993	4.57036	4.66719	1	0	0	0.211525	0.35439	0.481329			AT1G55620.2	ATCLC-F,CLC-F,CLCF	chloride channel F	|GO:0006821_chloride transport|GO:0055085_transmembrane transport	|GO:0005515_protein binding|GO:0005247_voltage-gated chloride channel activity	|GO:0016020_membrane
Potri.002G010000	5.03555	4.99027	4.75788	4.01667	4.53161	4.44084	4.45847	4.95017	4.68608	4.5036	5.00178	4.8929	0	0	1	-0.611075	-0.228768	-0.122318		K05868	AT1G76310.1	CYCB2;4	CYCLIN B2;4			|GO:0005634_nucleus
Potri.002G010800	4.52651	4.53674	4.51891	4.09728	4.43661	4.21279	4.59106	4.39015	4.35219	4.68345	4.66814	4.42087	0	0	1	-0.285167	-0.0827654	0.0713551			AT5G42320.1		Zn-dependent exopeptidases superfamily protein	|GO:0006508_proteolysis	|GO:0004181_metallocarboxypeptidase activity|GO:0008270_zinc ion binding
Potri.002G017500	3.46654	3.50576	3.70219	3.45031	3.52866	4.11333	4.00923	3.22519	4.25415	4.26018	4.41182	4.43606	1	0	0	0.181591	0.357086	0.865734			AT1G20225.1		Thioredoxin superfamily protein
Potri.002G017600	4.95911	4.73272	4.61867	4.58163	4.4068	4.56362	4.83635	4.84453	4.77861	4.938	5.15418	4.6897	1	0	0	-0.268439	0.0445481	0.16833			AT1G76010.1		Alba DNA/RNA-binding protein		|GO:0003676_nucleic acid binding
Potri.002G022400	1.11836	0	0	0.39824	0.577053	0	0.165702	0.766427	0.494975	0	0.690331	0.664447	0	0	1	-0.532279	0.0733367	0.033632
Potri.002G023400	1.19559	1.46229	1.34053	1.62302	1.02386	1.24845	1.93901	2.00503	1.82921	1.35788	2.08815	1.44738	1	0	0	-0.0282791	0.875898	0.51498			AT1G47870.1	ATE2F2,ATE2FC,E2FC	winged-helix DNA-binding transcription factor family protein	|GO:0006355_regulation of transcription, DNA-templated	|GO:0003700_sequence-specific DNA binding transcription factor activity	|GO:0005667_transcription factor complex
Potri.002G024600	1.91935	1.98135	2.11375	1.95186	1.86258	1.76911	2.10367	2.08395	2.02491	2.7359	2.85089	2.20226	1	0	1	-0.195035	0.0847375	0.772768			AT1G75670.1		DNA-directed RNA polymerases
Potri.002G025300	3.76912	3.99987	3.71097	4.05606	4.95465	4.56639	4.45793	4.2673	4.90413	4.85513	4.85697	4.76178	1	1	0	0.782516	0.779137	1.04639	1.14.-.-	K11818	AT4G31500.1	ATR4,CYP83B1,RED1,RNT1,SUR2	cytochrome P450, family 83, subfamily B, polypeptide 1	|GO:0055114_oxidation-reduction process	|GO:0005506_iron ion binding|GO:0009055_electron carrier activity|GO:0016705_oxidoreductase activity, acting on paired donors, with incorporation or reduction of molecular oxygen|GO:0020037_heme binding
Potri.002G025400	3.05493	3.40461	3.1347	3.45152	4.30783	4.06343	3.90997	3.80818	4.30224	4.29777	4.24228	4.23161	1	1	0	0.849124	0.890838	1.13954			AT3G26320.1	CYP71B36	cytochrome P450, family 71, subfamily B, polypeptide 36	|GO:0055114_oxidation-reduction process	|GO:0005506_iron ion binding|GO:0009055_electron carrier activity|GO:0016705_oxidoreductase activity, acting on paired donors, with incorporation or reduction of molecular oxygen|GO:0020037_heme binding
Potri.002G026100	3.17074	3.57902	3.25368	3.66036	4.49354	4.2186	4.08439	3.85486	4.48181	4.50169	4.43594	4.38377	1	1	0	0.885378	0.885059	1.17722	1.14.-.-	K11818	AT4G31500.1	ATR4,CYP83B1,RED1,RNT1,SUR2	cytochrome P450, family 83, subfamily B, polypeptide 1	|GO:0055114_oxidation-reduction process	|GO:0005506_iron ion binding|GO:0009055_electron carrier activity|GO:0016705_oxidoreductase activity, acting on paired donors, with incorporation or reduction of molecular oxygen|GO:0020037_heme binding
Potri.002G028800	7.02566	6.87277	6.9014	6.68764	7.19534	7.42942	7.12926	7.4194	7.55605	7.38249	7.35907	7.67876	1	0	0	0.202929	0.447339	0.549863			AT5G10400.1		Histone superfamily protein	|GO:0006334_nucleosome assembly	|GO:0003677_DNA binding	|GO:0000786_nucleosome
Potri.002G030000	5.84963	5.94141	6.24818	6.24053	6.38691	6.2766	7.57253	6.40338	6.29156	6.61157	6.59337	6.20613	1	0	0	0.283321	0.866632	0.464863			AT3G51030.1	ATTRX H1,ATTRX1,TRX1	thioredoxin H-type 1	|GO:0045454_cell redox homeostasis|GO:0055114_oxidation-reduction process|GO:0006662_glycerol ether metabolic process	|GO:0016209_antioxidant activity|GO:0016491_oxidoreductase activity|GO:0015035_protein disulfide oxidoreductase activity|GO:0009055_electron carrier activity
Potri.002G034200	5.03936	5.33151	4.99713	4.50829	4.82165	4.86088	5.21204	4.76536	4.95367	5.10279	5.31442	5.09902	0	0	1	-0.405105	-0.146165	0.0464558			AT2G21600.1	ATRER1B,RER1B	endoplasmatic reticulum retrieval protein 1B			|GO:0016021_integral component of membrane
Potri.002G035700	8.34188	8.32085	8.27918	7.74661	8.1902	7.88857	8.47528	8.58738	8.23893	8.28492	8.33829	8.47574	1	1	0	-0.361665	0.127247	0.0545394		K02875	AT4G27090.1		Ribosomal protein L14	|GO:0006412_translation	|GO:0003735_structural constituent of ribosome	|GO:0005622_intracellular|GO:0005840_ribosome
Potri.002G036500	6.62149	6.73245	6.49863	6.42349	6.10497	6.14517	6.84958	6.83236	6.36218	6.92742	6.68843	7.11413	1	0	1	-0.393632	0.0784493	0.302532		K11130	AT2G20490.1	EDA27,NOP10	nucleolar RNA-binding Nop10p family protein
Potri.002G036900	1.38506	1.75624	1.92545	1.58004	2.07819	1.77514	2.21321	2.2063	1.57156	2.42236	2.26049	2.32612	1	0	0	0.169575	0.442325	0.841748			AT2G20495.2
Potri.002G038300	4.33903	4.33148	4.26236	4.34995	4.21602	4.21093	4.66353	4.42085	4.30078	4.43319	4.45401	4.58158	1	0	0	-0.0537033	0.166275	0.18867			AT2G36070.1	ATTIM44-2,TIM44-2	translocase inner membrane subunit 44-2	|GO:0006886_intracellular protein transport	|GO:0015450_P-P-bond-hydrolysis-driven protein transmembrane transporter activity	|GO:0005744_mitochondrial inner membrane presequence translocase complex
Potri.002G038700	2.93109	2.58476	3.1155	3.22365	3.03905	3.41379	3.63083	3.60667	3.67199	3.95521	3.93238	2.90373	1	0	0	0.386411	0.830806	0.870047		K11344	AT4G14385.1
Potri.002G041100	1.96267	2.02729	2.14557	1.78446	1.81856	1.85133	2.10466	2.16599	2.48291	2.07199	1.9445	2.7646	1	0	0	-0.310193	0.275808	0.334243		K13945	AT2G42440.1		Lateral organ boundaries (LOB) domain family protein
Potri.002G043600	4.48181	4.49754	4.32617	4.50814	4.51456	4.37047	4.65757	4.62289	4.39549	4.74532	4.75041	4.51267	1	0	0	0.0300571	0.131851	0.24694		K03109	AT3G49100.1		Signal recognition particle, SRP9/SRP14 subunit	|GO:0006614_SRP-dependent cotranslational protein targeting to membrane|GO:0045900_negative regulation of translational elongation	|GO:0008312_7S RNA binding	|GO:0048500_signal recognition particle
Potri.002G044500	3.01169	3.17948	3.0099	2.98137	3.15243	2.72964	3.62905	3.1943	3.31258	3.48346	3.51008	3.05761	1	0	0	-0.11915	0.359732	0.331193	2.7.7.6	K03022	AT1G06790.1		RNA polymerase Rpb7 N-terminal domain-containing protein	|GO:0006351_transcription, DNA-templated	|GO:0003899_DNA-directed RNA polymerase activity
Potri.002G045000	3.24477	3.17382	2.70814	2.03016	2.66712	2.18559	2.77925	3.36423	3.38115	2.99262	3.37673	3.10118	1	0	0	-0.878763	0.157557	0.118656		K14484	AT5G43700.1	ATAUX2-11,IAA4	AUX/IAA transcriptional regulator family protein	|GO:0006355_regulation of transcription, DNA-templated		|GO:0005634_nucleus
Potri.002G048400	4.01545	4.40409	3.36501	4.39185	4.82531	4.66601	4.49495	5.26896	5.66034	6.29488	5.49708	4.13488	1	0	0	0.684013	1.28345	1.63058
Potri.002G057100	5.08387	4.7661	4.56639	4.32545	4.2532	4.51491	4.82684	3.88138	4.32406	4.70591	4.78477	4.87687	0	0	1	-0.472188	-0.443934	-0.0316043			AT4G39235.1
Potri.002G061500	7.73051	7.51959	7.46171	7.40554	7.55856	7.33937	7.57261	7.83316	7.73051	7.63142	7.84785	7.70423	1	0	0	-0.138623	0.141459	0.156138			AT4G02450.1		HSP20-like chaperones superfamily protein
Potri.002G062500	6.29156	6.09905	6.38184	5.81335	6.164	5.56173	5.8056	5.92131	5.39917	6.09482	6.42366	6.09905	0	0	1	-0.400591	-0.545346	-0.0486315			AT1G31340.1	ATRUB1,NEDD8,RUB1	related to ubiquitin 1		|GO:0005515_protein binding
Potri.002G066000	5.542	5.60735	5.59444	5.48599	5.24839	5.16247	5.20035	5.27941	5.22735	5.45911	5.62531	5.44954	0	0	1	-0.282503	-0.353812	-0.0694194			AT1G43190.1	PTB3	polypyrimidine tract-binding protein 3		|GO:0003676_nucleic acid binding
Potri.002G070200	4.93965	4.8007	4.73738	4.48357	4.76691	4.55126	4.86595	4.86888	4.8783	4.85468	4.91077	5.06913	1	0	1	-0.231504	0.0441829	0.123518			AT1G76940.1		RNA-binding (RRM/RBD/RNP motifs) family protein		|GO:0003676_nucleic acid binding
Potri.002G073200	3.88092	3.73201	3.50466	3.83337	3.90686	4.00249	3.89402	4.24861	4.01939	3.97094	4.05033	4.04233	1	0	0	0.217285	0.372727	0.330232		K14574	AT1G43860.1		sequence-specific DNA binding transcription factors	|GO:0042254_ribosome biogenesis|GO:0045727_positive regulation of translation
Potri.002G083300	1.5524	1.92727	1.42192	1.50044	1.36318	1.43513	1.38339	1.50806	1.80741	1.86112	1.93901	1.817	0	0	1	-0.329477	-0.107961	0.316708			AT1G21790.1		TRAM, LAG1 and CLN8 (TLC) lipid-sensing domain containing protein			|GO:0016021_integral component of membrane
Potri.002G086300	4.28345	4.55742	4.25889	4.00389	4.05706	3.85705	4.31087	4.07838	4.15926	4.19979	5.20262	4.52737	0	0	1	-0.421367	-0.197144	0.34719			AT3G42150.1
Potri.002G091900	4.79164	4.53166	4.72608	4.52151	4.81707	4.73754	4.80146	4.84512	5.01998	4.95913	5.08651	4.70119	1	0	0	0.010474	0.212375	0.245886			AT1G22040.1		Galactose oxidase/kelch repeat superfamily protein		|GO:0005515_protein binding
Potri.002G096300	0.663035	0.484773	0.922815	0.532341	0.58018	0.737135	0.697036	0.979019	0.940916	0.93611	0.769006	0.931117	1	0	0	-0.224225	0.419213	0.426184			AT1G22260.1	ZYP1,ZYP1a	Myosin heavy chain-related protein
Potri.002G101000	0.589599	0.332677	0.681159	0.221888	0.340024	0.244793	0.607404	0.770556	0	0	2.3456	0.907469	1	0	0	-1.1484	-0.153647	1.85825
Potri.002G105600	5.15313	4.58217	4.76254	5.31552	4.42927	5.05533	5.36443	5.37881	5.33287	5.14427	5.67731	5.66255	1	0	0	0.130751	0.521383	0.68132			AT2G22540.1	AGL22,SVP	K-box region and MADS-box transcription factor family protein	|GO:0006355_regulation of transcription, DNA-templated	|GO:0003677_DNA binding|GO:0046983_protein dimerization activity|GO:0003700_sequence-specific DNA binding transcription factor activity|GO:0043565_sequence-specific DNA binding	|GO:0005634_nucleus
Potri.002G107600	5.71438	5.81692	5.45217	5.37294	5.49405	5.2377	5.84304	6.04342	5.6546	5.71445	5.88797	5.79605	1	0	0	-0.303794	0.190071	0.134575		K12165	AT1G27530.1
Potri.002G109700	4.68036	4.37828	4.5118	4.55425	4.50321	4.84855	4.5264	4.60953	4.94151	4.98554	4.85904	4.94923	1	0	0	0.119732	0.182536	0.419301			AT3G57230.1	AGL16	AGAMOUS-like 16	|GO:0006355_regulation of transcription, DNA-templated	|GO:0003677_DNA binding|GO:0046983_protein dimerization activity|GO:0043565_sequence-specific DNA binding|GO:0003700_sequence-specific DNA binding transcription factor activity	|GO:0005634_nucleus
Potri.002G115900	0.746338	0.549663	1.1389	0.472298	0.548121	0.935535	0.96391	0.901313	1.23118	1.58776	0.961583	1.4544	1	0	0	-0.411309	0.434036	1.00212			AT1G59530.1	ATBZIP4,bZIP4	basic leucine-zipper 4	|GO:0006355_regulation of transcription, DNA-templated	|GO:0003700_sequence-specific DNA binding transcription factor activity|GO:0043565_sequence-specific DNA binding|GO:0046983_protein dimerization activity
Potri.002G117000	2.98742	2.76223	2.81393	2.94725	2.79862	3.11541	2.98216	2.93192	2.85533	3.17382	3.25469	3.08475	0	1	0	0.117436	0.0766319	0.359563			AT2G45330.2	emb1067	RNA 2\'-phosphotransferase, Tpt1 / KptA family	|GO:0006388_tRNA splicing, via endonucleolytic cleavage and ligation	|GO:0016772_transferase activity, transferring phosphorus-containing groups
Potri.002G125800	4.74826	4.99106	4.80343	4.99848	4.97272	4.97437	5.12846	5.05323	5.34376	5.4049	4.99537	5.27014	1	0	0	0.135004	0.339619	0.393984			AT5G09890.1		Protein kinase family protein	|GO:0006468_protein phosphorylation	|GO:0004672_protein kinase activity|GO:0005524_ATP binding|GO:0004674_protein serine/threonine kinase activity
Potri.002G127900	7.37901	7.37014	7.08725	6.95623	7.17075	7.22332	7.0968	7.27417	7.34857	7.372	7.4309	7.55654	0	0	1	-0.164821	-0.0416199	0.171234		K03030	AT5G23540.1		Mov34/MPN/PAD-1 family protein		|GO:0005515_protein binding
Potri.002G135900	3.86519	3.51255	3.53187	3.33509	3.59046	3.29542	3.42603	3.40308	3.56366	3.73803	4.04993	3.71354	0	0	1	-0.254922	-0.196548	0.212158
Potri.002G140100	9.04646	9.01502	8.55599	8.69427	8.70626	8.47528	9.14673	9.03338	8.9524	9.15664	9.41115	8.87321	1	0	0	-0.260722	0.157463	0.274927		K02921	AT3G10950.1		Zinc-binding ribosomal protein family protein	|GO:0006412_translation	|GO:0003735_structural constituent of ribosome	|GO:0005622_intracellular|GO:0005840_ribosome
Potri.002G140300	5.52449	5.18638	5.09327	5.01499	5.70771	5.71805	5.42019	5.4851	5.3808	5.75646	6.8102	6.14841	1	1	0	0.241062	0.152865	1.04412			AT2G44670.1		Protein of unknown function (DUF581)
Potri.002G145200	3.97467	4.13169	3.74592	3.85604	4.12297	3.89564	3.95065	4.08781	4.18862	4.27711	4.29208	4.23124	1	0	0	0.00397285	0.127468	0.326581		K08495	AT2G45200.1	ATGOS12,GOS12	golgi snare 12	|GO:0006888_ER to Golgi vesicle-mediated transport		|GO:0016021_integral component of membrane|GO:0005801_cis-Golgi network|GO:0000139_Golgi membrane
Potri.002G151500	4.63476	4.59817	4.59426	3.95148	4.40259	4.01942	4.53161	4.56351	4.04115	4.4563	4.50437	4.52148	0	0	1	-0.494623	-0.2212	-0.119983		K14324	AT2G45640.1	ATSAP18,SAP18	SIN3 associated polypeptide P18
Potri.002G151800	5.34942	5.76049	5.34725	5.05374	5.34452	5.00231	5.88195	5.34197	5.68102	5.57183	5.56009	5.68926	1	0	0	-0.366837	0.15596	0.111438	2.3.1.23,2.3.1.67	K13510	AT2G45670.1		calcineurin B subunit-related	|GO:0008152_metabolic process	|GO:0016746_transferase activity, transferring acyl groups
Potri.002G153000	2.29014	2.33266	2.21669	2.01838	2.49118	1.94454	2.65362	2.62814	2.48111	2.38864	2.64735	2.37586	1	0	0	-0.137693	0.379317	0.242149			AT1G01840.1
Potri.002G153800	5.00788	5.32655	4.94405	4.51806	4.68707	4.77302	4.62613	4.89576	4.6176	4.75149	5.22056	5.01917	0	0	1	-0.454997	-0.396922	-0.0958873			AT2G45740.1	PEX11D	peroxin 11D	|GO:0016559_peroxisome fission		|GO:0005778_peroxisomal membrane
Potri.002G155000	4.40175	4.41572	4.26591	4.18615	4.27976	4.25017	4.28287	4.06847	4.17098	4.27849	4.71782	4.40277	0	0	1	-0.130071	-0.1961	0.121407	2.7.1.-	K00924	AT4G00720.1	ASKTHETA,ATSK32,SK32	shaggy-like protein kinase 32	|GO:0006468_protein phosphorylation	|GO:0004672_protein kinase activity|GO:0005524_ATP binding
Potri.002G158300	4.11166	3.77069	3.65773	2.8135	3.57367	3.12648	4.0226	4.36265	3.53747	4.42226	4.2043	3.8643	1	0	0	-0.717232	0.163899	0.342882			AT2G45860.1
Potri.002G164300	1.71885	2.09856	2.00349	2.1848	1.67675	1.95823	2.07282	1.78905	1.84174	2.73971	2.40452	2.48498	1	1	1	0.00759865	-0.0577596	0.763458
Potri.002G169000	0.716124	0.415054	0.598459	0.488607	0.932463	0.711469	1.28219	0	0.983189	2.01649	1.53672	1.28865	1	1	0	0.387287	0.692863	2.10037
Potri.002G175900	1.91164	1.95703	1.80241	1.73351	1.75095	1.63755	1.93996	1.96583	1.82805	1.92364	1.94067	1.84228	1	1	0	-0.25772	0.0282635	0.0150659			AT5G08510.1		Pentatricopeptide repeat (PPR) superfamily protein
Potri.002G176700	4.66403	4.54781	4.49048	4.6221	4.39992	4.56668	4.58757	4.68516	4.60028	4.75416	4.94929	4.62117	1	0	0	-0.0382729	0.0581343	0.220589			AT2G46700.1	ATCRK3,CRK3	CDPK-related kinase 3	|GO:0006468_protein phosphorylation|GO:0009103_lipopolysaccharide biosynthetic process	|GO:0004672_protein kinase activity|GO:0005524_ATP binding|GO:0016773_phosphotransferase activity, alcohol group as acceptor	|GO:0016020_membrane
Potri.002G181700	1.75325	0.78682	1.15726	1.43597	1.49727	1.69986	1.68078	1.38309	1.82382	2.26838	2.23606	1.83214	1	0	0	0.41713	0.554475	1.2215			AT1G01020.1	ARV1	Arv1-like protein
Potri.002G186800	2.5873	2.51957	2.33472	1.91721	2.17555	2.10679	2.30782	2.35272	2.0225	2.3582	2.60478	2.54585	0	0	1	-0.522078	-0.310029	0.0270969			AT4G01730.1		DHHC-type zinc finger family protein		|GO:0008270_zinc ion binding
Potri.002G190000	8.13284	8.22515	8.023	8.08834	7.82082	8.03243	8.38811	8.30605	8.01905	8.24247	8.38276	8.31026	1	0	0	-0.144845	0.117266	0.184229		K02977	AT2G47110.1	UBQ6	ubiquitin 6	|GO:0006412_translation	|GO:0005515_protein binding|GO:0003735_structural constituent of ribosome	|GO:0005622_intracellular|GO:0005840_ribosome
Potri.002G191200	5.91643	6.15339	5.2464	5.2969	5.33635	4.51446	5.63654	5.58975	4.96167	5.77347	5.66874	5.84762	0	0	1	-0.742072	-0.401649	-0.0563796			AT4G01897.1
Potri.002G191900	3.53667	3.44893	3.01987	2.31479	3.03258	2.91874	3.17271	2.94035	3.01283	3.09244	3.32037	3.37451	0	0	1	-0.641183	-0.344553	-0.0941732			AT1G02400.1	ATGA2OX4,ATGA2OX6,DTA1,GA2OX6	gibberellin 2-oxidase 6	|GO:0055114_oxidation-reduction process	|GO:0016491_oxidoreductase activity|GO:0016706_oxidoreductase activity, acting on paired donors, with incorporation or reduction of molecular oxygen, 2-oxoglutarate as one donor, and incorporation of one atom each of oxygen into both donors
Potri.002G199100	1.2259	0.311428	0.766735	0.252934	0.379315	0.488212	0.0597575	0.466722	0.216995	0.977167	1.18393	0.86442	0	0	1	-1.34984	-1.95953	0.424175			AT4G02160.1
Potri.002G199400	1.598	1.14958	1.58216	2.1505	0.981931	1.01412	1.83908	2.14035	2.07595	2.09163	2.01504	1.67675	1	0	0	0.0526338	0.812518	0.69814
Potri.002G199600	3.91137	3.91616	3.54669	3.47547	3.38166	3.39685	3.67	3.61492	3.55895	3.46438	3.77057	3.90457	0	0	1	-0.417178	-0.201573	-0.0828882			AT3G06720.1	AIMP ALPHA,AT-IMP,ATKAP ALPHA,IMPA-1,IMPA1	importin alpha isoform 1	|GO:0006606_protein import into nucleus|GO:0006886_intracellular protein transport	|GO:0005515_protein binding|GO:0008565_protein transporter activity	|GO:0005634_nucleus|GO:0005737_cytoplasm|GO:0005643_nuclear pore
Potri.002G200900	4.02971	3.79698	3.45712	3.73041	3.52282	3.7729	4.04405	3.84258	3.96324	3.82311	4.32381	4.06657	1	0	0	-0.108902	0.184869	0.326953			AT2G47490.1	ATNDT1,NDT1	NAD+ transporter 1
Potri.002G204700	3.29847	3.16746	3.09895	3.25182	3.29293	3.29628	4.17687	3.60423	3.8353	4.3286	3.72111	3.6762	1	0	0	0.100471	0.767513	0.820104			AT4G02425.1
Potri.002G204900	3.69124	3.8788	3.36569	3.50575	3.45204	3.74582	4.02868	3.87368	3.91089	4.02458	3.95201	3.65244	1	0	0	-0.0946266	0.300342	0.242332			AT5G61770.2	PPAN	PETER PAN-like protein
Potri.002G218100	5.06913	4.86595	4.94212	4.4677	4.74568	4.69291	4.63231	4.67407	4.74255	4.6295	5.06797	4.77521	0	0	1	-0.333112	-0.288013	-0.129964			AT3G07890.1		Ypt/Rab-GAP domain of gyp1p superfamily protein			|GO:0005622_intracellular
Potri.002G221800	1.48903	1.45066	1.42942	1.73372	1.15741	1.76058	1.66722	1.96627	2.38904	1.65901	1.84275	1.99557	1	0	0	0.183778	0.832746	0.563127
Potri.002G222300	2.53328	2.10502	2.15658	2.19919	2.7509	1.95757	2.35456	2.57034	2.99756	3.0526	2.83973	2.53172	1	0	0	0.0799671	0.473886	0.659167	2.7.1.21	K00857	AT3G07800.1		Thymidine kinase		|GO:0004797_thymidine kinase activity|GO:0005524_ATP binding
Potri.002G225600	4.23621	4.35147	4.11516	3.52839	3.53335	3.36203	3.75612	3.93445	3.50145	3.38165	4.22476	4.14088	0	0	1	-0.817938	-0.529525	-0.292298		K02907	AT5G55140.1		ribosomal protein L30 family protein	|GO:0006412_translation	|GO:0003735_structural constituent of ribosome	|GO:0005840_ribosome
Potri.002G230000	1.26266	1.17604	1.42489	1.22518	1.5123	1.60942	1.5285	1.87106	1.6576	1.34825	1.94027	1.80033	1	0	0	0.271076	0.624703	0.660659			AT1G05200.1	ATGLR3.4,GLR3.4,GLUR3	glutamate receptor 3.4	|GO:0006810_transport	|GO:0004970_ionotropic glutamate receptor activity|GO:0005234_extracellular-glutamate-gated ion channel activity|GO:0005215_transporter activity	|GO:0016020_membrane|GO:0030288_outer membrane-bounded periplasmic space
Potri.002G245500	4.17903	4.16093	3.99628	3.96536	3.83768	4.01253	4.67903	4.10935	4.13416	4.18	4.09514	4.29777	1	0	0	-0.185367	0.230333	0.0836808			AT5G48655.1		RING/U-box superfamily protein
Potri.002G247600	4.47364	4.40818	3.85	3.42475	3.59898	3.90994	3.89987	3.66917	3.75855	3.97652	4.18385	3.89033	0	0	1	-0.653298	-0.523094	-0.262396
Potri.002G248100	3.31221	3.39774	3.19913	3.15205	3.12483	2.48498	3.31691	3.25182	3.13914	3.19496	3.72704	3.7345	0	0	1	-0.399379	-0.0752887	0.295252			AT3G25210.1		Tetratricopeptide repeat (TPR)-like superfamily protein
Potri.002G248700	4.51024	3.99137	4.18791	3.8879	3.56617	3.39525	4.09046	3.00545	3.70584	4.17975	3.82946	4.24726	0	0	1	-0.658068	-0.618734	-0.157861	6.3.2.19	K09561	AT3G07370.1	ATCHIP,CHIP	carboxyl terminus of HSC70-interacting protein	|GO:0016567_protein ubiquitination	|GO:0005515_protein binding|GO:0004842_ubiquitin-protein transferase activity	|GO:0000151_ubiquitin ligase complex
Potri.002G251800	3.50175	3.74396	3.59097	3.4276	3.35471	3.128	3.6038	3.41154	3.15001	3.52405	3.78236	3.88067	0	0	1	-0.337418	-0.23618	0.131277			AT4G13220.1
Potri.002G261100	0.446837	0.250819	0.20885	0.419278	0.256223	0.187234	0.223181	0	0.862817	0.684059	0.724347	0.697826	1	0	0	-0.080612	0.476257	1.40815			AT5G53670.1
Potri.002G262100	0.336603	0.404518	0.338082	0	0.407766	0.299721	0.816542	0	0	1.03139	1.50748	0	1	0	0	-0.609248	-0.160077	1.76324
Potri.003G009700	5.5098	5.57246	5.68331	5.55347	5.3434	5.21275	5.61428	5.44013	5.34919	5.59201	5.74015	5.58337	0	0	1	-0.218449	-0.120835	0.0510523			AT1G71900.1		Protein of unknown function (DUF803)			|GO:0016020_membrane
Potri.003G011400	1.7394	1.70132	1.92589	1.53802	0.938736	0.945147	1.56339	1.59367	2.14118	1.77322	2.56124	1.80167	0	0	1	-0.980278	-0.00113427	0.408042
Potri.003G014800	4.12093	4.32545	4.16076	3.89152	4.12833	3.77988	3.98678	3.86905	3.97907	4.36269	4.17098	4.1676	0	0	1	-0.281217	-0.275536	0.0333392			AT1G58110.1		Basic-leucine zipper (bZIP) transcription factor family protein
Potri.003G014900	5.41178	5.25582	5.58063	4.88287	4.6832	4.92668	5.32519	4.60331	5.30547	5.52366	5.28579	5.06636	0	0	1	-0.604848	-0.315685	-0.121096		K12621	AT1G03330.1		Small nuclear ribonucleoprotein family protein
Potri.003G015700	2.30119	2.16348	2.06535	2.05806	1.97982	1.89451	1.93746	2.15445	2.09014	2.2691	2.62655	2.03348	0	0	1	-0.263308	-0.151154	0.190523	2.5.1.3,2.7.1.49,2.7.4.7	K14153	AT1G22940.1	TH-1,TH1,THIE	thiamin biosynthesis protein, putative	|GO:0009228_thiamine biosynthetic process	|GO:0004789_thiamine-phosphate diphosphorylase activity
Potri.003G017400	2.20527	2.25108	2.07545	1.93972	2.0169	1.74387	1.89768	2.15104	1.87709	2.24978	2.47753	1.93294	0	0	1	-0.36281	-0.259989	0.073987	2.5.1.3,2.7.1.49,2.7.4.7	K14153	AT1G22940.1	TH-1,TH1,THIE	thiamin biosynthesis protein, putative	|GO:0009228_thiamine biosynthetic process	|GO:0004789_thiamine-phosphate diphosphorylase activity
Potri.003G028500	2.08563	1.58894	2.48005	2.09598	1.92423	1.86142	2.20353	2.40002	2.47555	2.72506	2.73642	2.10466	1	0	0	-0.175784	0.340115	0.568131			AT2G26590.1	RPN13	regulatory particle non-ATPase 13			|GO:0005634_nucleus|GO:0005737_cytoplasm
Potri.003G035000	4.76188	4.77521	4.706	4.54237	4.69214	4.44634	4.72856	4.50456	4.43272	4.7146	5.15629	4.90888	0	0	1	-0.191773	-0.194888	0.196817			AT3G13700.2		RNA-binding (RRM/RBD/RNP motifs) family protein		|GO:0003676_nucleic acid binding
Potri.003G041200	4.52885	4.80311	4.63802	3.98729	4.12518	3.89386	4.51446	5.1331	4.41588	4.77077	4.91327	4.57875	1	0	1	-0.690417	0.0656232	0.103594
Potri.003G048700	5.3982	5.45894	4.87437	4.72988	4.70634	4.93542	5.12845	5.21678	5.31102	5.14295	5.7878	5.74031	1	0	1	-0.487342	-0.0472083	0.326295			AT1G71260.1	ATWHY2,WHY2	WHIRLY 2
Potri.003G052000	3.7561	3.43466	3.18616	3.27796	2.98495	2.99506	2.91186	3.11047	3.3711	3.15454	3.80588	3.51084	0	0	1	-0.429649	-0.372073	0.0403692			AT1G15220.1	ATCCMH,CCMH	cytochrome c biogenesis protein family
Potri.003G060000	1.45585	1.56037	1.52162	1.15995	1.36756	0.845206	1.40817	1.40024	1.59548	1.58088	1.47795	1.436	0	1	1	-0.623472	-0.0658363	-0.0211192		K02295	AT3G15620.1	UVR3	DNA photolyase family protein	|GO:0006281_DNA repair	|GO:0003913_DNA photolyase activity
Potri.003G060600	5.75187	5.66255	5.58675	5.34452	5.54527	5.24783	5.82407	5.79135	5.89813	5.71128	6.1416	6.01998	1	0	1	-0.290368	0.173119	0.305527			AT3G15660.1	ATGRX4,GRX4	glutaredoxin 4	|GO:0045454_cell redox homeostasis	|GO:0009055_electron carrier activity|GO:0015035_protein disulfide oxidoreductase activity
Potri.003G060700	1.22367	0.372205	0.544583	0.445751	0.864116	0.654315	1.25715	0.846157	0.907218	0.955829	1.245	1.28687	1	0	0	-0.249956	0.552776	0.844492
Potri.003G062300	5.51032	5.65699	4.82832	4.15951	4.9103	4.81733	5.14296	5.85259	5.85488	5.08711	5.45784	5.78908	1	0	0	-0.731675	0.285202	0.100833			AT1G15385.1
Potri.003G063500	5.84747	5.72146	5.51371	5.61728	5.44297	5.50447	5.61591	5.62903	5.42241	5.64262	5.77052	5.74415	0	0	1	-0.181025	-0.144809	0.0198074			AT1G72660.1		P-loop containing nucleoside triphosphate hydrolases superfamily protein	|GO:0015684_ferrous iron transport	|GO:0005525_GTP binding|GO:0015093_ferrous iron transmembrane transporter activity	|GO:0016021_integral component of membrane|GO:0005622_intracellular
Potri.003G064600	4.56696	4.63833	4.43936	4.62926	4.70487	4.45313	5.21014	4.75352	4.49262	5.2671	4.91627	4.76478	1	0	0	0.0511581	0.311177	0.46485			AT5G14750.1	ATMYB66,MYB66,WER,WER1	myb domain protein 66		|GO:0003677_DNA binding
Potri.003G067100	6.29995	6.07891	5.9445	6.00199	6.2045	6.047	6.17376	6.14348	6.15843	6.42116	6.56603	6.28965	1	0	0	-0.0285677	0.043944	0.318873		K03868	AT5G20570.1	ATRBX1,HRT1,RBX1,ROC1	RING-box 1
Potri.003G067200	3.00764	2.51147	2.23884	1.81397	2.35897	2.27673	2.3514	3.02047	2.70896	3.05197	3.37473	2.80089	1	0	0	-0.559698	0.115698	0.549573			AT3G14060.1
Potri.003G068100	2.54906	2.6071	2.16602	2.06886	2.42718	2.21571	2.2091	2.04915	2.39121	2.86153	2.60808	2.63142	0	0	1	-0.259836	-0.287184	0.302005			AT1G17410.1		Nucleoside diphosphate kinase family protein	|GO:0006165_nucleoside diphosphate phosphorylation|GO:0006183_GTP biosynthetic process|GO:0006228_UTP biosynthetic process|GO:0006241_CTP biosynthetic process	|GO:0004550_nucleoside diphosphate kinase activity|GO:0005524_ATP binding
Potri.003G076600	3.57159	3.67166	3.66706	3.82786	3.535	3.51439	3.7082	3.93574	3.69825	3.72568	3.95145	3.89333	1	0	0	-0.00488443	0.159667	0.240353			AT2G35720.1	OWL1	DNAJ heat shock N-terminal domain-containing protein		|GO:0031072_heat shock protein binding
Potri.003G080700	1.53306	1.52094	1.38787	1.3396	1.70086	1.58623	1.78461	2.06092	1.61481	1.81918	1.49421	1.78492	1	0	0	0.104379	0.513415	0.336028			AT4G16807.1
Potri.003G085100	9.23427	9.32693	8.80328	8.78011	8.73509	8.36672	9.04117	9.11152	9.08691	9.02456	9.54251	9.20166	1	0	1	-0.50113	-0.0588411	0.13383		K02921	AT3G10950.1		Zinc-binding ribosomal protein family protein	|GO:0006412_translation	|GO:0003735_structural constituent of ribosome	|GO:0005622_intracellular|GO:0005840_ribosome
Potri.003G085900	3.15795	3.25043	3.25742	3.26864	3.20367	3.21313	3.58292	3.6732	3.21219	3.78692	3.47313	3.32358	1	0	0	0.00685964	0.310411	0.352234			AT1G32730.1
Potri.003G088400	2.80289	2.96341	3.17948	2.86234	3.01987	3.2011	3.38166	4.10878	3.3643	3.32144	3.36997	3.57814	1	0	0	0.0504559	0.747071	0.490646	2.7.6.1	K00948	AT2G35390.2		Phosphoribosyltransferase family protein	|GO:0009116_nucleoside metabolic process
Potri.003G089600	3.58341	3.33936	3.56801	3.29894	3.02047	3.10546	3.14703	3.44216	3.36439	3.38448	3.62397	3.60926	0	0	1	-0.394282	-0.196447	0.0461777			AT5G46580.1		pentatricopeptide (PPR) repeat-containing protein
Potri.003G094600	2.3506	2.48018	1.9839	2.20977	2.16778	2.0194	2.5067	2.42559	2.6931	2.15544	2.49886	2.75698	1	0	0	-0.193732	0.319761	0.253134			AT5G66680.1	DGL1	dolichyl-diphosphooligosaccharide-protein glycosyltransferase 48kDa subunit family protein	|GO:0018279_protein N-linked glycosylation via asparagine	|GO:0004579_dolichyl-diphosphooligosaccharide-protein glycotransferase activity	|GO:0005789_endoplasmic reticulum membrane
Potri.003G095300	5.88225	5.66855	5.70344	5.73222	5.762	5.60789	5.62232	5.65086	5.70919	5.81863	6.33132	5.81762	0	0	1	-0.0532669	-0.0950658	0.260122		K08488	AT5G46860.1	ATSYP22,ATVAM3,SGR3,SYP22,VAM3	Syntaxin/t-SNARE family protein		|GO:0005515_protein binding	|GO:0016020_membrane
Potri.003G098700	1.92029	2.00541	1.82188	1.76109	1.84082	1.69935	2.21921	1.98594	2.0169	2.12024	2.07686	2.08908	1	0	0	-0.207416	0.213468	0.236654			AT5G45610.1	SUV2	protein dimerizations
Potri.003G104300	3.83099	3.89177	3.86923	3.79298	3.83099	3.8218	3.73725	3.93089	3.95516	4.24694	4.08375	4.10878	1	1	1	-0.0525364	0.0144476	0.302964	3.6.4.12	K10899	AT1G31360.1	ATRECQ2,MED34,RECQL2	RECQ helicase L2	|GO:0006260_DNA replication|GO:0006281_DNA repair|GO:0006310_DNA recombination	|GO:0003676_nucleic acid binding|GO:0005524_ATP binding|GO:0008026_ATP-dependent helicase activity|GO:0004386_helicase activity|GO:0043140_ATP-dependent 3'-5' DNA helicase activity	|GO:0005622_intracellular
Potri.003G111200	2.24351	2.59794	2.22357	1.98162	1.81413	1.79793	2.35272	2.33859	2.07698	2.38316	2.41611	2.05081	0	0	1	-0.649564	-0.130167	-0.0911314			AT4G17260.1		Lactate/malate dehydrogenase family protein	|GO:0055114_oxidation-reduction process	|GO:0016491_oxidoreductase activity|GO:0016616_oxidoreductase activity, acting on the CH-OH group of donors, NAD or NADP as acceptor
Potri.003G114800	7.25241	7.19811	7.1836	6.63354	7.18257	6.70192	7.16432	7.53761	7.27134	7.15163	7.25183	7.39189	1	0	0	-0.353658	0.122203	0.0571935		K02957	AT1G07770.1	RPS15A	ribosomal protein S15A	|GO:0006412_translation	|GO:0003735_structural constituent of ribosome	|GO:0005622_intracellular|GO:0005840_ribosome
Potri.003G115700	0.968881	0.801533	0.346119	0.260608	0.563285	0.269317	0.194785	0.242367	0.504528	0.453887	0.952916	0.676954	0	0	1	-1.16226	-1.4017	-0.0499924			AT1G12330.1
Potri.003G120100	0.161266	0.189163	0.183054	0.210526	0.167896	0.22718	0.234869	0	0.343812	0.282436	0.198133	0.245081	1	0	0	0.196431	0.179808	0.478873			AT5G59190.1		subtilase family protein	|GO:0006508_proteolysis|GO:0043086_negative regulation of catalytic activity	|GO:0004252_serine-type endopeptidase activity|GO:0042802_identical protein binding
Potri.003G120900	4.18278	4.0164	4.16098	4.41515	4.33611	4.1371	4.49203	4.25782	4.44	4.39933	4.25987	4.70905	1	0	0	0.189093	0.293475	0.365224			AT4G11790.1		Pleckstrin homology (PH) domain superfamily protein	|GO:0046907_intracellular transport
Potri.003G125000	3.86161	3.43261	3.43999	3.575	3.7548	3.85102	4.15708	4.01185	3.78113	3.99994	3.81096	3.85858	1	0	0	0.150935	0.430323	0.323909			AT5G23850.1		Arabidopsis thaliana protein of unknown function (DUF821)
Potri.003G129700	5.758	5.57284	5.52418	5.18308	5.72301	5.59517	5.42934	5.55915	5.43086	6.1829	6.08048	5.81214	0	0	1	-0.105903	-0.15071	0.418983	6.3.2.19	K10576	AT1G63800.1	UBC5	ubiquitin-conjugating enzyme 5		|GO:0016881_acid-amino acid ligase activity
Potri.003G131900	0.291396	0.160488	0.289736	0.10228	0.213442	0.221508	0.426023	0.287032	0.457331	0.688164	0.478964	0.294609	1	0	0	-0.499528	0.732061	1.12692			AT5G52640.1	ATHS83,AtHsp90-1,ATHSP90.1,HSP81-1,HSP81.1,HSP83,HSP90.1	heat shock protein 90.1	|GO:0006457_protein folding|GO:0006950_response to stress	|GO:0005524_ATP binding|GO:0051082_unfolded protein binding
Potri.003G133800	3.543	3.15414	3.17293	3.417	3.14705	3.46268	3.33878	3.69573	3.57847	3.70038	3.88311	3.59514	1	0	0	0.0526381	0.268861	0.471067		K07052	AT5G60750.1		CAAX amino terminal protease family protein			|GO:0016020_membrane
Potri.003G134400	5.25038	4.4714	4.82493	5.06666	5.60776	5.40865	6.04997	5.76749	5.19964	6.94623	7.1987	5.21052	1	0	0	0.50846	0.851876	1.82971			AT1G64160.1		Disease resistance-responsive (dirigent-like protein) family protein
Potri.003G140300	3.89602	3.98695	3.233	2.19563	3.19149	2.79986	3.36994	3.25966	3.10862	3.5976	4.47764	3.61071	0	0	1	-1.07106	-0.540343	0.231178			AT4G23885.1
Potri.003G140500	4.62527	4.52175	4.12725	3.952	3.88678	3.68675	4.22577	3.92907	4.27527	4.6267	4.75296	3.90576	0	0	1	-0.629953	-0.304469	0.0351068			AT4G23895.1		Pleckstrin homology (PH) domain-containing protein
Potri.003G145900	4.77764	4.41971	4.52974	4.30135	3.94329	3.90115	4.53334	4.70304	4.20216	4.28035	4.84435	4.79078	0	0	1	-0.551239	-0.0933824	0.0795782			AT5G41970.1		Metal-dependent protein hydrolase
Potri.003G152800	3.26582	3.43098	3.02362	2.85093	3.16438	3.91779	3.63982	3.35269	3.8245	3.92933	3.99883	3.94843	1	0	0	0.147966	0.406543	0.7738
Potri.003G157600	1.6794	1.71882	2.21374	1.19293	1.12285	0.965923	2.13497	2.38689	1.71246	2.32575	1.90808	1.2738	1	1	0	-1.25101	0.283543	0.00901214
Potri.003G158900	0.846157	0.821902	0.846157	0.466471	0.672318	0.625826	1.1613	0.666719	1.13832	0	1.29412	1.49499	1	0	0	-0.638108	0.356368	0.468974			AT1G66580.1	RPL10C,SAG24	senescence associated gene 24	|GO:0006412_translation	|GO:0003735_structural constituent of ribosome	|GO:0005840_ribosome
Potri.003G166900	6.12836	6.13768	6.31831	5.83364	5.95605	5.83226	5.97186	5.89721	5.60684	6.48648	5.98651	6.00892	0	0	1	-0.327304	-0.369495	-0.0180263	2.7.11.1	K13430	AT5G13160.1	PBS1	Protein kinase superfamily protein	|GO:0006468_protein phosphorylation	|GO:0004672_protein kinase activity|GO:0005524_ATP binding
Potri.003G174100	0	0.42363	0.354798	0.502028	0	0.31692	0.855955	1.47283	1.00033	1.08105	0.863078	0.968652	1	0	0	0.0940384	2.53182	2.22124
Potri.003G175800	2.51559	2.79559	2.2462	2.47393	2.35807	2.61288	2.6176	3.20473	2.99269	2.94979	3.08944	2.64967	1	0	0	-0.0620204	0.496011	0.437801	3.6.1.19	K01519	AT4G13720.1		Inosine triphosphate pyrophosphatase family protein		|GO:0016787_hydrolase activity
Potri.003G178300	2.59197	2.79205	2.72274	2.03462	1.64206	2.22915	1.76064	2.28366	2.21944	2.88699	2.61305	2.15722	0	0	1	-0.89442	-0.73976	-0.144773
Potri.003G180300	6.10544	5.97991	5.63108	5.30239	6.00879	5.99077	5.92249	6.00435	6.00892	6.30607	6.71903	6.19269	1	0	0	-0.118536	0.0610403	0.5122			AT1G15860.1		Domain of unknown function (DUF298)
Potri.003G180700	4.64843	4.50844	4.41299	4.29787	4.5318	4.57215	4.78746	4.92614	4.88674	4.77764	4.45578	4.77745	1	0	0	-0.0568089	0.355136	0.158027		K02937	AT1G80750.1		Ribosomal protein L30/L7 family protein	|GO:0006412_translation	|GO:0003735_structural constituent of ribosome	|GO:0005840_ribosome
Potri.003G182700	1.27911	1.61534	1.32535	1.3252	1.04149	1.18836	1.37748	0.835382	1.3825	1.87106	2.1071	1.54372	0	0	1	-0.378743	-0.324695	0.657547
Potri.003G183400	4.54035	4.67407	4.69087	4.21667	4.52578	4.24242	4.64829	4.2375	4.34311	4.82868	4.95394	4.40513	0	0	1	-0.315532	-0.226111	0.115539			AT1G80500.1		SNARE-like superfamily protein	|GO:0006888_ER to Golgi vesicle-mediated transport		|GO:0005801_cis-Golgi network|GO:0005622_intracellular
Potri.003G186900	4.6215	4.47297	4.46658	4.19093	4.46596	4.29099	4.50903	4.76795	4.77064	4.55067	4.79614	4.47292	1	0	0	-0.211557	0.1726	0.095126			AT5G05920.1	DHS,EDA22	deoxyhypusine synthase	|GO:0008612_peptidyl-lysine modification to peptidyl-hypusine
Potri.003G187300	4.60855	4.47919	4.47589	4.33779	4.53492	4.20532	4.45029	4.476	4.47764	4.70955	4.58634	4.49369	0	0	1	-0.164361	-0.0570441	0.0800904			AT5G57330.1		Galactose mutarotase-like superfamily protein	|GO:0005975_carbohydrate metabolic process	|GO:0016853_isomerase activity
Potri.003G194800	0.470607	0.308329	0.451516	0.312134	0.263646	0.371188	0.392373	0.400181	0.607796	0.446837	0.739121	0.515186	1	0	0	-0.430865	0.221732	0.559738			AT5G13530.1	KEG	protein kinases;ubiquitin-protein ligases
Potri.003G209800	4.54927	4.72608	4.49219	4.60705	4.75041	4.80311	4.78964	4.77409	5.41941	5.03999	4.76439	5.38643	1	0	0	0.135249	0.450509	0.511449			AT5G10400.1		Histone superfamily protein	|GO:0006334_nucleosome assembly	|GO:0003677_DNA binding	|GO:0000786_nucleosome
Potri.003G211200	5.87776	5.68283	5.33573	4.40562	5.72509	5.10398	5.47318	5.30901	5.11622	6.0563	5.85907	5.41544	0	0	1	-0.484246	-0.350242	0.154818			AT3G57930.1
Potri.003G216900	2.99545	2.87047	2.79763	2.64359	2.84026	2.82642	3.01527	3.16832	3.35524	2.90339	3.22841	2.89123	1	0	0	-0.136528	0.337304	0.144868	2.4.1.-	K07542	AT1G11880.1		transferases, transferring hexosyl groups	|GO:0006506_GPI anchor biosynthetic process	|GO:0016758_transferase activity, transferring hexosyl groups	|GO:0005789_endoplasmic reticulum membrane|GO:0016021_integral component of membrane
Potri.004G007900	5.52418	5.7262	5.34091	5.05296	5.38773	5.48679	5.71666	5.62348	5.71384	5.79126	5.82191	5.55129	1	0	0	-0.223413	0.149344	0.191303			AT5G42570.1		B-cell receptor-associated 31-like	|GO:0006886_intracellular protein transport		|GO:0005783_endoplasmic reticulum|GO:0016021_integral component of membrane
Potri.004G010400	3.47258	3.04529	3.31123	2.74551	3.24784	3.03857	2.86719	3.25023	3.1014	3.38286	3.59833	3.32763	0	0	1	-0.294945	-0.230954	0.170679			AT1G11800.1		endonuclease/exonuclease/phosphatase family protein
Potri.004G012900	2.20226	2.26223	1.90588	1.89314	1.52019	1.69372	1.84341	2.28474	2.05453	2.17567	2.35527	2.16498	0	0	1	-0.573669	-0.077585	0.132074			AT5G07900.1		Mitochondrial transcription termination factor family protein
Potri.004G022600	5.76367	5.4254	5.35154	5.48123	5.44758	5.04985	5.87803	5.86756	5.48481	5.62531	5.61774	5.63391	1	0	0	-0.190289	0.234451	0.102871			AT1G61770.1		Chaperone DnaJ-domain superfamily protein		|GO:0031072_heat shock protein binding
Potri.004G024100	0.794142	1.03387	0.646588	0.872171	0.423004	0.660659	0.830347	0.522723	0.609185	1.17127	0.86557	1.0608	0	0	1	-0.421875	-0.431594	0.429213			AT4G23180.1	CRK10,RLK4	cysteine-rich RLK (RECEPTOR-like protein kinase) 10	|GO:0006468_protein phosphorylation	|GO:0004672_protein kinase activity|GO:0005524_ATP binding
Potri.004G026700	1.77153	1.45482	1.5779	1.41602	1.33976	1.60399	1.9114	1.68999	1.7904	2.04662	2.14529	1.61916	1	0	0	-0.229003	0.27833	0.490479			AT1G11380.1		PLAC8 family protein
Potri.004G030800	0.47257	0.481939	0.157064	0.164225	0.43608	0.403485	0.597242	0.830347	0.771524	0.943454	0.443648	0.611809	1	0	0	-0.175558	1.15183	1.01032			AT4G27240.1		zinc finger (C2H2 type) family protein
Potri.004G032100	2.11488	2.41782	2.11654	2.00388	2.1475	2.38322	2.45447	2.26588	2.69838	2.65227	2.32116	2.68943	1	0	0	-0.0470496	0.323679	0.420159			AT4G03270.1	CYCD6;1	Cyclin D6;1			|GO:0005634_nucleus
Potri.004G032400	2.66317	3.04814	2.45447	2.56879	3.60063	3.14604	3.1311	2.58844	3.45329	3.51862	4.78208	4.34711	1	1	0	0.485118	0.411635	1.72094			AT4G05120.1	ATENT3,ENT3,FUR1	Major facilitator superfamily protein	|GO:0006810_transport	|GO:0005337_nucleoside transmembrane transporter activity	|GO:0016021_integral component of membrane|GO:0016020_membrane
Potri.004G032700	1.68028	2.00984	1.7435	1.53606	1.37222	1.70753	1.68853	1.87595	1.86473	1.86887	2.06172	1.93843	1	0	1	-0.397594	-0.00859681	0.192059			AT1G62310.1		transcription factor jumonji (jmjC) domain-containing protein		|GO:0005515_protein binding
Potri.004G050100	3.57326	3.50522	3.37921	3.05843	2.84402	2.82578	3.39175	3.08148	3.1369	4.31025	3.50567	3.39831	0	0	1	-0.645579	-0.308647	0.337362
Potri.004G053400	3.73251	3.56502	3.38166	3.28843	3.36439	2.99504	3.16857	3.32913	3.02416	3.52112	3.54908	3.45404	0	0	1	-0.378336	-0.429051	-0.0636801	6.6.1.1	K03405	AT4G18480.1	CH-42,CH42,CHL11,CHLI-1,CHLI1	P-loop containing nucleoside triphosphate hydrolases superfamily protein	|GO:0006260_DNA replication|GO:0015979_photosynthesis|GO:0015995_chlorophyll biosynthetic process	|GO:0003677_DNA binding|GO:0005524_ATP binding|GO:0016851_magnesium chelatase activity
Potri.004G057500	4.85714	4.91838	4.90888	4.76815	5.33774	5.2905	5.18832	5.27918	5.04939	5.41085	5.34497	5.46791	1	1	0	0.267364	0.289157	0.528687			AT1G29195.1
Potri.004G058400	5.79773	5.42938	4.85513	4.50713	5.12458	4.69233	5.49272	4.90888	4.63219	5.40724	5.97429	5.21158	0	0	1	-0.631339	-0.363963	0.160782			AT1G73177.1	BNS	bonsai
Potri.004G062200	0.09594	0.206974	0	0.339805	0.215091	0.460118	0	0.805701	0	0	0.739184	0.769006	1	0	0	1.84642	1.74582	2.62239
Potri.004G063300	7.63498	7.84781	7.5326	7.52457	7.25694	7.41083	7.87537	7.90156	7.57448	7.69943	7.93024	8.12282	1	0	0	-0.277737	0.113948	0.25111		K02882	AT2G34480.1		Ribosomal protein L18ae/LX family protein	|GO:0006412_translation	|GO:0003735_structural constituent of ribosome	|GO:0005840_ribosome
Potri.004G063400	7.46464	7.67639	7.40309	7.3618	7.10618	7.25144	7.74544	7.80453	7.44918	7.57607	7.81852	7.97576	1	0	0	-0.277609	0.15584	0.281248		K02882	AT2G34480.1		Ribosomal protein L18ae/LX family protein	|GO:0006412_translation	|GO:0003735_structural constituent of ribosome	|GO:0005840_ribosome
Potri.004G069300	0.322893	0.516553	0.223181	0.132622	0.347276	0.202417	0.838295	0	1.31761	0.379235	0.883443	0.416243	1	1	0	-0.709296	1.42605	0.80219			AT1G65730.1	YSL7	YELLOW STRIPE like 7	|GO:0055085_transmembrane transport
Potri.004G072800	4.27341	4.42886	4.10972	4.30131	3.80433	3.85445	4.0756	3.91604	3.93136	4.1512	4.4282	4.35405	0	0	1	-0.288369	-0.318675	0.041403			AT5G37930.1		Protein with RING/U-box and TRAF-like domains	|GO:0006511_ubiquitin-dependent protein catabolic process|GO:0007275_multicellular organismal development		|GO:0005634_nucleus
Potri.004G079300	4.25113	3.95611	3.76229	3.59046	3.69076	3.93659	3.99829	3.41227	3.70575	3.96176	4.31206	4.1635	0	0	1	-0.276109	-0.29935	0.158267			AT5G52540.1		Protein of unknown function (DUF819)
Potri.004G079400	3.82759	3.72844	3.45445	3.49472	3.66737	3.38712	3.69926	3.38829	3.41092	4.04885	4.28448	3.6515	0	0	1	-0.171741	-0.187597	0.364844			AT5G52545.1				|GO:0003676_nucleic acid binding
Potri.004G080100	4.69956	4.30291	4.42038	4.21544	4.54799	4.20885	4.16504	4.34081	4.15002	4.54211	4.68528	4.40438	0	0	1	-0.1585	-0.276313	0.0674045		K03609	AT5G24020.1	ARC11,ATMIND1,MIND	septum site-determining protein (MIND)	|GO:0055114_oxidation-reduction process	|GO:0005524_ATP binding|GO:0016491_oxidoreductase activity
Potri.004G080200	5.33675	4.99684	5.14155	4.93965	5.03785	5.03234	5.10423	4.97517	4.82777	5.24265	5.47402	5.02546	0	0	1	-0.16605	-0.197557	0.0964702			AT3G03220.1	ATEXP13,ATEXPA13,ATHEXP ALPHA 1.22,EXP13,EXPA13	expansin A13
Potri.004G083800	2.07677	3.29268	2.85847	2.14891	2.45985	2.35398	3.74481	2.48007	3.83451	3.17658	3.12184	3.0032	1	0	0	-0.600613	0.727486	0.317268			AT4G01240.1		S-adenosyl-L-methionine-dependent methyltransferases superfamily protein	|GO:0008152_metabolic process	|GO:0008168_methyltransferase activity
Potri.004G085700	5.10279	5.24086	4.99137	5.29477	4.83992	4.98571	5.44655	5.26007	5.14524	5.26811	5.30304	5.35509	1	0	0	-0.0643987	0.178907	0.199278		K07562	AT2G03820.1		nonsense-mediated mRNA decay NMD3 family protein
Potri.004G086200	5.42125	5.24741	4.95288	4.68766	5.1772	4.94519	4.79526	4.72881	4.94636	5.093	5.58423	4.97324	0	0	1	-0.277655	-0.406082	0.0224903			AT5G37680.1	ARLA1A,ATARLA1A	ADP-ribosylation factor-like A1A	|GO:0007264_small GTPase mediated signal transduction|GO:0007186_G-protein coupled receptor signaling pathway	|GO:0003924_GTPase activity|GO:0005525_GTP binding|GO:0004871_signal transducer activity|GO:0019001_guanyl nucleotide binding	|GO:0005634_nucleus|GO:0005737_cytoplasm|GO:0005622_intracellular
Potri.004G086400	3.28179	3.35689	3.06933	2.96772	3.15089	2.98168	3.00545	3.10326	2.91216	3.07927	3.4355	3.17269	0	0	1	-0.231524	-0.262078	-0.00436531			AT1G66250.1		O-Glycosyl hydrolases family 17 protein	|GO:0005975_carbohydrate metabolic process	|GO:0004553_hydrolase activity, hydrolyzing O-glycosyl compounds
Potri.004G090300	4.4022	4.46796	4.22094	4.20101	4.45943	4.35408	4.19635	4.771	4.78471	5.24466	5.15313	5.05408	1	0	1	-0.0266838	0.252646	0.815795			ATCG01010.1		NADH-Ubiquinone oxidoreductase (complex I), chain 5 protein	|GO:0042773_ATP synthesis coupled electron transport|GO:0055114_oxidation-reduction process	|GO:0008137_NADH dehydrogenase (ubiquinone) activity
Potri.004G093300	1.00954	1.10782	0.873941	0.747188	1.0488	0.486509	1.37469	1.65991	1.5043	1.13277	2.45026	1.709	1	0	0	-0.482254	0.897337	1.40132			AT3G04910.1	ATWNK1,WNK1,ZIK4	with no lysine (K) kinase 1
Potri.004G094000	1.67839	2.00516	1.26974	1.37222	1.57778	1.27192	2.19746	2.00476	1.93868	2.53144	2.0767	1.78818	1	0	0	-0.409537	0.509605	0.657759			AT3G03280.1
Potri.004G095800	0	0	0	0.172734	0.110267	0.0763592	0.0764955	0.268151	0	0.304347	0.131186	0.448189	0	1	0	#DIV/0!	#DIV/0!	#DIV/0!			AT1G66840.1		Plant protein of unknown function (DUF827)
Potri.004G099500	5.31461	4.97646	5.02767	4.7975	4.85697	5.0869	5.44706	5.14427	5.12172	5.31392	5.79292	5.36043	1	0	0	-0.201023	0.135127	0.401792			AT1G67080.1	ABA4	abscisic acid (aba)-deficient 4
Potri.004G113500	3.00386	2.91452	2.902	2.49574	2.6931	2.4113	2.53086	2.90829	2.74028	2.62096	2.79315	2.97256	0	0	1	-0.473838	-0.239727	-0.16002			AT5G15740.1		O-fucosyltransferase family protein
Potri.004G113600	3.27807	3.17727	3.43082	3.23085	2.91219	3.00369	3.27951	3.59578	3.65332	3.61419	3.56123	3.73312	1	0	0	-0.274334	0.242324	0.372559		K14560	AT5G15750.1		Alpha-L RNA-binding motif/Ribosomal protein S4 family protein		|GO:0019843_rRNA binding|GO:0003723_RNA binding	|GO:0005622_intracellular
Potri.004G121000	0.433643	0.966959	0.639026	0.672318	0.441338	0.526509	0.964334	0.710453	0.895758	0.960935	0.929343	1.06901	1	0	0	-0.420252	0.3943	0.662871			AT1G69390.1	ARC12,ATMINE1,MINE1	homologue of bacterial MinE 1	|GO:0032955_regulation of barrier septum assembly|GO:0051301_cell division
Potri.004G121500	5.11729	5.25413	5.0235	5.29665	4.85714	4.99036	5.45606	5.26104	5.14774	5.28606	5.31732	5.36573	1	0	0	-0.077034	0.16359	0.193819		K07562	AT2G03820.1		nonsense-mediated mRNA decay NMD3 family protein
Potri.004G126700	0.107424	0.342254	0.169682	0.132744	0.143215	0.201296	0.356874	0.718586	0	0.965775	0.252782	0.26958	1	0	0	-0.422902	0.979151	1.52277		K09422	AT5G62470.2	ATMYB96,MYB96,MYBCOV1	myb domain protein 96		|GO:0003677_DNA binding
Potri.004G131900	4.91274	4.78738	4.63012	4.20113	4.47481	4.5267	4.82726	4.66005	4.88435	4.76815	4.85418	5.09438	1	0	1	-0.389745	0.0127599	0.135632		K04798	AT1G29990.1	PFD6	prefoldin 6	|GO:0006457_protein folding	|GO:0051082_unfolded protein binding	|GO:0016272_prefoldin complex
Potri.004G137400	0.308581	0.305743	0.539181	0.120222	0.193761	0.13739	0.31977	0	0.462052	0.801533	0.524211	0.424044	1	0	0	-1.48874	-0.568334	0.714992
Potri.004G141400	5.83885	5.60684	5.56361	5.79625	5.64401	5.62531	6.0204	5.76585	5.70682	6.01503	6.17709	5.98505	1	0	0	0.0159745	0.165708	0.393396			AT4G34412.1
Potri.004G144400	1.33855	1.41381	1.1404	1.33741	2.53187	1.26029	1.94432	2.20016	2.35696	2.08549	2.14194	1.91337	1	0	0	0.809132	1.26468	1.09966			AT2G26520.1
Potri.004G144600	5.03249	5.38094	4.61165	4.78752	5.3046	4.72205	5.41293	5.95592	5.65599	5.34935	5.34005	6.00101	1	0	0	-0.0823028	0.66622	0.570309			AT1G49570.1		Peroxidase superfamily protein	|GO:0006979_response to oxidative stress|GO:0055114_oxidation-reduction process	|GO:0004601_peroxidase activity|GO:0020037_heme binding
Potri.004G150100	0.857089	0.741577	0.854423	0.295808	0.44323	0.327922	0.375521	0.973706	0	1.10829	1.16445	0	1	0	1	-1.44363	-0.861459	0.065213			AT4G34370.1	ARI1,ATARI1	RING/U-box superfamily protein
Potri.004G155500	4.77578	4.90884	4.42076	4.05718	4.15851	4.17723	4.33139	4.1507	4.40031	4.89879	5.00071	4.28035	0	0	1	-0.61296	-0.437513	0.0454383			AT4G39235.1
Potri.004G172100	3.77655	3.65292	3.60226	3.60358	3.59123	3.26997	3.52526	3.43308	3.23869	3.49551	3.75494	3.64457	0	0	1	-0.1994	-0.301125	-0.0472922	2.1.1.181	K06970	AT2G21070.3	FIO1	methyltransferases		|GO:0008168_methyltransferase activity
Potri.004G182400	2.34531	2.31828	1.79795	1.86537	1.36075	1.51552	1.9411	1.94992	2.09098	1.96416	2.35418	2.18014	0	0	1	-0.796783	-0.234543	7.48888e-05			AT2G17070.1		Arabidopsis protein of unknown function (DUF241)
Potri.004G186600	5.87493	5.89442	5.39027	5.7139	5.83981	5.85776	6.11192	6.00475	5.99482	6.14818	5.88721	6.0563	1	0	0	0.0685298	0.305362	0.301733			AT4G21110.1		G10 family protein			|GO:0005634_nucleus
Potri.004G187800	6.4919	6.53121	6.48169	6.30218	6.29375	6.22434	7.05974	7.02561	6.35733	6.60741	6.63202	6.7451	1	0	0	-0.230677	0.350052	0.162703		K02896	AT2G44860.1		Ribosomal protein L24e family protein	|GO:0006412_translation	|GO:0003735_structural constituent of ribosome	|GO:0005840_ribosome
Potri.004G193800	5.6746	5.41498	5.48995	5.5504	5.44097	5.57116	5.55187	5.51468	5.36333	5.74221	5.67777	5.94877	0	1	1	-0.00890784	-0.0529408	0.268917			AT5G12230.1	MED19A
Potri.004G201700	6.17099	6.31546	6.24171	5.71036	5.96519	5.61975	5.95725	6.43613	6.14348	5.99545	6.35197	6.2213	0	0	1	-0.478768	-0.0520806	-0.0475627			AT2G27730.1		copper ion binding	|GO:0045980_negative regulation of nucleotide metabolic process	|GO:0004857_enzyme inhibitor activity	|GO:0005739_mitochondrion
Potri.004G202400	5.88669	5.78325	5.73173	5.31132	5.51554	5.33047	5.54028	5.52873	5.79539	5.45642	6.09895	5.75357	0	0	1	-0.422007	-0.178593	-0.00858586			AT2G27500.2		Glycosyl hydrolase superfamily protein	|GO:0005975_carbohydrate metabolic process	|GO:0004553_hydrolase activity, hydrolyzing O-glycosyl compounds
Potri.004G208600	1.58502	1.63583	1.33214	1.79224	1.67197	1.69502	2.58853	1.2811	2.65181	2.92602	1.94594	2.34079	1	0	0	0.292057	1.0601	1.26491			AT4G35390.1	AGF1	AT-hook protein of GA feedback 1
Potri.004G213600	4.79359	4.58329	4.34046	4.04683	4.35104	4.42735	4.44927	4.52441	4.44515	4.70159	4.6688	4.47107	0	0	1	-0.31463	-0.115868	0.0345206			AT2G28060.1		5\'-AMP-activated protein kinase beta-2 subunit protein		|GO:0005515_protein binding
Potri.004G218500	4.24668	4.76938	3.87799	3.34957	3.87474	3.9074	4.45803	4.35292	4.8189	4.09538	4.72403	4.48374	1	0	0	-0.652649	0.222809	0.117947		K08472	AT1G11000.1	ATMLO4,MLO4	Seven transmembrane MLO family protein	|GO:0008219_cell death		|GO:0016021_integral component of membrane
Potri.004G219000	5.64549	5.61414	5.13095	5.13608	5.0945	5.11978	5.41614	5.2575	5.24107	5.38864	5.67282	5.62459	0	0	1	-0.374615	-0.179134	0.087191		K12621	AT1G03330.1		Small nuclear ribonucleoprotein family protein
Potri.004G226400	5.07269	5.17758	4.80651	5.12812	4.92323	5.36517	5.5662	5.4782	5.44387	5.81183	5.49678	5.25815	1	0	0	0.126663	0.48242	0.526537		K07976	AT1G09630.1	ATRAB-A2A,ATRAB11C,ATRABA2A,RAB-A2A,RAB11c	RAB GTPase 11C	|GO:0007264_small GTPase mediated signal transduction	|GO:0003924_GTPase activity|GO:0005525_GTP binding	|GO:0005622_intracellular
Potri.004G227300	1.03578	1.08357	0	0.258471	0.387575	0.495277	1.15266	0	1.42421	0.985771	1.27547	0.608804	1	1	0	-1.2471	0.422124	0.43164
Potri.005G010900	0.734526	0.452965	0.767931	0.874554	0.895086	0.718794	1.09206	0.924726	1.27493	1.43201	1.2312	1.07305	1	0	0	0.430498	0.991212	1.25764			AT1G56570.1		Tetratricopeptide repeat (TPR)-like superfamily protein
Potri.005G011800	3.1626	3.36579	3.19253	2.98004	2.51685	2.31431	3.0009	2.73907	2.55025	3.15243	4.04808	2.87296	0	0	1	-0.704779	-0.534582	0.22822			AT5G26800.1
Potri.005G012300	3.57902	3.73803	3.79589	3.45252	3.15521	2.80234	3.37363	3.41288	3.11637	3.57748	4.54836	3.37727	0	0	1	-0.602427	-0.439142	0.239859			AT5G26800.1
Potri.005G020300	5.58813	5.36076	5.26104	5.32511	6.0252	5.6546	5.65213	5.8315	5.40076	6.1335	6.01883	6.01037	0	1	0	0.293002	0.234043	0.657927			AT1G56300.1		Chaperone DnaJ-domain superfamily protein		|GO:0031072_heat shock protein binding
Potri.005G021600	1.65337	1.46661	1.82761	1.66722	1.97127	2.03182	2.00772	2.20211	1.98053	2.19312	2.14224	2.14452	1	0	0	0.341936	0.567137	0.688453			AT2G40650.1		PRP38 family protein
Potri.005G023600	4.96094	4.89861	4.89703	4.57827	4.77029	4.54764	4.88934	4.88016	4.79936	5.15103	5.44758	5.12358	1	0	1	-0.29444	-0.0644988	0.339211		K07575	AT1G09150.1		pseudouridine synthase and archaeosine transglycosylase (PUA) domain-containing protein		|GO:0003723_RNA binding
Potri.005G024400	8.20805	8.34364	8.24182	7.76245	7.92219	7.70588	8.03969	8.5648	8.04809	8.38811	8.58793	8.10945	0	0	1	-0.467677	-0.0265673	0.109703			AT3G05560.1		Ribosomal L22e protein family	|GO:0006412_translation	|GO:0003735_structural constituent of ribosome	|GO:0005622_intracellular|GO:0005840_ribosome
Potri.005G026400	2.7756	3.02146	2.68912	2.73396	2.4417	2.25256	2.47396	2.46839	2.51363	2.96568	2.47873	2.65035	0	0	1	-0.411034	-0.416296	-0.144266			AT5G27680.1	RECQSIM	RECQ helicase SIM	|GO:0006310_DNA recombination	|GO:0003676_nucleic acid binding|GO:0005524_ATP binding|GO:0008026_ATP-dependent helicase activity|GO:0004386_helicase activity
Potri.005G026500	6.22102	6.05557	6.23937	5.89891	6.41947	6.36922	6.10391	6.713	6.67954	6.52674	6.72213	7.17818	1	0	0	0.0741673	0.354609	0.668543			AT5G27670.1	HTA7	histone H2A 7		|GO:0003677_DNA binding|GO:0043565_sequence-specific DNA binding	|GO:0005622_intracellular
Potri.005G027500	3.39315	4.11428	3.23657	2.49714	2.93404	2.97609	3.6923	2.79792	3.28592	3.6248	3.65992	3.2858	0	0	1	-0.915625	-0.362815	-0.110338
Potri.005G030200	0.302697	0.259054	0.387511	0.316499	0.262865	0.192918	0.401869	0	0.396995	0	0.554098	0.628357	1	0	0	-0.327762	-0.210647	0.457902
Potri.005G034800	2.644	2.69398	2.39918	2.50261	2.77328	2.39045	2.69541	2.7807	2.72181	3.1185	3.16874	2.8006	1	0	0	-0.0242265	0.176327	0.529376			AT3G05250.1		RING/U-box superfamily protein
Potri.005G035200	3.88766	3.73419	3.75155	3.41391	3.11494	3.65125	3.63254	3.19626	3.12588	3.53976	3.71948	3.32237	0	0	1	-0.417406	-0.499003	-0.278495			AT1G75130.1	CYP721A1	cytochrome P450, family 721, subfamily A, polypeptide 1	|GO:0055114_oxidation-reduction process	|GO:0005506_iron ion binding|GO:0009055_electron carrier activity|GO:0016705_oxidoreductase activity, acting on paired donors, with incorporation or reduction of molecular oxygen|GO:0020037_heme binding
Potri.005G040700	7.02554	6.69644	6.58977	6.33132	6.87277	6.9527	6.84982	6.92344	7.37029	7.12926	7.56501	7.12929	1	0	0	-0.0389947	0.286364	0.510753			AT1G54690.1	G-H2AX,GAMMA-H2AX,H2AXB,HTA3	gamma histone variant H2AX		|GO:0003677_DNA binding
Potri.005G040800	6.49143	6.29969	5.9665	6.01146	6.18162	6.30438	6.43765	6.40834	6.54098	6.71994	7.01117	6.54556	1	0	0	-0.0990827	0.197303	0.508841		K11251	AT1G54690.1	G-H2AX,GAMMA-H2AX,H2AXB,HTA3	gamma histone variant H2AX		|GO:0003677_DNA binding|GO:0043565_sequence-specific DNA binding	|GO:0005622_intracellular
Potri.005G045100	5.46527	5.53393	5.10936	4.27502	5.26533	5.02164	4.54451	4.78865	4.63512	5.1708	5.615	4.85468	0	0	1	-0.483105	-0.744736	-0.13713			AT3G05030.1	ATNHX2,NHX2	sodium hydrogen exchanger 2	|GO:0006812_cation transport|GO:0055085_transmembrane transport	|GO:0015299_solute:proton antiporter activity	|GO:0016021_integral component of membrane
Potri.005G046100	1.19348	1.44467	1.31377	1.50434	1.34661	1.43644	1.30156	1.67036	1.75897	1.57213	1.64543	1.55814	1	0	0	0.178401	0.424444	0.427814			AT1G12700.1		ATP binding;nucleic acid binding;helicases
Potri.005G047400	2.23954	2.32529	1.974	2.0737	1.92322	2.0251	2.01272	1.8459	2.19084	2.17113	2.33329	2.37017	0	0	1	-0.232994	-0.213504	0.135581			AT1G63080.1		Pentatricopeptide repeat (PPR) superfamily protein
Potri.005G049400	8.70166	8.60526	8.60526	8.38437	8.49191	8.39148	8.73509	9.04646	8.57305	8.71417	8.80326	8.81572	1	0	0	-0.215266	0.1607	0.140644		K02974	AT5G28060.1		Ribosomal protein S24e family protein	|GO:0006412_translation	|GO:0003735_structural constituent of ribosome	|GO:0005622_intracellular|GO:0005840_ribosome
Potri.005G049600	1.64611	1.36014	1.61891	1.46005	1.34637	1.63589	1.83696	1.75887	1.60292	1.94257	1.84911	1.73917	1	0	0	-0.0947664	0.278038	0.432541			AT2G34930.1		disease resistance family protein / LRR family protein		|GO:0005515_protein binding
Potri.005G060800	3.85896	4.12125	3.67632	3.36273	3.58442	3.4631	4.10738	4.00122	3.68295	3.74582	4.03367	3.58019	0	1	0	-0.460138	0.0475133	-0.105614			AT1G48880.1	TBL7	TRICHOME BIREFRINGENCE-LIKE 7
Potri.005G066400	1.24989	0.702519	1.00401	0.488736	1.13507	1.03806	1.42343	1.82671	2.04165	1.62619	1.12302	1.74425	1	0	0	-0.182703	1.28677	0.899028
Potri.005G067600	4.67999	4.44264	4.11834	4.22542	4.30553	4.18129	4.32256	4.16907	4.01288	4.35435	4.68392	4.75417	0	0	1	-0.203543	-0.271877	0.18397			AT5G62950.1		RNA polymerase II, Rpb4, core protein	|GO:0006351_transcription, DNA-templated	|GO:0003899_DNA-directed RNA polymerase activity
Potri.005G067700	5.0729	5.13286	5.08192	4.82461	4.95336	4.90888	4.90888	4.99877	5.03425	5.26929	5.32109	5.12583	1	0	1	-0.205994	-0.118138	0.14909		K12195	AT5G09260.1	VPS20.2	vacuolar protein sorting-associated protein 20.2	|GO:0015031_protein transport
Potri.005G071200	1.3565	0.733599	0.360568	0.993453	0.959525	1.20877	1.24308	1.487	1.53403	1.09235	1.15377	1.43565	1	0	0	0.372955	1.01469	0.696096
Potri.005G071700	4.51267	3.82759	3.80387	3.99242	4.20246	4.25924	4.10876	3.91871	3.97327	4.46959	5.08061	4.50142	0	1	0	0.0728398	-0.0901972	0.656463			AT3G62450.1
Potri.005G073500	1.9217	2.17289	2.71974	2.67066	2.11828	2.08948	3.22187	2.66169	2.54518	2.7646	2.755	2.4185	1	0	0	0.00960452	0.637897	0.419124			AT5G65250.1
Potri.005G074400	4.18078	4.0556	3.89714	3.86755	3.79595	3.76316	3.89432	3.76553	3.6989	3.76592	3.94771	4.1396	0	0	1	-0.25646	-0.279092	-0.0959993			AT2G19540.1		Transducin family protein / WD-40 repeat family protein		|GO:0005515_protein binding
Potri.005G078400	5.5966	5.41257	5.29665	5.11822	5.2668	4.72594	5.05956	5.2762	5.37073	5.51211	5.57181	5.74125	0	0	1	-0.396556	-0.204346	0.174893			AT2G35605.1		SWIB/MDM2 domain superfamily protein		|GO:0005515_protein binding
Potri.005G084700	7.1836	6.9063	7.01392	6.58443	6.72059	6.40643	6.97656	6.6531	6.33558	6.81017	6.73888	6.78758	0	0	1	-0.467152	-0.363557	-0.262147			AT5G09960.1
Potri.005G090600	1.50872	1.5761	1.29971	1.47835	1.36556	1.51163	1.34222	1.87079	1.74387	1.75445	1.70714	1.77993	1	0	0	-0.0205015	0.306753	0.419363			AT5G08310.1		Tetratricopeptide repeat (TPR)-like superfamily protein
Potri.005G092500	8.87011	8.75725	8.32082	8.12247	8.20862	8.08944	8.53535	8.53546	8.33829	8.40621	9.01977	8.71091	0	0	1	-0.528664	-0.196021	0.0659737		K02929	AT4G14320.1		Zinc-binding ribosomal protein family protein	|GO:0006412_translation	|GO:0003735_structural constituent of ribosome	|GO:0005622_intracellular|GO:0005840_ribosome
Potri.005G092600	5.51508	5.67772	5.266	5.19115	5.36245	5.21281	5.71406	5.75026	5.40552	5.61397	5.83743	5.61397	1	0	0	-0.244473	0.138195	0.200434	3.4.21.92	K01358	AT5G23140.1	CLPP2,NCLPP7	nuclear-encoded CLP protease P7	|GO:0006508_proteolysis	|GO:0004252_serine-type endopeptidase activity
Potri.005G094800	5.04	4.93056	4.94481	4.80651	5.2952	4.87116	5.27995	5.57181	5.05631	5.2008	5.22131	5.34384	1	0	0	0.0362555	0.355671	0.292559			AT3G21860.1	ASK10,SK10	SKP1-like 10	|GO:0006511_ubiquitin-dependent protein catabolic process
Potri.005G101200	4.20158	4.00896	3.91705	3.76592	4.03037	3.90687	4.10293	4.34166	4.36795	4.43468	4.12074	4.28584	1	0	0	-0.152029	0.241746	0.25274			AT5G66010.1		RNA-binding (RRM/RBD/RNP motifs) family protein		|GO:0003676_nucleic acid binding
Potri.005G105400	5.29477	4.6537	4.79813	4.96389	5.02469	4.94391	5.05882	5.24439	5.24081	5.41835	5.59832	5.277	1	0	0	0.0366199	0.248892	0.508783			AT2G17030.1		F-box family protein with a domain of unknown function (DUF295)	|GO:0006310_DNA recombination	|GO:0008026_ATP-dependent helicase activity
Potri.005G105500	3.20056	2.67577	2.62673	2.1728	2.21884	2.83534	2.3238	2.41274	1.85805	2.75967	3.28474	2.5607	0	0	1	-0.496029	-0.775805	0.049794			AT2G17695.1
Potri.005G108200	5.08062	4.98142	4.63512	4.61891	4.88086	4.95355	5.29184	5.0605	5.16805	5.15346	5.34757	4.98571	1	0	0	-0.0896356	0.273515	0.266601			AT4G35840.1		RING/U-box superfamily protein
Potri.005G110800	6.65755	6.36854	5.81183	5.88656	5.76199	5.81781	6.59097	6.69654	6.29375	6.09421	6.83792	6.33558	1	0	0	-0.504979	0.219035	0.137768			AT3G04400.1	emb2171	Ribosomal protein L14p/L23e family protein	|GO:0006412_translation	|GO:0003735_structural constituent of ribosome	|GO:0005840_ribosome
Potri.005G113200	1.91772	1.49886	2.05987	1.52589	2.12566	1.1981	2.76953	2.33472	2.38911	2.8416	2.08685	2.4975	1	0	0	-0.249788	0.85915	0.855224			AT5G66160.1	ATRMR1,RMR1	receptor homology region transmembrane domain ring H2 motif protein 1
Potri.005G114100	6.3251	6.29904	5.88952	5.21316	5.81321	5.82101	6.04696	6.31919	6.03776	5.83981	6.164	6.19105	0	1	0	-0.551272	-0.0444933	-0.112608			AT5G66230.1		Chalcone-flavanone isomerase family protein
Potri.005G126900	1.99084	1.80499	2.24714	1.64858	1.7341	1.69545	1.82671	1.86939	2.1032	2.19421	2.2063	2.09792	1	0	1	-0.459873	-0.117132	0.184291			AT2G28230.1		TATA-binding related factor (TRF) of subunit 20 of Mediator complex	|GO:0006357_regulation of transcription from RNA polymerase II promoter	|GO:0001104_RNA polymerase II transcription cofactor activity	|GO:0016592_mediator complex
Potri.005G128300	0.446195	0.574954	0.564999	0.601662	0.516841	0.739968	0.471551	0.778184	0.699968	1.32266	0.924844	0.767914	1	1	0	0.281579	0.374458	1.22045			AT2G23770.1		protein kinase family protein / peptidoglycan-binding LysM domain-containing protein	|GO:0006468_protein phosphorylation	|GO:0004672_protein kinase activity|GO:0005524_ATP binding
Potri.005G130200	0.262621	0.48175	0.530466	0.328932	0.235552	0.366293	0.513116	0.562687	1.10842	0.632294	1.03352	0.458374	1	0	0	-0.526237	0.985551	0.921689			AT2G23690.1
Potri.005G138000	7.3022	6.92712	7.06561	6.73772	7.1402	7.10167	6.80127	6.93693	6.95163	7.45928	7.53674	7.38249	0	1	1	-0.103231	-0.210163	0.356466		K13448	AT3G50360.1	ATCEN2,CEN1,CEN2	centrin2
Potri.005G138300	2.52152	2.48274	2.61577	2.29207	2.7655	2.76157	3.2681	3.03136	2.79213	2.97197	2.88858	2.57434	1	0	0	0.0981325	0.587934	0.33237			AT5G67020.1
Potri.005G140800	3.88063	3.90106	3.85964	3.70221	3.88053	3.74892	3.62215	3.68562	3.93574	4.05922	3.91699	3.87721	0	0	1	-0.108995	-0.135887	0.0778942			AT4G36910.1	CDCP2,LEJ2	Cystathionine beta-synthase (CBS) family protein		|GO:0005515_protein binding
Potri.005G141700	4.14123	4.19559	4.0556	3.97314	4.26163	4.15078	4.21069	4.78164	4.23317	4.23293	4.24952	4.31959	1	0	0	0.00150414	0.317995	0.143709			AT4G39220.1	ATRER1A	Rer1 family protein			|GO:0016021_integral component of membrane
Potri.005G141900	4.11617	4.03052	4.04137	3.46173	3.9958	3.70497	3.81162	4.12501	3.77046	4.15013	4.60116	4.0981	0	0	1	-0.349242	-0.162173	0.252094			AT5G67260.1	CYCD3;2	CYCLIN D3;2			|GO:0005634_nucleus
Potri.005G144600	3.10744	3.42074	3.04445	3.18618	3.21569	3.20151	3.58095	3.4276	3.63485	3.46461	3.72081	3.1243	1	0	0	0.000796787	0.387417	0.284929			AT5G43100.1		Eukaryotic aspartyl protease family protein	|GO:0006508_proteolysis	|GO:0004190_aspartic-type endopeptidase activity
Potri.005G146000	5.36493	5.34372	5.09515	5.07777	4.96123	5.37548	5.4908	5.17866	5.62701	5.37186	5.56678	5.4901	1	0	0	-0.127588	0.175357	0.21051			AT2G23070.1		Protein kinase superfamily protein	|GO:0006468_protein phosphorylation	|GO:0004672_protein kinase activity|GO:0005524_ATP binding
Potri.005G147500	4.0201	4.05326	3.66131	3.63871	3.68235	3.6817	3.62602	3.57382	3.84282	3.66131	4.20036	4.07629	0	0	1	-0.274197	-0.254745	0.0801454			AT4G38040.1		Exostosin family protein			|GO:0016020_membrane
Potri.005G147800	3.35438	3.4229	3.11035	3.7134	3.43997	3.33188	4.20362	3.76857	3.85281	3.69506	3.72419	3.72432	1	0	0	0.223293	0.710289	0.452522			AT4G38100.1
Potri.005G150600	1.59675	0.556448	1.38506	1.41982	1.31748	1.56616	1.53354	2.55011	1.58216	2.23359	1.69307	1.80506	1	0	0	0.320561	1.0905	1.03757
Potri.005G152200	5.88693	5.83343	5.75785	5.65557	5.74591	5.89576	6.24601	6.08287	6.0118	6.13451	5.71888	6.44063	1	0	0	-0.0589328	0.294582	0.305613			AT1G07840.1		Sas10/Utp3/C1D family
Potri.005G157800	2.58343	2.6513	2.62814	2.55132	2.55674	2.04888	2.72212	2.83681	2.65884	2.74566	2.84587	2.59251	1	0	0	-0.262871	0.142075	0.131021			AT5G65420.1	CYCD4;1	CYCLIN D4;1			|GO:0005634_nucleus
Potri.005G168600	6.38435	6.66297	6.38827	6.56603	6.86519	7.00811	6.92004	6.72833	6.896	7.02803	7.00811	7.08548	1	1	0	0.343513	0.369709	0.561571			AT1G78070.1		Transducin/WD40 repeat-like superfamily protein		|GO:0005515_protein binding
Potri.005G173000	3.17564	2.64324	2.88262	2.41025	2.67311	2.28544	2.70837	2.32642	2.512	2.76797	2.84379	2.88872	0	0	1	-0.53482	-0.463592	-0.095667			AT2G25710.1	HCS1	holocarboxylase synthase 1	|GO:0006464_cellular protein modification process	|GO:0003824_catalytic activity|GO:0004077_biotin-[acetyl-CoA-carboxylase] ligase activity
Potri.005G176300	3.91963	3.76993	3.86381	3.5976	4.12369	3.74974	4.12348	4.23533	3.88678	4.04145	4.50713	4.15203	1	0	0	-0.0123379	0.252775	0.420565			AT1G44790.1		ChaC-like family protein
Potri.005G183500	1.18711	1.47955	1.45212	0.975077	1.30997	1.61955	1.04678	0.941608	1.71333	2.02648	2.46962	1.75603	0	0	1	-0.0878817	-0.170734	1.05706
Potri.005G186700	4.33785	4.10152	4.09348	4.31791	4.4452	4.39185	4.25292	4.29471	4.43594	4.73652	4.76668	4.25072	0	1	0	0.214819	0.15602	0.442203			AT1G43860.1		sequence-specific DNA binding transcription factors	|GO:0042254_ribosome biogenesis|GO:0045727_positive regulation of translation
Potri.005G189600	4.0722	4.56849	4.48324	4.40822	4.0848	4.30839	4.90169	4.61853	4.86976	5.01499	4.77391	4.14229	1	0	0	-0.123094	0.429565	0.311448			AT5G42130.1		Mitochondrial substrate carrier family protein
Potri.005G192700	2.35551	2.14451	2.00388	0.92819	1.95997	1.1245	1.8688	2.34347	1.97199	2.36174	1.7904	2.52995	0	0	1	-1.08484	-0.128546	0.108577			AT1G76770.1		HSP20-like chaperones superfamily protein
Potri.005G194700	5.81172	5.9244	5.81762	5.81024	5.67777	5.44582	5.63921	5.58836	5.55129	5.74542	5.91882	5.80459	0	0	1	-0.203594	-0.263782	-0.0279268			AT1G43190.1	PTB3	polypyrimidine tract-binding protein 3		|GO:0003676_nucleic acid binding
Potri.005G198400	5.24766	5.18877	5.47167	4.78743	4.69679	4.23044	4.38599	4.78528	4.27974	5.12122	5.71438	5.33957	0	0	1	-0.740774	-0.835711	0.107495	2.4.2.8	K00760	AT1G71750.1	HGPT	Hypoxanthine-guanine phosphoribosyltransferase	|GO:0009116_nucleoside metabolic process
Potri.005G198700	7.22413	7.10933	7.31178	6.45681	6.84612	6.18126	6.70915	6.58603	6.474	7.13909	7.12926	6.7503	0	0	1	-0.702798	-0.629822	-0.201691			AT1G31340.1	ATRUB1,NEDD8,RUB1	related to ubiquitin 1		|GO:0005515_protein binding
Potri.005G199400	0.686112	0	0.790271	0.264678	0.903763	0.29207	1.08693	1.39201	0	1.57531	0	0.623731	1	0	0	-0.0455977	1.03828	0.913464
Potri.005G199800	1.8069	1.5779	1.87755	1.59418	1.63973	1.82431	1.82721	2.17816	1.94464	2.08009	2.0677	1.94241	1	0	0	-0.100579	0.317927	0.371925			AT1G34160.1		Tetratricopeptide repeat (TPR)-like superfamily protein
Potri.005G208700	2.98979	2.90101	2.54733	2.882	3.1619	3.09281	2.94451	3.11272	2.74417	3.39182	3.33834	3.31636	0	1	0	0.259279	0.134904	0.594641			AT1G03180.1
Potri.005G212800	4.0164	4.10378	3.96633	4.15671	4.07745	3.99456	4.15806	4.25072	4.17097	4.12327	4.10717	4.26657	1	0	0	0.0508623	0.17394	0.146035			AT5G26110.1		Protein kinase superfamily protein	|GO:0006468_protein phosphorylation|GO:0009103_lipopolysaccharide biosynthetic process	|GO:0004672_protein kinase activity|GO:0005524_ATP binding|GO:0003824_catalytic activity|GO:0016773_phosphotransferase activity, alcohol group as acceptor	|GO:0016020_membrane
Potri.005G216600	6.38328	5.91739	6.19597	6.02237	6.41275	6.09051	5.9334	6.39936	6.42659	6.84937	6.73105	6.54937	1	0	0	0.0075022	0.0933403	0.54335		K11251	AT3G54560.1	HTA11	histone H2A 11		|GO:0003677_DNA binding
Potri.005G218600	3.71419	3.17623	3.55253	3.54999	3.35517	3.46157	3.65536	3.76533	3.9053	3.55573	3.54956	3.79667	1	0	0	-0.0443405	0.305405	0.153474		K14553	AT5G14050.1		Transducin/WD40 repeat-like superfamily protein		|GO:0005515_protein binding
Potri.005G221700	3.23379	3.11363	2.84741	3.04628	2.89858	2.87665	2.98137	2.69855	2.91366	3.26392	3.12732	3.13157	0	0	1	-0.149975	-0.234224	0.115056			AT3G58180.1		ARM repeat superfamily protein
Potri.005G224500	4.10876	3.88286	4.21182	4.06649	4.15961	3.96013	4.40424	4.31062	4.19141	4.16524	4.1505	4.55878	1	0	0	-0.010509	0.243832	0.243347			AT2G36070.1	ATTIM44-2,TIM44-2	translocase inner membrane subunit 44-2	|GO:0006886_intracellular protein transport	|GO:0015450_P-P-bond-hydrolysis-driven protein transmembrane transporter activity	|GO:0005744_mitochondrial inner membrane presequence translocase complex
Potri.005G224600	3.62355	3.80877	3.69467	3.42216	3.07854	2.87094	3.86606	4.00956	3.5703	3.76055	3.96145	4.0848	1	0	1	-0.62788	0.124818	0.248223			AT2G20515.1
Potri.005G225900	3.04823	3.38915	3.08837	2.99064	3.04087	2.71282	3.64735	3.17516	3.21822	3.32622	3.35263	3.36197	1	0	0	-0.297546	0.200444	0.182571			AT2G20495.1
Potri.005G227300	8.50354	8.47528	8.31914	7.76764	8.30431	7.98234	8.63207	8.69427	8.3336	8.37975	8.4311	8.67805	1	0	0	-0.401133	0.127143	0.0675681		K02875	AT4G27090.1		Ribosomal protein L14	|GO:0006412_translation	|GO:0003735_structural constituent of ribosome	|GO:0005622_intracellular|GO:0005840_ribosome
Potri.005G228900	5.8056	5.89053	5.83674	5.38924	5.56173	5.67934	5.87153	5.43312	5.6414	5.64312	6.10372	5.84442	0	0	1	-0.302234	-0.188413	0.0319617			AT2G21600.1	ATRER1B,RER1B	endoplasmatic reticulum retrieval protein 1B			|GO:0016021_integral component of membrane
Potri.005G231000	5.4049	5.3033	5.19988	5.46847	5.10676	5.27816	5.57583	5.92869	5.38772	5.64903	5.33854	5.781	1	0	0	-0.0134268	0.351219	0.302998			AT2G37990.1		ribosome biogenesis regulatory protein (RRS1) family protein	|GO:0042254_ribosome biogenesis		|GO:0005634_nucleus
Potri.005G236800	4.01183	3.6552	3.72652	3.48971	3.5838	3.15133	3.734	3.65837	3.79722	4.21327	4.45118	3.97071	1	0	1	-0.420839	-0.0812246	0.446493			AT1G75670.1		DNA-directed RNA polymerases
Potri.005G238200	1.31473	1.30633	1.24491	1.43212	1.31149	1.43447	1.3411	1.61037	1.79026	1.48368	1.63782	1.70497	1	0	0	0.173235	0.481264	0.510377		K03256	AT2G45730.1		eukaryotic initiation factor 3 gamma subunit family protein	|GO:0006413_translational initiation	|GO:0003743_translation initiation factor activity
Potri.005G243100	7.65427	7.462	7.27155	7.35791	7.56973	7.37857	7.35762	7.41897	7.15784	7.83667	7.84119	7.58687	0	1	1	-0.0326437	-0.156269	0.290131		K03094	AT1G75950.1	ASK1,ATSKP1,SKP1,SKP1A,UIP1	S phase kinase-associated protein 1	|GO:0006511_ubiquitin-dependent protein catabolic process
Potri.005G243800	1.64858	1.57084	0.982935	1.41434	1.55032	1.84228	1.54936	1.55637	1.6785	2.00606	1.87259	2.44247	1	1	0	0.28205	0.255903	0.992799			AT1G20180.1		Protein of unknown function (DUF677)
Potri.005G243900	3.2886	3.33681	3.32058	3.38111	3.33804	3.37108	3.52285	3.1681	3.63543	4.14971	3.8291	3.62013	1	1	0	0.0533287	0.154855	0.618903			AT1G75980.1		Single hybrid motif superfamily protein
Potri.005G244900	0.812918	1.02471	0.17729	0	1.38562	1.46314	1.72998	1.09718	2.31181	1.24336	1.71333	1.34396	1	0	0	0.810058	1.94908	1.43172			AT2G17730.2	NIP2	NEP-interacting protein 2
Potri.005G250800	4.53161	4.60918	4.67585	3.61183	4.0503	3.94625	4.43916	4.54546	3.94466	3.93737	4.68658	4.68907	0	0	1	-0.766393	-0.287204	-0.13424			AT5G42330.1
Potri.005G253100	3.48657	3.57568	3.54915	3.24784	3.32357	2.99339	3.53383	3.33908	3.72551	3.70667	3.64666	3.47506	1	0	1	-0.379471	0.00415954	0.082029			AT1G20770.1
Potri.005G255100	4.7831	4.71405	4.53954	4.09348	4.33494	4.03203	4.39933	4.63219	4.33484	4.41971	5.20505	4.65923	0	0	1	-0.548762	-0.231025	0.121797			AT1G76405.2
Potri.006G002900	5.76567	5.8924	5.50339	5.2887	5.58501	5.48197	5.74539	5.60451	5.46133	5.94181	5.89006	5.60847	0	0	1	-0.278139	-0.12346	0.0929795		K06268	AT5G55990.1	ATCBL2,CBL2	calcineurin B-like protein 2
Potri.006G005700	3.54774	3.04864	3.09161	2.49482	2.27761	2.83086	2.84486	3.48374	2.56147	3.35416	3.41797	2.98979	0	0	1	-0.804105	-0.260994	0.0204961			AT5G47630.1	mtACP3	mitochondrial acyl carrier protein 3		|GO:0048037_cofactor binding
Potri.006G016300	5.95099	6.01361	5.89883	5.25243	5.82335	5.31392	5.62075	5.70919	5.60735	5.76469	6.36799	6.1292	0	0	1	-0.477601	-0.314413	0.155379			AT4G16450.1
Potri.006G017100	6.69827	6.55071	5.87238	5.73524	5.97744	6.23219	6.17126	6.16583	6.02653	6.47706	6.83236	6.48027	0	0	1	-0.425926	-0.297128	0.192544			AT1G27350.1		Ribosome associated membrane protein RAMP4
Potri.006G024700	4.25924	4.08208	4.10467	3.72008	4.20023	3.9539	3.98449	3.80903	3.70627	4.42775	4.40286	4.0267	0	0	1	-0.190902	-0.33397	0.154507			AT2G41000.1		Chaperone DnaJ-domain superfamily protein		|GO:0031072_heat shock protein binding
Potri.006G045700	3.11272	3.45712	3.19852	2.71783	3.63637	3.12762	3.56021	3.41226	4.00085	3.80167	3.52723	3.44475	1	0	0	-0.0604205	0.457765	0.370163	2.7.8.15	K01001	AT3G57220.1		Glycosyl transferase family 4 protein		|GO:0008963_phospho-N-acetylmuramoyl-pentapeptide-transferase activity	|GO:0016021_integral component of membrane
Potri.006G046800	4.73676	4.37646	4.38678	4.31528	4.39364	4.18419	4.57745	4.0539	4.05013	4.62927	4.78898	4.40891	0	0	1	-0.220091	-0.273953	0.112174			AT3G57320.1
Potri.006G047800	4.07629	4.31087	3.95379	3.76236	4.01871	3.80698	3.79698	3.75497	3.50079	4.20624	4.3573	3.97806	0	0	1	-0.271308	-0.462258	0.0715467			AT5G04000.2
Potri.006G051200	3.67109	3.21733	3.30896	3.13323	3.06876	3.26672	3.73444	3.56431	3.23565	3.46957	3.75961	3.79658	1	0	0	-0.283238	0.124515	0.295001			AT1G60080.1		3\'-5\'-exoribonuclease family protein
Potri.006G051800	5.34318	5.40076	5.43305	5.06503	5.44359	5.06355	5.15821	5.32873	5.17016	5.5052	5.42931	5.50157	0	0	1	-0.195683	-0.176107	0.0883515			AT2G34690.1	ACD11	Glycolipid transfer protein (GLTP) family protein	|GO:0046836_glycolipid transport	|GO:0017089_glycolipid transporter activity|GO:0051861_glycolipid binding	|GO:0005737_cytoplasm
Potri.006G052300	3.63583	3.88157	3.40111	3.5456	3.44	3.54242	4.20632	4.19627	3.9735	3.54614	4.24167	4.48548	1	0	0	-0.155664	0.511099	0.525586			AT5G54970.1
Potri.006G058400	4.80287	4.83644	4.50195	4.52112	4.58147	4.1477	4.27974	4.13849	4.34062	4.7966	5.28314	4.25654	0	0	1	-0.305101	-0.487823	0.121728			AT3G12150.1
Potri.006G060500	4.04626	4.5565	3.4355	3.86389	3.31253	3.18183	4.52651	4.12604	4.10632	4.115	4.76536	4.26163	1	0	0	-0.647089	0.193203	0.342666			AT2G12646.1		PLATZ transcription factor family protein
Potri.006G060700	3.09843	2.65014	2.47438	2.00139	2.5543	2.2462	2.26554	2.39788	2.60074	2.36368	3.27726	3.11603	0	0	1	-0.582182	-0.404574	0.237424			AT5G11090.1		serine-rich protein-related
Potri.006G065300	0.799352	0.943454	0.825317	0.85461	0.664447	0.880224	0.990179	1.07797	1.26077	1.2848	1.2441	1.10144	1	0	0	-0.124582	0.520628	0.698031			AT2G25320.1		TRAF-like family protein		|GO:0005515_protein binding
Potri.006G069200	1.01997	0.743475	0.863757	0.959876	0.739214	0.887072	1.00871	1.45345	1.44033	1.19596	1.13323	1.04804	1	0	0	-0.0335795	0.824038	0.494223			AT1G52570.1	PLDALPHA2	phospholipase D alpha 2
Potri.006G072600	4.6688	4.50383	4.37454	4.09046	4.38688	4.41572	4.93474	4.68549	4.74566	4.75648	4.77521	4.69379	1	0	0	-0.226413	0.283062	0.230797			AT4G29870.1		Oligosaccharyltransferase complex/magnesium transporter family protein
Potri.006G075100	2.59071	2.5061	2.65227	2.30181	1.7904	2.60001	2.11599	2.58017	2.42696	2.50152	3.10434	2.73678	0	0	1	-0.388431	-0.240147	0.258134			AT5G57170.2		Tautomerase/MIF superfamily protein
Potri.006G075300	4.28956	4.21903	4.09605	3.65636	4.2134	3.92799	3.9996	3.90457	3.7548	4.39097	4.3298	4.0721	0	0	1	-0.26924	-0.334198	0.0707739			AT1G48175.1	emb2191	Cytidine/deoxycytidylate deaminase family protein		|GO:0008270_zinc ion binding|GO:0016787_hydrolase activity
Potri.006G077100	4.42071	4.25036	4.07293	4.06172	3.82271	4.00774	4.35494	4.2668	4.37476	4.23106	4.54393	4.61511	1	0	1	-0.305016	0.0821425	0.228928			AT2G19080.1		metaxin-related
Potri.006G077200	8.37975	8.34188	8.23225	7.63575	7.9095	7.87804	8.71417	8.70626	8.05386	8.20618	8.47528	8.4311	1	1	0	-0.508366	0.204066	0.0564487		K02870	AT3G53430.1		Ribosomal protein L11 family protein	|GO:0006412_translation	|GO:0003735_structural constituent of ribosome	|GO:0005840_ribosome
Potri.006G079700	6.54131	6.79893	6.48626	6.02653	6.29252	5.84126	6.42421	6.20212	5.97295	6.35115	6.60837	6.37876	0	0	1	-0.556894	-0.408709	-0.166406			AT2G07340.1	PFD1	PREFOLDIN 1	|GO:0006457_protein folding	|GO:0051082_unfolded protein binding	|GO:0016272_prefoldin complex
Potri.006G080900	6.0394	5.71608	5.96525	5.78925	5.82513	5.64272	6.23105	6.23105	5.97073	5.85034	6.12835	6.03747	1	0	0	-0.16175	0.239642	0.0981388			AT5G58110.1		chaperone binding;ATPase activators		|GO:0001671_ATPase activator activity|GO:0051087_chaperone binding	|GO:0005737_cytoplasm
Potri.006G084800	3.20541	3.12206	3.05355	2.7756	2.99557	3.0331	3.24477	3.05043	3.37773	3.264	3.21521	3.3191	1	0	0	-0.215545	0.114854	0.155323	2.4.1.-	K03850	AT5G02410.1		DIE2/ALG10 family		|GO:0016758_transferase activity, transferring hexosyl groups	|GO:0016021_integral component of membrane
Potri.006G088500	2.2536	1.55974	2.16111	2.1789	1.45988	1.63804	1.81648	1.73898	1.68235	2.21259	2.58133	2.36072	0	0	1	-0.314115	-0.378307	0.473178			AT2G38870.1		Serine protease inhibitor, potato inhibitor I-type family protein	|GO:0009611_response to wounding	|GO:0004867_serine-type endopeptidase inhibitor activity
Potri.006G093700	3.31107	3.02943	3.02315	3.19149	3.00526	3.28843	3.39231	3.75891	3.42709	3.25536	3.49191	3.23379	1	0	0	0.0438096	0.453421	0.228646			AT3G09250.1		Nuclear transport factor 2 (NTF2) family protein	|GO:0006289_nucleotide-excision repair	|GO:0005515_protein binding|GO:0004518_nuclease activity|GO:0003677_DNA binding
Potri.006G098800	0.602228	0.451014	0.653098	0.579658	0.760245	0.672084	0.40967	0.803438	1.13332	1.14088	1.50618	1.08929	1	0	0	0.289615	0.637359	1.51763
Potri.006G102200	6.40643	6.41947	6.66546	6.40771	6.36922	6.01053	6.72833	6.74793	6.49569	6.55998	6.58501	6.74522	1	0	0	-0.231654	0.161332	0.131691			AT3G51800.3	ATEBP1,ATG2,EBP1	metallopeptidase M24 family protein	|GO:0009987_cellular process
Potri.006G104400	4.16724	4.23841	4.23733	3.63039	4.79728	4.19284	5.21083	4.52758	4.3794	4.94422	4.69308	4.62945	1	0	0	0.0740229	0.56398	0.573088			AT2G38360.1	PRA1.B4	prenylated RAB acceptor 1.B4
Potri.006G108700	5.34002	4.98606	5.2275	4.96142	5.14198	4.94636	4.87491	5.06054	5.0958	5.34237	5.29184	5.26233	0	0	1	-0.177772	-0.183697	0.110163			AT2G38550.1		Transmembrane proteins 14C			|GO:0016020_membrane
Potri.006G109400	4.14961	3.37946	3.46719	2.70107	3.68036	3.32305	3.30805	3.23834	2.96566	4.15926	3.77841	3.96154	0	0	1	-0.459805	-0.584357	0.286446			AT5G01910.1
Potri.006G110800	6.44432	6.3107	6.13086	6.07725	6.14517	6.33504	6.2478	6.39859	6.49	6.41802	6.59139	6.65706	1	0	0	-0.112461	0.0822718	0.261028	3.4.25.1	K02730	AT2G05840.1	PAA2	20S proteasome subunit PAA2	|GO:0051603_proteolysis involved in cellular protein catabolic process|GO:0006511_ubiquitin-dependent protein catabolic process	|GO:0004298_threonine-type endopeptidase activity|GO:0004175_endopeptidase activity	|GO:0005839_proteasome core complex|GO:0019773_proteasome core complex, alpha-subunit complex
Potri.006G114700	5.22016	5.61643	5.19671	5.45139	5.48151	5.7262	5.97916	6.02653	6.35938	5.97186	5.82825	5.87809	1	0	0	0.205401	0.789097	0.547469			AT3G52870.1		IQ calmodulin-binding motif family protein
Potri.006G119500	5.11103	5.16248	4.47178	5.28072	5.12896	4.83433	5.09703	5.36329	5.43867	5.66034	5.25682	5.28571	1	0	0	0.150244	0.370162	0.478833		K03457	AT5G03555.1		permease, cytosine/purines, uracil, thiamine, allantoin family protein	|GO:0015851_nucleobase transport	|GO:0015205_nucleobase transmembrane transporter activity	|GO:0016020_membrane
Potri.006G122600	4.94883	5.23365	4.62653	4.57531	4.61365	4.59479	4.84373	4.10335	4.2554	4.66944	5.2575	4.73939	0	0	1	-0.376601	-0.54101	-0.0454927			AT5G03460.1
Potri.006G123100	4.09903	3.84061	3.5248	3.51823	3.31821	3.60321	3.66092	3.04237	3.62397	3.64122	3.91144	4.35376	0	0	1	-0.386227	-0.403719	0.169953			AT3G53220.1		Thioredoxin superfamily protein	|GO:0045454_cell redox homeostasis|GO:0006662_glycerol ether metabolic process	|GO:0015035_protein disulfide oxidoreductase activity|GO:0009055_electron carrier activity
Potri.006G125200	4.18149	4.04423	4.09174	3.88762	3.90376	4.20023	4.29219	4.38894	4.28474	4.3044	4.54598	4.0376	1	0	0	-0.108986	0.228096	0.215575			AT4G34340.1	TAF8	TBP-associated factor 8
Potri.006G127400	3.01055	2.70886	2.78256	2.48475	2.88543	2.36763	2.70908	2.57494	2.988	3.01449	3.44441	3.01045	0	0	1	-0.286684	-0.0840924	0.378766		K06966	AT2G37210.1		lysine decarboxylase family protein
Potri.006G129500	5.6104	5.44036	5.33287	5.09973	5.44322	5.24439	5.19449	5.39826	5.57841	5.61728	5.69295	5.56783	0	0	1	-0.201284	-0.0684683	0.164706		K08506	AT3G09740.1	ATSYP71,SYP71	syntaxin of plants 71		|GO:0005515_protein binding
Potri.006G130700	5.41835	5.00305	4.95024	4.51883	5.14633	4.49661	4.80424	5.33247	5.00932	5.34191	5.54636	5.29271	0	0	1	-0.399129	-0.0765145	0.265274	3.6.1.43	K07252	AT5G03080.1		Phosphatidic acid phosphatase (PAP2) family protein		|GO:0003824_catalytic activity	|GO:0016020_membrane
Potri.006G131900	1.14575	1.16168	1.30477	1.16232	1.27043	1.04624	1.16106	1.10458	1.10833	1.40634	1.40245	1.2004	0	0	1	-0.0773259	-0.146162	0.228236		K10737	AT3G09660.1	MCM8	minichromosome maintenance 8	|GO:0006260_DNA replication	|GO:0003677_DNA binding|GO:0005524_ATP binding|GO:0016887_ATPase activity
Potri.006G135200	2.12616	2.18053	1.70497	1.92565	1.99507	1.98958	2.16756	2.48031	2.40042	2.16854	2.76199	2.19185	1	0	0	-0.0648083	0.43153	0.488277			AT5G20850.1	ATRAD51,RAD51	RAS associated with diabetes protein 51	|GO:0006281_DNA repair|GO:0009432_SOS response	|GO:0003697_single-stranded DNA binding|GO:0005524_ATP binding
Potri.006G140800	0.948113	1.08143	0.748801	1.07763	1.07938	0.913566	1.16311	0.59702	1.42343	1.6765	1.76579	1.38572	1	0	0	0.188985	0.333251	1.1879			AT1G50030.1	TOR	target of rapamycin		|GO:0016773_phosphotransferase activity, alcohol group as acceptor
Potri.006G142300	3.26997	3.29293	3.24324	2.92909	3.21938	3.37846	3.54751	3.3781	3.57	3.67747	3.4614	3.33931	1	0	0	-0.091148	0.256799	0.255177		K10732	AT1G80190.1	PSF1	partner of SLD five 1
Potri.006G143200	1.81747	1.91406	1.24078	0.94779	1.3077	1.23187	1.75757	1.97968	1.82178	1.99084	2.04291	1.33688	1	0	0	-0.826706	0.239841	0.195288			AT3G13960.1	AtGRF5,GRF5	growth-regulating factor 5	|GO:0006355_regulation of transcription, DNA-templated	|GO:0005515_protein binding|GO:0005524_ATP binding|GO:0016818_hydrolase activity, acting on acid anhydrides, in phosphorus-containing anhydrides	|GO:0005634_nucleus
Potri.006G147700	5.93728	5.63935	5.46734	5.51569	5.42301	5.56636	6.37321	5.62986	5.89116	6.10914	6.26765	5.91887	1	0	0	-0.195682	0.309049	0.418048			AT2G19460.1		Protein of unknown function (DUF3511)
Potri.006G148000	2.91091	3.02759	2.74923	2.21853	2.7481	2.29203	3.30465	2.87091	2.93522	2.70803	2.87828	3.093	1	1	0	-0.547817	0.171322	0.00153922			AT5G57000.1
Potri.006G148700	3.93903	3.93252	4.02253	4.05367	3.80974	3.92833	4.0284	4.29277	4.06361	4.08198	4.03918	4.00085	1	0	0	-0.0334285	0.178618	0.0808126		K03553	AT2G19490.1		recA DNA recombination family protein	|GO:0006281_DNA repair|GO:0009432_SOS response	|GO:0003697_single-stranded DNA binding|GO:0005524_ATP binding
Potri.006G149700	4.0758	3.91363	3.58589	3.1626	3.29608	3.34498	4.42076	3.86606	4.20558	4.10483	4.53334	4.0067	1	0	0	-0.658492	0.329615	0.384281			AT4G29460.1		Phospholipase A2 family protein	|GO:0016042_lipid catabolic process	|GO:0005509_calcium ion binding|GO:0004623_phospholipase A2 activity
Potri.006G153000	4.93066	4.87825	4.70937	4.3622	4.99147	4.61867	4.87243	4.92866	5.08841	4.93019	5.5081	4.98854	1	0	0	-0.16788	0.127895	0.334482		K13989	AT4G29330.1	DER1	DERLIN-1
Potri.006G155400	2.5285	2.49004	2.62545	2.37586	2.32433	2.36923	2.38454	2.62653	2.48534	2.56041	2.7093	2.77539	1	0	1	-0.235538	-0.056751	0.16173			AT5G55740.1	CRR21	Tetratricopeptide repeat (TPR)-like superfamily protein
Potri.006G157900	2.56879	2.49314	2.21562	2.00999	2.34139	2.34351	2.67351	2.05789	2.44474	2.93281	2.89556	2.7354	1	0	1	-0.241641	-0.024244	0.504461	3.4.21.89	K03100	AT3G24590.1	PLSP1	plastidic type i signal peptidase 1
Potri.006G160000	2.56232	2.4956	2.21448	2.00349	2.34125	2.34806	2.6778	2.08549	2.46056	2.95097	2.88995	2.73813	1	0	1	-0.239718	-0.00438774	0.512894	3.4.21.89	K03100	AT3G24590.1	PLSP1	plastidic type i signal peptidase 1
Potri.006G161600	5.95457	6.08937	5.89361	5.74619	5.74187	5.74703	6.10637	5.82061	5.78989	6.33057	6.12615	6.09308	1	0	1	-0.240628	-0.0698415	0.208706		K03013	AT3G22320.1	ATRPABC24.3,NRPB5,NRPD5,RPB5A	Eukaryotic rpb5 RNA polymerase subunit family protein	|GO:0006351_transcription, DNA-templated	|GO:0003677_DNA binding|GO:0003899_DNA-directed RNA polymerase activity	|GO:0005634_nucleus
Potri.006G164100	0.500547	0.604132	0.730771	0.703064	0.76706	0.550053	0.898801	0.752666	1.01729	1.191	0.674996	0.78857	1	0	0	0.170137	0.690791	0.709464			AT1G77170.1		Tetratricopeptide repeat (TPR)-like superfamily protein
Potri.006G167000	4.46309	4.01812	4.36671	4.04197	4.49369	3.84219	4.18337	4.65391	4.69601	4.88724	5.39917	5.37883	1	0	1	-0.150766	0.245656	0.982154			AT4G30220.1	RUXF	small nuclear ribonucleoprotein F
Potri.006G186500	1.61341	1.52141	2.0238	1.42174	1.77053	1.42913	1.87423	2.33405	1.94654	2.67915	1.98595	1.76965	1	0	0	-0.274735	0.450689	0.622981			AT5G58005.1		Cytochrome c oxidase, subunit Vib family protein		|GO:0004129_cytochrome-c oxidase activity	|GO:0005739_mitochondrion
Potri.006G186900	4.26657	4.02987	4.14392	4.12833	4.26018	4.37112	4.67499	4.45312	4.65503	5.2464	4.55188	4.10283	1	0	0	0.112706	0.470575	0.588922			AT5G58020.1
Potri.006G188500	8.5905	8.41518	8.0828	7.78259	7.8961	7.81852	8.5648	8.52519	7.98385	8.35781	8.50354	8.46097	1	0	1	-0.546697	0.00329089	0.0643661		K02924	AT4G31985.1		Ribosomal protein L39 family protein	|GO:0006412_translation	|GO:0003735_structural constituent of ribosome	|GO:0005622_intracellular|GO:0005840_ribosome
Potri.006G192500	4.63517	4.1895	4.37621	3.76187	4.18996	4.12093	4.23167	4.35325	4.12761	4.39492	4.72856	4.68766	0	0	1	-0.397162	-0.180484	0.208385			AT2G42110.1
Potri.006G195800	3.62703	3.7608	3.69648	3.68029	3.93196	3.8452	3.6972	4.05732	3.99928	3.89036	3.90593	4.07745	1	0	0	0.137225	0.248268	0.284715			AT3G58530.1		RNI-like superfamily protein
Potri.006G197600	3.9432	3.97415	3.76857	3.91574	3.75497	3.70663	3.84651	3.76993	3.75416	4.07366	4.31715	3.97567	0	0	1	-0.110546	-0.115374	0.246579		K12501	AT3G11945.1	ATHST,HST,PDS2	homogentisate prenyltransferase		|GO:0004659_prenyltransferase activity	|GO:0016021_integral component of membrane
Potri.006G200900	4.24117	4.1396	4.06431	3.97546	4.18719	4.08628	4.18037	3.93514	4.04119	4.47221	4.34453	4.40695	0	1	1	-0.0685685	-0.100281	0.272725		K04082	AT5G06410.1		DNAJ heat shock N-terminal domain-containing protein	|GO:0006457_protein folding	|GO:0031072_heat shock protein binding
Potri.006G204100	3.29962	2.71516	2.69223	3.20826	2.77192	3.35202	3.14473	3.04239	2.85158	3.81162	3.61322	3.36042	0	1	0	0.228238	0.0998422	0.755221
Potri.006G204700	3.17347	3.46577	3.1674	2.57542	3.33834	2.90633	2.8655	2.92437	2.73066	3.07127	3.33388	3.30465	0	0	1	-0.34087	-0.492709	-0.0384715			AT3G52500.1		Eukaryotic aspartyl protease family protein	|GO:0006508_proteolysis	|GO:0004190_aspartic-type endopeptidase activity
Potri.006G205500	1.11076	1.14392	1.15562	1.35321	0.872325	1.26628	1.27975	1.11033	1.60994	1.81677	2.04165	1.91686	1	1	1	0.0756309	0.367035	1.22627			AT5G04820.1	ATOFP13,OFP13	ovate family protein 13
Potri.006G207900	3.65125	3.73133	3.36552	3.55895	3.32202	3.06876	3.37302	3.64075	2.82498	3.99727	3.77463	3.77157	0	0	1	-0.28674	-0.300456	0.282121			AT2G24280.1		alpha/beta-Hydrolases superfamily protein	|GO:0006508_proteolysis	|GO:0008236_serine-type peptidase activity
Potri.006G209800	5.71983	5.61428	5.38055	5.58942	5.28606	5.25012	5.88525	5.86019	5.71088	5.62211	6.35366	5.93318	1	0	0	-0.199476	0.247152	0.430407			AT5G39850.1		Ribosomal protein S4		|GO:0019843_rRNA binding|GO:0003723_RNA binding	|GO:0005622_intracellular
Potri.006G209900	3.03136	2.6745	2.35696	3.26564	2.53112	3.00851	2.90324	3.14619	3.68054	3.02477	4.23885	3.37031	1	0	0	0.293373	0.648783	1.04238			AT5G39850.1		Ribosomal protein S4		|GO:0019843_rRNA binding	|GO:0005622_intracellular
Potri.006G211600	0.149896	0.561406	0.468045	0	0.558823	0	0.278785	0.74566	0.00252182	0.831196	0.667634	0.36866	0	1	0	-1.0336	-0.119149	0.776402			AT3G52620.1
Potri.006G214700	1.69685	1.91783	1.83584	1.59856	1.70758	1.87305	2.14112	1.83183	2.37949	2.01899	2.15209	2.53058	1	0	0	-0.125561	0.422727	0.571001			AT2G39370.1
Potri.006G214900	5.7838	5.84612	5.6644	5.14845	5.86397	5.28016	5.99389	6.04309	5.96285	5.89806	6.33036	5.5861	1	0	0	-0.307383	0.237621	0.20753			AT5G18520.1		Lung seven transmembrane receptor family protein			|GO:0016021_integral component of membrane
Potri.006G217000	6.17047	6.19048	5.76049	6.37275	5.92918	6.09905	6.32865	6.14751	5.94301	6.70399	6.48032	6.55534	1	0	0	0.093079	0.0960657	0.536032			AT5G20885.1		RING/U-box superfamily protein
Potri.006G217400	6.26822	5.67192	5.83022	5.62206	5.54246	5.54573	5.50415	5.69789	5.82223	5.94877	5.73296	6.2463	0	0	1	-0.382586	-0.270224	0.0461444			AT3G43520.1		Transmembrane proteins 14C			|GO:0016020_membrane
Potri.006G218300	2.01233	1.87638	2.09792	1.77874	1.91246	1.83771	1.95522	2.32783	2.4405	2.23037	1.92469	2.18559	1	0	0	-0.209846	0.333838	0.159631			AT2G45700.1		sterile alpha motif (SAM) domain-containing protein		|GO:0005515_protein binding
Potri.006G218800	3.92411	4.07365	3.58426	3.47625	3.75569	3.48115	3.27616	3.38719	3.74705	3.91155	4.01488	3.83578	0	0	1	-0.322212	-0.423594	0.0511667			AT2G26270.1					|GO:0005622_intracellular
Potri.006G220100	0.240557	0.419105	0.390591	0.160127	0.135652	0.140732	0.226357	0.00748398	0.284961	0.392547	0.146066	0.292273	0	0	1	-1.38118	-1.076	-0.365534			AT2G26330.1	ER,QRP1	Leucine-rich receptor-like protein kinase family protein	|GO:0006468_protein phosphorylation	|GO:0004672_protein kinase activity|GO:0005524_ATP binding|GO:0005515_protein binding
Potri.006G220700	3.79944	4.06175	4.0139	3.05237	3.91963	2.89278	4.40313	4.31474	3.38166	4.84847	4.77991	3.952	1	0	0	-0.652228	0.147223	0.651331			AT1G02180.1		ferredoxin-related
Potri.006G221200	2.55764	2.7083	2.57404	1.95066	2.4226	2.32053	2.42947	2.72043	2.94461	2.81762	2.90906	2.88335	1	0	1	-0.454505	0.116959	0.300591			AT3G13540.1	ATMYB5,MYB5	myb domain protein 5		|GO:0003677_DNA binding
Potri.006G221400	0.676925	0.677503	1.03596	0.830347	0.460118	0.778854	1.0259	1.22173	0.638512	1.55252	1.13769	1.37648	1	0	0	-0.266335	0.379532	1.0728			AT1G33240.1	AT-GTL1,AT-GTL2,GTL1	GT-2-like 1
Potri.006G221700	4.7708	4.75828	4.58079	4.52176	4.69815	4.56639	4.74055	4.57323	4.52153	4.71164	4.97563	5.09884	0	0	1	-0.112963	-0.0947763	0.240237			AT2G19560.1	EER5	proteasome family protein		|GO:0005515_protein binding
Potri.006G222200	5.00579	4.79372	4.88387	5.18639	4.88899	5.0915	5.87801	5.48151	4.87039	5.33635	5.34951	5.26008	1	0	0	0.169175	0.58668	0.431334	2.5.1.16	K00797	AT5G19530.1	ACL5	S-adenosyl-L-methionine-dependent methyltransferases superfamily protein		|GO:0003824_catalytic activity
Potri.006G224900	2.11829	2.2741	2.2229	2.31374	2.37955	2.22098	2.43827	2.28461	2.14088	2.34667	2.81837	2.75027	0	1	0	0.126072	0.109528	0.548874			AT1G21320.1		nucleotide binding;nucleic acid binding		|GO:0003676_nucleic acid binding
Potri.006G225600	3.71905	4.0758	3.81684	3.29895	3.44302	3.22655	3.93429	3.48642	3.78649	3.70443	4.08516	3.71721	0	0	1	-0.602881	-0.141033	-0.0342001			AT2G26200.1		S-adenosyl-L-methionine-dependent methyltransferases superfamily protein	|GO:0008152_metabolic process	|GO:0008168_methyltransferase activity
Potri.006G227300	3.27917	3.14122	3.6505	2.90101	3.3497	3.04213	3.35263	2.72664	3.32823	3.60109	4.02823	3.51418	0	0	1	-0.294562	-0.234289	0.392729			AT1G18600.1	ATRBL12,RBL12	RHOMBOID-like protein 12	|GO:0006508_proteolysis	|GO:0004252_serine-type endopeptidase activity	|GO:0016021_integral component of membrane
Potri.006G228000	4.75469	4.63927	4.66452	4.4713	4.48285	4.27974	4.36133	4.42804	4.41741	4.30946	4.65523	4.52651	0	0	1	-0.284939	-0.297221	-0.190874	3.13.1.1	K06118	AT4G33030.1	SQD1	sulfoquinovosyldiacylglycerol 1	|GO:0044237_cellular metabolic process	|GO:0003824_catalytic activity|GO:0050662_coenzyme binding
Potri.006G231000	5.98184	5.76648	5.78325	5.9608	5.97814	5.94708	5.81489	5.97307	5.96311	6.12836	6.24526	5.97604	0	1	0	0.116793	0.0728291	0.27792		K04354	AT1G17720.2	ATB BETA	Protein phosphatase 2A, regulatory subunit PR55	|GO:0007165_signal transduction	|GO:0005515_protein binding|GO:0008601_protein phosphatase type 2A regulator activity	|GO:0000159_protein phosphatase type 2A complex
Potri.006G231200	0.560061	0.705506	0.56787	0.7094	0.708482	0.814268	0.993416	0.72284	1.06155	1.10842	0.947256	0.986727	1	0	0	0.353134	0.781453	0.949699			AT5G66520.1		Tetratricopeptide repeat (TPR)-like superfamily protein
Potri.006G232000	7.84785	7.76955	7.25183	6.85015	7.30234	6.93905	7.76327	7.3463	7.24806	7.50626	7.98409	7.78259	0	0	1	-0.605897	-0.17687	0.125153	3.6.3.14	K02140	AT4G29480.1		Mitochondrial ATP synthase subunit G protein	|GO:0015986_ATP synthesis coupled proton transport	|GO:0015078_hydrogen ion transmembrane transporter activity	|GO:0000276_mitochondrial proton-transporting ATP synthase complex, coupling factor F(o)
Potri.006G232200	5.7214	5.66923	5.14597	5.01534	5.09741	4.97517	5.43175	5.40527	5.03261	5.69658	5.73905	5.54199	0	0	1	-0.517716	-0.239126	0.129794			AT5G11760.1
Potri.006G233700	0.0537736	0.123159	0.10525	0.160488	0.190416	0.09021	0.147776	0.451387	0.289483	0.350594	0.36866	0.155959	1	0	0	0.672923	1.78215	1.74651			AT5G25950.1		Protein of Unknown Function (DUF239)
Potri.006G234600	4.04849	3.98338	3.88263	3.73312	3.69328	3.75166	4.09732	3.99169	4.25873	3.8655	4.33494	3.95532	1	0	0	-0.265312	0.156483	0.0996756	3.4.-.-	K12948	AT5G27430.1		Signal peptidase subunit	|GO:0006465_signal peptide processing	|GO:0008233_peptidase activity	|GO:0005787_signal peptidase complex|GO:0016021_integral component of membrane
Potri.006G235000	5.0515	4.74777	4.85006	4.39423	4.78022	4.54169	4.67089	4.86496	4.68155	4.73939	4.94405	5.05101	0	0	1	-0.319833	-0.152171	0.029512	2.7.11.1	K08850	AT4G32830.1	AtAUR1,AUR1	ataurora1	|GO:0006468_protein phosphorylation	|GO:0004672_protein kinase activity|GO:0005524_ATP binding
Potri.006G238000	1.75149	2.03382	2.15538	1.29932	1.8087	1.58216	1.92277	1.59856	1.38344	2.36974	2.42552	2.34108	0	0	1	-0.58156	-0.471975	0.499694			AT5G11620.1		SWIM zinc finger family protein / mitogen-activated protein kinase kinase kinase (MAPKKK)-related		|GO:0008270_zinc ion binding
Potri.006G240600	6.15569	5.99567	5.80459	5.34098	6.10235	5.88693	5.83226	6.10556	6.10401	6.34553	6.79288	6.32123	1	0	1	-0.184615	0.0275463	0.51779			AT5G25770.3		alpha/beta-Hydrolases superfamily protein	|GO:0006508_proteolysis	|GO:0008236_serine-type peptidase activity
Potri.006G244800	1.77514	1.70417	1.63226	1.69935	1.83696	1.59559	1.67541	2.06726	1.83429	1.91902	1.86879	2.06632	1	0	0	0.0129618	0.229612	0.346518			AT1G18950.1		DDT domain superfamily
Potri.006G245100	2.6474	3.0938	2.91607	2.09947	2.39511	2.09014	3.38863	2.83831	2.73955	2.98869	2.91483	2.51897	1	1	0	-0.840876	0.138715	-0.0876019			AT5G25570.1
Potri.006G247400	2.61567	2.28768	2.71499	2.6255	2.44904	2.64324	2.59003	2.7532	2.76168	2.65672	2.83262	2.84963	1	0	0	0.0295017	0.182643	0.274912			AT5G11310.1		Pentatricopeptide repeat (PPR) superfamily protein
Potri.006G248900	3.84075	3.90376	3.54027	3.56957	3.3711	3.53694	4.04941	4.04319	3.42453	4.1234	4.26018	4.19155	1	0	1	-0.299138	0.104581	0.451387			AT5G11340.1		Acyl-CoA N-acyltransferases (NAT) superfamily protein	|GO:0008152_metabolic process	|GO:0008080_N-acetyltransferase activity|GO:0016747_transferase activity, transferring acyl groups other than amino-acyl groups
Potri.006G249200	5.50365	5.36305	5.3034	4.80721	5.24513	4.87446	5.27301	5.21204	5.09924	5.26809	5.34098	5.18887	0	0	1	-0.415111	-0.201072	-0.128369			AT2G26640.1	KCS11	3-ketoacyl-CoA synthase 11	|GO:0006633_fatty acid biosynthetic process|GO:0008610_lipid biosynthetic process	|GO:0016746_transferase activity, transferring acyl groups|GO:0016747_transferase activity, transferring acyl groups other than amino-acyl groups	|GO:0016020_membrane
Potri.006G249600	6.99384	7.16025	6.79388	6.1886	6.86973	6.78758	6.89688	6.94549	6.70288	7.14457	7.04136	6.85501	0	0	1	-0.347886	-0.139375	0.0284049		K11599	AT1G67250.1		Proteasome maturation factor UMP1
Potri.006G250000	5.1939	5.19967	4.87185	5.00337	4.78337	4.84229	4.82489	4.95067	4.60606	5.00227	5.31936	4.90651	0	0	1	-0.224095	-0.30549	-0.00961975	1.10.2.2	K00417	AT5G25450.1		Cytochrome bd ubiquinol oxidase, 14kDa subunit	|GO:0006122_mitochondrial electron transport, ubiquinol to cytochrome c	|GO:0008121_ubiquinol-cytochrome-c reductase activity
Potri.006G250100	2.57034	2.72981	1.8604	2.18332	1.98453	2.33554	3.31264	3.93501	1.76997	2.89699	3.60399	3.72117	1	0	0	-0.324206	0.957482	1.17413			AT5G11420.1		Protein of unknown function, DUF642
Potri.006G250700	3.45833	3.29542	3.14431	3.25966	3.11205	3.16685	3.14357	3.19051	3.20931	3.2538	3.54133	3.33027	0	0	1	-0.138918	-0.138265	0.0835067			AT3G54980.1		Pentatricopeptide repeat (PPR) superfamily protein
Potri.006G251800	4.16185	3.95065	3.83154	3.80012	3.88963	3.93737	4.83411	4.34341	4.37378	4.41054	4.68503	4.42894	1	0	0	-0.118836	0.577585	0.555185			AT5G11260.1	HY5,TED 5	Basic-leucine zipper (bZIP) transcription factor family protein	|GO:0006355_regulation of transcription, DNA-templated	|GO:0003700_sequence-specific DNA binding transcription factor activity|GO:0043565_sequence-specific DNA binding|GO:0046983_protein dimerization activity
Potri.006G252000	7.00011	6.78144	6.72153	6.2391	6.45761	6.52412	6.99499	6.74087	6.58977	6.8658	7.30377	6.87042	1	0	1	-0.431795	-0.0548965	0.190554			AT2G34160.1		Alba DNA/RNA-binding protein		|GO:0003676_nucleic acid binding
Potri.006G256200	5.48481	5.53546	5.53072	5.35626	5.48796	5.22438	5.28283	5.40078	5.12358	5.46847	5.66695	5.46704	0	0	1	-0.160672	-0.249608	0.0205236		K08515	AT5G11150.1	ATVAMP713,VAMP713	vesicle-associated membrane protein 713	|GO:0016192_vesicle-mediated transport		|GO:0016021_integral component of membrane
Potri.006G257100	6.01883	6.06862	5.69789	5.71751	5.86328	5.73562	5.76367	5.72852	5.74009	5.87465	6.1538	6.0348	0	0	1	-0.166824	-0.196826	0.0894528			AT2G25310.1		Protein of unknown function (DUF2012)
Potri.006G272000	2.90317	3.04735	2.66314	2.37966	2.53614	2.35641	3.14796	2.67066	2.85547	3.29558	3.33636	3.19225	1	0	1	-0.539823	0.0289647	0.449646			AT2G24490.1	ATRPA2,ATRPA32A,ROR1,RPA2,RPA32A	replicon protein A2
Potri.006G274100	3.03524	3.26169	3.32863	2.43393	2.752	2.36112	3.23867	3.06876	3.01924	3.64238	3.4948	3.0679	1	0	1	-0.798623	-0.114712	0.230885			AT2G24490.1	ATRPA2,ATRPA32A,ROR1,RPA2,RPA32A	replicon protein A2
Potri.006G275700	4.07148	4.02228	4.21028	3.97472	3.88875	3.84912	4.17625	4.27849	4.2291	4.00373	4.52885	4.28548	1	0	0	-0.211611	0.132359	0.195648		K10739	AT2G24490.1	ATRPA2,ATRPA32A,ROR1,RPA2,RPA32A	replicon protein A2		|GO:0003676_nucleic acid binding
Potri.006G278500	1.26602	1.35146	1.30401	1.04968	1.15308	1.26786	1.12614	1.20136	1.81856	1.86771	1.87111	1.71998	1	0	0	-0.25764	0.178756	0.780443		K00783	AT5G10620.1		methyltransferases	|GO:0006364_rRNA processing	|GO:0008168_methyltransferase activity	|GO:0005737_cytoplasm
Potri.006G278800	1.69502	2.12774	1.67827	1.09114	1.82042	1.68308	2.22	2.73718	2.16599	2.3259	2.69821	2.37915	1	0	0	-0.410862	0.714633	0.811683
Potri.006G280300	0.474695	0.343741	0.734165	0.564992	0.834653	1.11338	0.982719	0.889802	0.895536	1.28267	1.00539	0.92819	1	0	0	0.875939	1.02446	1.33842
Potri.006G281100	2.87098	2.55674	2.5067	2.30015	2.37629	2.11027	2.58417	2.90676	2.68482	2.54585	2.66808	2.59704	1	1	0	-0.474013	0.0917996	-0.0590327			AT4G20325.1					|GO:0005634_nucleus
Potri.007G002700	3.95641	3.58756	3.96499	3.70257	3.72551	3.5345	3.72602	3.89026	4.09732	4.21649	4.02726	3.9895	1	0	0	-0.205303	0.0706406	0.25057			AT3G13062.2		Polyketide cyclase/dehydrase and lipid transport superfamily protein
Potri.007G006700	6.34103	6.30438	6.28094	5.65349	5.98972	5.53348	6.69427	5.94667	5.70687	6.69399	6.4695	6.12342	0	0	1	-0.579208	-0.131044	0.140429			AT5G65880.1
Potri.007G007800	1.2269	1.1495	1.1481	0.532558	0.801735	0.738366	0.751598	0.967433	1.21327	1.41975	0.905546	1.2312	0	0	1	-1.02284	-0.352119	0.045526	4.4.1.14	K01762	AT4G37770.1	ACS8	1-amino-cyclopropane-1-carboxylate synthase 8	|GO:0009058_biosynthetic process	|GO:0016740_transferase activity|GO:0030170_pyridoxal phosphate binding|GO:0016769_transferase activity, transferring nitrogenous groups
Potri.007G008300	2.62392	2.77409	2.36663	2.3645	2.156	2.36225	2.49261	2.57285	2.42976	3.04735	3.04367	2.90149	1	0	1	-0.368022	-0.118562	0.468878			AT5G65740.2		zinc ion binding
Potri.007G009300	0.276512	0.308445	0.213418	0.400562	0.120324	0.116832	0.510161	0.403396	0.261134	0.327113	0.37812	0.524099	1	0	0	-0.309846	0.634089	0.704004	2.7.1.1	K00844	AT4G37840.1	HKL3	hexokinase-like 3	|GO:0005975_carbohydrate metabolic process	|GO:0005524_ATP binding|GO:0016773_phosphotransferase activity, alcohol group as acceptor
Potri.007G018300	5.96089	5.94956	5.98215	5.38864	5.74514	5.39442	5.59031	5.76755	5.44039	5.82407	5.72709	6.02881	0	0	1	-0.453494	-0.365275	-0.100394			AT3G51010.1
Potri.007G020400	5.67161	5.78892	5.6226	5.10491	5.61972	5.32064	5.50831	5.74728	5.45516	5.55294	6.04199	5.76486	0	0	1	-0.339467	-0.122603	0.106467			AT5G66410.1	PLP3b	phosducin-like protein 3 homolog	|GO:0045454_cell redox homeostasis
Potri.007G024900	5.61827	6.00378	5.11751	5.16745	4.92937	5.1436	5.58411	5.82052	5.91235	5.56264	6.18234	5.63887	1	0	0	-0.55412	0.157331	0.201269		K02933	AT2G18400.1		ribosomal protein L6 family protein	|GO:0006412_translation	|GO:0003735_structural constituent of ribosome|GO:0019843_rRNA binding	|GO:0005840_ribosome
Potri.007G025400	3.26815	3.44784	3.13974	2.9119	3.20593	2.92198	3.22097	3.2538	3.00693	3.36489	3.4621	3.39182	0	0	1	-0.305286	-0.14124	0.128688		K12399	AT3G50860.1		Clathrin adaptor complex small chain family protein	|GO:0015031_protein transport	|GO:0008565_protein transporter activity
Potri.007G026000	2.17982	2.30686	2.21623	1.97007	2.36071	2.20929	2.88452	2.32116	2.19305	3.00959	2.48534	2.56477	1	0	0	-0.059189	0.326837	0.57463
Potri.007G027400	0.334515	0.683825	0	0.153969	0.40471	0.298355	0.544313	0.562997	0.00388405	1.02261	0.656461	0	0	0	1	-0.380673	0.113528	0.890404			AT3G50685.1
Potri.007G030200	0.686555	0.297797	0.246122	0.201237	0.298483	0.219043	0.844924	0.703545	0.451344	0.78391	0.84538	0.345025	1	0	0	-0.914886	0.806333	0.803688			AT2G18570.1		UDP-Glycosyltransferase superfamily protein	|GO:0008152_metabolic process	|GO:0016758_transferase activity, transferring hexosyl groups
Potri.007G031000	6.08294	6.17948	5.94667	5.58409	5.83171	5.6156	5.97449	6.21337	6.0727	5.85207	6.08689	6.20578	0	1	0	-0.398239	0.0176177	-0.0174761		K12670	AT5G66680.1	DGL1	dolichyl-diphosphooligosaccharide-protein glycosyltransferase 48kDa subunit family protein	|GO:0018279_protein N-linked glycosylation via asparagine	|GO:0004579_dolichyl-diphosphooligosaccharide-protein glycotransferase activity	|GO:0005789_endoplasmic reticulum membrane
Potri.007G031500	3.24691	3.05626	2.6736	2.54144	2.98836	3.41565	4.27476	3.62711	3.60521	3.2886	3.88551	3.67703	1	0	0	0.0160479	0.947975	0.696469			AT4G36830.1	HOS3-1	GNS1/SUR4 membrane protein family			|GO:0016021_integral component of membrane
Potri.007G032000	3.09541	3.22097	2.95402	3.1347	3.13747	2.84243	2.93214	2.97258	3.32308	3.54112	3.52906	3.41424	1	0	1	-0.0562647	-0.00833746	0.447454			AT4G37220.1		Cold acclimation protein WCOR413 family
Potri.007G033800	6.52486	6.66238	6.30269	5.98161	6.48537	6.1744	6.25501	5.98845	6.45356	6.44042	6.9951	6.48032	0	0	1	-0.278675	-0.262544	0.159014			AT3G50830.1	ATCOR413-PM2,COR413-PM2	cold-regulated 413-plasma membrane 2
Potri.007G035300	3.02483	2.9505	2.78373	2.63591	3.08966	3.00753	3.25786	3.18473	3.35713	3.51138	3.45057	2.88042	1	0	0	0.00110492	0.391013	0.434574			AT2G23470.1	RUS4	Protein of unknown function, DUF647
Potri.007G037800	5.93986	5.90734	5.519	5.71406	5.82514	6.04342	5.68696	5.74158	5.65854	6.14009	6.59707	6.28895	0	1	1	0.0676261	-0.10687	0.562165			AT5G66930.2
Potri.007G042600	4.77963	5.04543	4.68421	3.87139	4.76992	4.2203	4.77077	4.99537	5.36043	4.84571	5.057	4.9266	1	0	0	-0.531569	0.225536	0.104604			AT5G66800.1
Potri.007G047400	5.81377	5.93321	5.97786	5.77528	5.37576	5.41602	5.83743	5.41229	5.18541	5.93522	5.85672	6.06191	0	0	1	-0.383391	-0.413749	0.0445734			AT4G24240.1	ATWRKY7,WRKY7	WRKY DNA-binding protein 7	|GO:0006355_regulation of transcription, DNA-templated	|GO:0003700_sequence-specific DNA binding transcription factor activity|GO:0043565_sequence-specific DNA binding
Potri.007G048300	1.78866	1.66151	1.35236	1.30584	1.59559	1.48944	1.59485	2.07771	1.49675	1.8569	2.12728	1.86053	1	0	0	-0.219066	0.194825	0.482454		K14505	AT5G67260.1	CYCD3;2	CYCLIN D3;2			|GO:0005634_nucleus
Potri.007G054000	1.22595	1.24566	1.32312	0.220073	0.57067	0.846622	0.925618	0.76146	1.4544	1.38186	1.45585	1.48393	1	0	1	-1.5403	-0.336903	0.288894
Potri.007G057400	3.80701	3.73267	3.5952	3.61191	3.64062	3.56223	3.39769	3.60356	3.78176	3.70046	3.94187	3.83479	0	0	1	-0.11836	-0.121034	0.12387	4.2.99.18	K10772	AT4G36050.2		endonuclease/exonuclease/phosphatase family protein	|GO:0006281_DNA repair	|GO:0008270_zinc ion binding|GO:0004518_nuclease activity
Potri.007G061400	3.66224	3.70397	3.38	3.23873	3.74585	3.4601	3.71685	3.68927	3.78307	3.80743	4.06847	3.75855	1	0	0	-0.101197	0.153331	0.31963			AT4G35840.1		RING/U-box superfamily protein
Potri.007G071700	5.97856	5.89116	5.98241	5.69988	5.92412	5.74867	6.21376	5.88476	5.90718	6.29981	6.20678	6.24818	1	0	1	-0.159913	0.0595046	0.305222	3.4.21.92	K01358	AT5G23140.1	CLPP2,NCLPP7	nuclear-encoded CLP protease P7	|GO:0006508_proteolysis	|GO:0004252_serine-type endopeptidase activity
Potri.007G072000	3.14111	3.29013	3.24477	3.10027	3.21828	3.36417	3.45344	3.50109	3.37451	3.46569	3.27237	3.3452	1	0	0	0.00553683	0.241203	0.152133		K06950	AT1G17330.1		Metal-dependent phosphohydrolase		|GO:0008081_phosphoric diester hydrolase activity|GO:0046872_metal ion binding
Potri.007G073300	1.81251	1.76296	1.81001	1.5779	1.93123	2.09556	2.28544	2.52038	2.69566	1.83698	2.43862	2.4226	1	0	0	0.123078	0.926656	0.615244			AT1G15690.1	ATAVP3,AtVHP1;1,AVP-3,AVP1	Inorganic H pyrophosphatase family protein	|GO:0015992_proton transport	|GO:0004427_inorganic diphosphatase activity|GO:0009678_hydrogen-translocating pyrophosphatase activity	|GO:0016020_membrane
Potri.007G079600	4.78338	4.9145	4.66619	4.38571	5.10423	4.92019	5.04948	4.88238	4.99018	5.34788	5.44127	5.03395	1	0	0	0.0442079	0.190531	0.508598			AT1G10500.1	ATCPISCA,CPISCA	chloroplast-localized ISCA-like protein
Potri.007G080400	5.36509	5.05319	4.95913	5.00056	4.84992	4.7171	4.86867	4.87275	4.58282	5.01378	5.42553	5.19764	0	0	1	-0.28486	-0.367314	0.0881627		K03012	AT5G09920.1	ATRPB15.9,NRPB4,RPB15.9,RPB15.9.9	RNA polymerase II, Rpb4, core protein	|GO:0006351_transcription, DNA-templated	|GO:0003899_DNA-directed RNA polymerase activity
Potri.007G081200	0.445872	0.156987	0.204901	0.260431	0.389449	0.111283	0.259042	0.496091	1.13923	0.551216	0.532401	0.418507	1	0	0	-0.099051	1.52302	0.987109	1.14.-.-	K00517	AT5G09970.1	CYP78A7	cytochrome P450, family 78, subfamily A, polypeptide 7	|GO:0055114_oxidation-reduction process	|GO:0005506_iron ion binding|GO:0009055_electron carrier activity|GO:0016705_oxidoreductase activity, acting on paired donors, with incorporation or reduction of molecular oxygen|GO:0020037_heme binding
Potri.007G093700	4.27974	4.53106	4.47919	3.77226	4.21598	3.6981	4.0531	4.20268	3.5976	4.12149	4.15722	4.18623	0	0	1	-0.550555	-0.487308	-0.293777			AT5G65220.1		Ribosomal L29 family protein	|GO:0006412_translation	|GO:0003735_structural constituent of ribosome	|GO:0005622_intracellular|GO:0005840_ribosome
Potri.007G101900	4.85199	4.81261	4.74568	4.6553	4.68658	4.47308	4.98165	4.252	4.37828	5.03568	5.00173	4.94989	0	0	1	-0.2039	-0.239577	0.198764			AT2G31305.1	INH3	inhibitor-3
Potri.007G103700	5.55347	5.37147	5.0384	4.8908	5.24092	5.37607	5.28136	5.01452	5.20146	5.37201	5.77123	5.78132	0	0	1	-0.157283	-0.170997	0.324335			AT5G63970.1		Copine (Calcium-dependent phospholipid-binding protein) family
Potri.007G111000	0.753014	0.951407	0.502614	0.413026	0.592291	0.152094	0.0951622	0.499157	0.515942	0.888612	0.666719	0	0	0	1	-1.09918	-1.15931	-0.500709			AT4G05430.1		Carbohydrate-binding X8 domain superfamily protein
Potri.007G111900	2.64675	2.34139	2.70763	2.44724	2.26207	2.84026	3.2854	2.64646	2.91642	2.75433	2.9624	2.69526	1	0	0	-0.0444483	0.468192	0.277749			AT4G33565.1		RING/U-box superfamily protein
Potri.007G112500	1.44099	1.92322	1.12082	1.57084	1.05862	1.77036	1.61275	2.05744	2.63566	1.75922	1.93868	2.23606	1	0	0	-0.0562629	0.876899	0.652112			AT4G33600.1
Potri.007G114100	0.72	0.371331	0.810676	0.481552	1.1585	0.597451	1.09304	1.33127	0.562584	1.3398	1.43371	1.60964	1	0	0	0.337564	0.883415	1.64063
Potri.007G120300	4.12334	3.55189	3.56497	3.61362	3.98942	3.95886	4.47919	3.95398	4.53302	4.2532	4.85223	4.3995	1	0	0	0.0984486	0.609208	0.7981			AT3G22060.1		Receptor-like protein kinase-related family protein
Potri.007G120600	3.31691	2.39072	2.56884	2.29374	3.10516	2.8786	3.37946	3.05197	3.41416	3.39057	3.81326	3.54958	1	0	0	-0.0224611	0.53898	0.874133			AT3G22060.1		Receptor-like protein kinase-related family protein
Potri.007G125700	2.58413	2.93025	1.61412	1.36645	2.00201	2.10367	2.28538	1.60866	1.09589	3.29977	2.31913	2.29839	0	0	1	-0.79547	-0.953933	0.292665
Potri.007G128100	4.37825	4.40389	4.50009	3.79944	4.48584	4.28082	4.82502	4.62357	4.39081	4.63644	4.96385	4.57455	1	0	0	-0.223129	0.204495	0.320332			AT2G43310.1		Ribosomal L18p/L5e family protein
Potri.007G132900	4.23935	4.09346	4.22301	4.05102	4.15199	4.10293	4.10255	4.19525	4.21028	4.21761	4.2762	4.2571	0	0	1	-0.089209	-0.0175598	0.0673974			AT2G43490.4		Ypt/Rab-GAP domain of gyp1p superfamily protein			|GO:0005622_intracellular
Potri.007G134700	6.40418	6.53849	6.41696	6.16967	6.12192	6.2045	6.51862	6.70688	6.34508	6.32535	6.62505	6.53894	1	0	0	-0.292426	0.0774666	0.0479139			AT2G20530.1	ATPHB6,PHB6	prohibitin 6			|GO:0016020_membrane
Potri.007G137700	4.5267	4.40286	4.49661	3.67102	4.30011	3.82548	3.76209	4.28596	3.78653	4.27572	4.22111	4.20558	0	0	1	-0.548261	-0.539681	-0.254333			AT2G20590.1		Reticulon family protein			|GO:0005783_endoplasmic reticulum
Potri.007G139000	3.49664	3.45869	3.13707	2.86548	3.12956	3.0181	3.07507	3.01527	3.1139	3.13639	3.50145	3.49261	0	0	1	-0.409489	-0.340916	0.0150807			AT2G20635.1		ATP binding;protein kinases;protein serine/threonine kinases	|GO:0006468_protein phosphorylation	|GO:0004672_protein kinase activity|GO:0005524_ATP binding
Potri.007G139900	5.11658	5.18405	5.03395	4.60515	5.01998	4.50501	5.29896	4.93026	4.6988	5.21858	5.31392	5.20262	0	0	1	-0.398273	-0.118984	0.136833			AT3G59800.1
Potri.007G141200	2.24311	2.85414	2.5871	2.76089	2.18409	2.22	3.66172	3.01324	2.91858	3.03494	2.83831	3.43925	1	0	0	-0.205985	0.756157	0.631384			AT1G66910.1		Protein kinase superfamily protein
Potri.008G011600	1.818	2.21689	1.70417	1.58894	1.76579	1.62758	2.23246	1.6794	1.72484	2.11424	2.23459	2.50572	0	0	1	-0.375902	-0.0391025	0.474227			AT3G11591.1
Potri.008G012300	3.01995	2.76217	2.63854	2.75721	2.68137	2.37568	3.24912	2.91034	2.902	3.24416	3.29578	2.81829	1	0	0	-0.238113	0.246575	0.365562			AT5G04920.1		EAP30/Vps36 family protein
Potri.008G019200	4.66591	4.65582	4.03863	4.10705	3.70252	4.22413	4.10504	4.19079	4.23841	4.29215	4.44804	4.34608	0	0	1	-0.478931	-0.318446	-0.123952			AT2G38710.1		AMMECR1 family
Potri.008G020000	5.3434	5.63418	4.96426	5.13055	5.09884	5.18786	5.77805	5.99895	5.64314	5.8745	5.83132	5.73349	1	0	0	-0.205533	0.484794	0.48486		K02975	AT4G39200.1		Ribosomal protein S25 family protein
Potri.008G022100	2.58657	2.4749	2.4343	2.45612	2.30612	2.74736	3.11309	2.56481	2.76578	2.68912	2.84503	3.04798	1	0	0	0.0181448	0.394939	0.436327			AT2G16980.2		Major facilitator superfamily protein	|GO:0055085_transmembrane transport		|GO:0016021_integral component of membrane
Potri.008G024200	1.4239	2.16498	1.64388	1.90148	2.75728	2.06388	2.20372	2.60406	2.76614	2.82217	2.35491	2.41985	1	0	0	0.67929	0.990471	0.995395
Potri.008G028300	3.44612	2.68453	2.89906	2.93211	2.67743	3.03307	3.0526	3.02442	2.76053	3.38759	3.83604	3.4614	0	0	1	-0.181246	-0.108399	0.588539			AT1G07170.1		PHF5-like protein
Potri.008G035600	4.45682	4.41962	4.30575	4.35273	4.26897	4.02035	4.24934	4.04849	4.14088	4.28367	4.52931	4.46486	0	0	1	-0.183985	-0.260406	0.0358481			AT3G54860.1	ATVPS33,VPS33	Sec1/munc18-like (SM) proteins superfamily	|GO:0006904_vesicle docking involved in exocytosis|GO:0016192_vesicle-mediated transport
Potri.008G041100	5.21158	5.17265	4.86903	4.88016	4.95958	4.6688	4.86915	4.9266	4.9235	4.93246	5.24107	5.1359	0	0	1	-0.259324	-0.19168	0.0169169			AT3G07950.1		rhomboid protein-related		|GO:0004252_serine-type endopeptidase activity	|GO:0016021_integral component of membrane
Potri.008G044300	0.333398	0.978426	0.425907	0.477127	0.49765	0.865117	0.757505	1.90314	1.31612	1.24927	2.21772	2.53843	1	0	0	0.046597	1.64472	2.64425			AT2G38905.1		Low temperature and salt responsive protein family			|GO:0016021_integral component of membrane
Potri.008G050200	8.37203	8.52935	8.41978	8.25747	8.22872	7.96594	8.56727	8.77301	8.21902	8.55599	8.87343	9.04167	1	0	1	-0.286261	0.0959141	0.396584			AT3G55280.1	RPL23AB	ribosomal protein L23AB	|GO:0006412_translation	|GO:0003735_structural constituent of ribosome	|GO:0005840_ribosome|GO:0005622_intracellular
Potri.008G052100	5.73066	5.5662	5.62534	4.93133	5.71237	5.2887	5.17823	5.32039	5.19731	5.94149	5.97902	5.65347	0	0	1	-0.302905	-0.41867	0.227019		K05765	AT5G59890.1	ADF4,ATADF4	actin depolymerizing factor 4		|GO:0003779_actin binding	|GO:0005622_intracellular
Potri.008G053200	2.1837	3.10548	3.076	2.34002	2.35418	2.45436	2.76905	2.29397	2.75967	3.2114	3.93259	3.305	0	0	1	-0.554043	-0.262341	0.757513			AT3G12587.1		Oligosaccaryltransferase
Potri.008G056300	7.74888	7.74926	7.6524	7.41596	7.61719	7.03959	7.34875	7.47703	7.8003	7.76987	7.84781	7.68022	0	0	1	-0.342404	-0.163615	0.0502664			AT3G55440.1	ATCTIMC,CYTOTPI,TPI	triosephosphate isomerase	|GO:0008152_metabolic process	|GO:0004807_triose-phosphate isomerase activity
Potri.008G061600	4.32351	3.71957	3.54025	3.82446	3.99683	3.69664	4.07187	3.71168	3.90399	4.20005	5.10222	4.73213	1	0	0	-0.0609914	0.00205702	0.867305
Potri.008G063200	8.03969	8.60865	7.88857	7.2686	7.68522	7.17557	8.33258	8.14937	7.81707	8.18439	8.32085	7.99043	0	0	1	-0.823228	-0.0986512	-0.0420557		K02917	AT1G74270.1		Ribosomal protein L35Ae family protein	|GO:0006412_translation	|GO:0003735_structural constituent of ribosome	|GO:0005622_intracellular|GO:0005840_ribosome
Potri.008G063400	4.82531	5.12443	4.95426	4.50321	4.82392	4.61337	4.87096	4.80424	4.84415	4.77578	4.93042	4.94151	0	0	1	-0.332024	-0.137772	-0.0916993			AT3G11320.1		Nucleotide-sugar transporter family protein	|GO:0055085_transmembrane transport		|GO:0016020_membrane
Potri.008G066800	2.75747	3.21235	2.77045	2.33241	2.43452	2.4956	2.7974	2.96113	2.72858	3.07459	2.74614	2.77589	0	0	1	-0.601845	-0.112285	-0.0647377			AT2G40060.1		Clathrin light chain protein	|GO:0006886_intracellular protein transport|GO:0016192_vesicle-mediated transport	|GO:0005198_structural molecule activity	|GO:0030130_clathrin coat of trans-Golgi network vesicle|GO:0030132_clathrin coat of coated pit
Potri.008G068200	5.1359	5.10405	4.75401	4.22421	4.69258	4.64618	5.13415	4.92937	4.5574	5.50447	5.48679	5.20691	1	0	1	-0.490259	-0.118944	0.408724			AT2G40080.1	ELF4	Protein of unknown function (DUF1313)
Potri.008G069800	1.84174	2.01972	1.47549	1.25463	1.16841	1.14767	2.24482	2.13117	1.45442	1.75299	1.92037	2.49629	1	0	0	-0.94688	0.256002	0.401035			AT3G11150.1		2-oxoglutarate (2OG) and Fe(II)-dependent oxygenase superfamily protein
Potri.008G070000	3.199	3.22422	2.97316	3.20855	2.8694	2.84632	3.22776	2.72706	2.82346	3.10548	3.46898	3.66395	0	0	1	-0.172673	-0.220452	0.328284			AT3G55990.1	ESK1,TBL29	Plant protein of unknown function (DUF828)
Potri.008G072200	1.70162	2.36483	1.38247	1.23987	0.866566	1.50491	2.35975	1.91439	2.2264	2.2098	2.09163	2.0257	1	0	0	-0.993597	0.401615	0.31426			AT5G58530.1		Glutaredoxin family protein	|GO:0045454_cell redox homeostasis	|GO:0009055_electron carrier activity|GO:0015035_protein disulfide oxidoreductase activity
Potri.008G074000	3.7724	3.69504	3.40578	3.59408	3.96208	4.29219	4.53453	4.64095	4.40319	3.88495	4.73684	3.69846	1	0	0	0.371156	0.954044	0.587716			AT2G38360.1	PRA1.B4	prenylated RAB acceptor 1.B4
Potri.008G086800	6.3352	6.39936	5.79089	5.44753	5.79625	5.52788	5.99545	5.34044	5.71751	6.27643	6.28339	6.07767	0	0	1	-0.611704	-0.498801	0.016046			AT1G26820.1	RNS3	ribonuclease 3		|GO:0003723_RNA binding|GO:0033897_ribonuclease T2 activity
Potri.008G087100	2.90378	3.24591	2.68931	2.44474	2.62227	2.81762	3.10623	2.70949	2.48056	3.16408	2.90317	3.24198	0	0	1	-0.383731	-0.203563	0.165648			AT1G14205.1		Ribosomal L18p/L5e family protein	|GO:0006412_translation	|GO:0003735_structural constituent of ribosome	|GO:0005622_intracellular|GO:0005840_ribosome
Potri.008G090100	3.81547	3.87808	3.49817	3.27934	3.44668	3.27819	3.64948	3.48528	3.74344	3.64794	3.94762	3.80463	0	0	1	-0.441087	-0.119206	0.0704853			AT1G26740.1		Ribosomal L32p protein family	|GO:0006412_translation	|GO:0003735_structural constituent of ribosome	|GO:0015934_large ribosomal subunit
Potri.008G090800	4.85418	5.16745	5.04382	4.98322	5.1362	5.09824	5.18447	5.37294	5.46091	5.22484	5.15574	5.25474	1	0	0	0.047931	0.325434	0.190321			AT1G14000.1	VIK	VH1-interacting kinase	|GO:0006468_protein phosphorylation	|GO:0005515_protein binding|GO:0004672_protein kinase activity|GO:0005524_ATP binding
Potri.008G092000	7.66165	7.47577	7.58266	7.35686	7.47703	7.26225	7.85393	7.82291	7.63359	7.42497	7.9434	7.6524	1	0	0	-0.208477	0.198989	0.114473		K03263	AT1G13950.1	ATELF5A-1,EIF-5A,EIF5A,ELF5A-1	eukaryotic elongation factor 5A-1	|GO:0006452_translational frameshifting|GO:0045901_positive regulation of translational elongation|GO:0045905_positive regulation of translational termination|GO:0008612_peptidyl-lysine modification to peptidyl-hypusine	|GO:0003723_RNA binding|GO:0003746_translation elongation factor activity|GO:0043022_ribosome binding
Potri.008G092400	3.29558	3.23299	3.17073	3.07107	2.91345	3.10267	3.182	2.73956	3.10267	3.46206	3.85722	3.32612	0	0	1	-0.228694	-0.241069	0.367358			AT1G69380.1		Protein of unknown function (DUF155)
Potri.008G094100	4.01942	4.00369	3.71227	3.63273	3.77841	3.6021	3.79435	4.19492	4.01429	4.05558	4.48528	4.10449	1	0	0	-0.264457	0.0981755	0.329316			AT1G26520.1		Cobalamin biosynthesis CobW-like protein
Potri.008G097900	4.06724	4.01211	3.87372	4.05607	4.42399	4.71385	4.23257	4.38049	4.51022	4.41588	4.77764	4.67568	1	1	0	0.461239	0.415183	0.6789			AT1G69170.1		Squamosa promoter-binding protein-like (SBP domain) transcription factor family protein		|GO:0003677_DNA binding	|GO:0005634_nucleus
Potri.008G098700	0.99291	1.3132	1.62094	1.16257	1.51503	1.3292	1.4132	1.62302	1.68964	2.10153	1.57744	1.8944	1	0	0	0.018388	0.391395	0.812719			AT3G06430.1	EMB2750	Tetratricopeptide repeat (TPR)-like superfamily protein
Potri.008G099400	5.26089	5.05466	4.72812	4.4241	4.83439	4.56849	4.54555	4.58299	5.11159	4.85947	5.36493	5.26095	0	0	1	-0.426956	-0.269264	0.151154			AT3G15580.1	APG8H,ATG8I	Ubiquitin-like superfamily protein	|GO:0000045_autophagic vacuole assembly		|GO:0005737_cytoplasm
Potri.008G100400	4.74826	4.83624	4.82188	4.41961	4.6688	4.16055	4.71905	4.64685	4.65765	4.98723	5.17457	4.87497	1	0	1	-0.387281	-0.132744	0.222354			AT3G17300.1
Potri.008G101900	3.52408	3.37262	3.7785	3.47332	3.73466	3.3123	3.60388	3.74943	3.72341	4.29512	4.10765	3.99359	1	0	1	-0.0556304	0.136424	0.611974			AT3G17170.1	RFC3	Translation elongation factor EF1B/ribosomal protein S6 family protein	|GO:0006412_translation	|GO:0003735_structural constituent of ribosome|GO:0019843_rRNA binding	|GO:0005840_ribosome
Potri.008G103400	4.58636	4.49298	4.35625	4.31326	4.16574	4.30012	4.44772	4.62675	4.41515	4.45117	4.94018	4.66664	1	0	1	-0.23158	0.0188052	0.227782			AT5G49510.1	PFD3	prefoldin 3	|GO:0006457_protein folding	|GO:0051082_unfolded protein binding	|GO:0016272_prefoldin complex
Potri.008G104000	4.19493	4.31082	3.79288	3.50347	3.69912	4.18401	4.47617	4.70394	3.66036	4.56007	4.96251	4.43621	1	0	0	-0.311356	0.241734	0.582703
Potri.008G105800	4.87498	4.74517	4.90718	4.59477	4.83699	4.42803	4.5564	4.73738	4.53166	5.09929	4.98134	4.68503	0	0	1	-0.222724	-0.241829	0.0911474			AT3G66654.1		Cyclophilin-like peptidyl-prolyl cis-trans isomerase family protein	|GO:0006457_protein folding	|GO:0003755_peptidyl-prolyl cis-trans isomerase activity
Potri.008G107600	5.30283	5.66044	5.5173	5.22567	5.26544	5.28283	5.48995	5.74899	5.59055	5.66884	5.36521	5.76367	1	0	0	-0.248743	0.115303	0.110429	1.8.1.4	K00382	AT3G16950.1	LPD1,ptlpd1	lipoamide dehydrogenase 1	|GO:0055114_oxidation-reduction process|GO:0008033_tRNA processing|GO:0045454_cell redox homeostasis	|GO:0016491_oxidoreductase activity|GO:0050660_flavin adenine dinucleotide binding	|GO:0005737_cytoplasm
Potri.008G107700	9.44535	9.57167	9.24939	8.80326	9.20038	8.80328	9.40416	9.67304	8.91837	9.62638	9.37812	9.63191	0	0	1	-0.480875	-0.0636074	0.122222		K02905	AT3G06700.1		Ribosomal L29e protein family	|GO:0006412_translation	|GO:0003735_structural constituent of ribosome	|GO:0005622_intracellular|GO:0005840_ribosome
Potri.008G109700	2.62447	2.63128	2.86153	2.84738	2.78949	2.51495	2.99561	3.02051	2.71451	3.00524	3.00609	2.92745	1	0	0	0.0169386	0.24102	0.313777			AT1G26180.1
Potri.008G110100	7.63142	7.74477	7.59232	7.30901	7.37669	7.1987	7.83307	7.97576	7.51959	7.7347	7.87171	8.28889	1	0	1	-0.363019	0.131454	0.328669		K11129	AT5G08180.1		Ribosomal protein L7Ae/L30e/S12e/Gadd45 family protein
Potri.008G112400	0.77073	1.68311	0.822031	0.680241	0.938024	0.715729	1.49512	1.451	1.49862	1.83649	1.54481	1.70969	1	0	0	-0.7703	0.545475	0.875268			AT1G13620.1	RGF2
Potri.008G120900	4.50954	4.52401	4.2291	4.0779	3.94351	4.00145	4.16382	4.02929	4.19606	4.3824	4.67156	4.34264	0	0	1	-0.442309	-0.311689	0.0482249			AT1G13380.1		Protein of unknown function (DUF1218)
Potri.008G126100	3.51706	3.59523	3.42407	3.28168	3.40228	3.26864	3.65777	3.41391	3.66299	3.49138	3.85221	3.56376	1	0	0	-0.215183	0.0754537	0.142483	2.7.8.-	K08730	AT1G15110.1		phosphatidyl serine synthase family protein	|GO:0006659_phosphatidylserine biosynthetic process
Potri.008G126300	2.56054	2.90566	2.23226	2.30667	2.32336	2.23146	2.83831	2.56698	2.57575	2.63441	2.81355	2.9174	1	0	0	-0.373601	0.0878679	0.237662		K02606	AT2G01120.1	ATORC4,ORC4	origin recognition complex subunit 4		|GO:0005524_ATP binding
Potri.008G126700	2.62655	2.83878	2.66873	2.42073	2.63071	2.60612	3.16494	2.838	2.89502	2.81895	2.88618	2.90613	1	0	0	-0.189282	0.300843	0.183026			AT1G15140.1		FAD/NAD(P)-binding oxidoreductase	|GO:0055114_oxidation-reduction process	|GO:0016491_oxidoreductase activity
Potri.008G128200	0.228337	0.205256	0.28959	0.45917	0.354193	0.153952	0.451344	0.507449	0.420699	0.564865	0.864205	0.554561	1	0	0	0.485992	1.04429	1.69363			AT5G40940.1	FLA20	putative fasciclin-like arabinogalactan protein 20
Potri.008G130500	5.99711	5.57929	5.30239	5.64809	4.90448	5.27206	5.75263	6.44063	5.77891	5.66196	6.43503	6.06169	1	0	0	-0.356151	0.379213	0.439829		K04078	AT1G23100.1		GroES-like family protein	|GO:0006457_protein folding		|GO:0005737_cytoplasm
Potri.008G132400	6.12036	6.1335	6.35504	6.47842	6.67822	6.86519	6.97298	6.76713	6.80042	7.19946	7.19025	6.36681	1	0	0	0.481059	0.649746	0.768935			AT1G14900.1	HMGA	high mobility group A	|GO:0006334_nucleosome assembly	|GO:0003677_DNA binding	|GO:0000786_nucleosome|GO:0005634_nucleus
Potri.008G133000	2.78373	2.20823	1.93262	2.32336	1.94495	2.3934	2.47354	2.42424	2.69299	2.73917	2.92364	2.85686	1	0	0	-0.149821	0.223294	0.586639			AT1G23220.1		Dynein light chain type 1 family protein	|GO:0007017_microtubule-based process		|GO:0005875_microtubule associated complex
Potri.008G134200	3.26864	3.3123	2.87604	2.98622	3.07743	2.77492	3.12619	2.99742	3.20749	3.49817	3.39436	3.52408	1	0	1	-0.242716	-0.0589748	0.342445			AT1G24610.1		Rubisco methyltransferase family protein		|GO:0005515_protein binding
Potri.008G134300	2.66078	2.43434	2.66757	1.90562	2.5664	2.42239	2.61898	2.26237	2.5061	3.11942	2.566	2.73327	0	0	1	-0.326171	-0.146963	0.27594		K13448	AT1G24620.1		EF hand calcium-binding protein family	|GO:0007165_signal transduction	|GO:0005509_calcium ion binding	|GO:0005578_proteinaceous extracellular matrix
Potri.008G141400	5.70866	5.5191	5.65404	5.41085	5.27906	5.08196	5.39498	5.75187	5.36973	5.42005	5.93417	5.74591	0	0	1	-0.37449	-0.115512	0.0876716		K03246	AT2G46290.1		Transducin/WD40 repeat-like superfamily protein		|GO:0005515_protein binding
Potri.008G141600	0.743328	0.536575	0.825118	0.234148	0.758073	0.402243	0.499692	0.614081	0.389217	0.909485	0.986113	0.656312	0	0	1	-0.673387	-0.596398	0.360939
Potri.008G145000	3.01144	3.14619	2.66434	2.70349	3.01045	3.16143	2.63096	3.97007	3.33332	3.75911	4.07357	3.51992	1	0	0	0.018602	0.514954	0.939464			AT4G39900.1
Potri.008G149100	4.20211	4.30967	4.17625	4.05732	3.95516	3.72184	4.26069	3.90568	3.87994	4.1006	4.5213	4.59857	0	0	1	-0.332097	-0.216741	0.202428			AT1G14410.1	ATWHY1,PTAC1,WHY1	ssDNA-binding transcriptional regulator
Potri.008G151100	3.01009	2.57736	2.84924	2.83712	2.44438	2.77876	3.70895	3.4675	2.94177	3.48055	2.93791	2.7216	1	0	0	-0.14816	0.660798	0.29849			AT5G26340.1	ATSTP13,MSS1,STP13	Major facilitator superfamily protein	|GO:0055085_transmembrane transport	|GO:0022857_transmembrane transporter activity	|GO:0016021_integral component of membrane
Potri.008G153600	4.3697	4.011	4.22262	4.55218	4.39223	4.5736	4.24318	5.01545	4.65533	4.94883	5.22291	4.68197	1	0	0	0.315079	0.486019	0.792925			AT2G32090.1		Lactoylglutathione lyase / glyoxalase I family protein
Potri.008G157400	0.34798	0.164408	0.215628	0.548121	0.548355	0.349675	0.316813	0.409005	0.892279	1.33149	0.556923	1.23526	1	0	0	1.11192	1.3657	2.59094			AT5G43850.1	ARD4,ATARD4	RmlC-like cupins superfamily protein	|GO:0006355_regulation of transcription, DNA-templated|GO:0055114_oxidation-reduction process	|GO:0010309_acireductone dioxygenase [iron(II)-requiring] activity
Potri.008G168000	6.99033	7.06138	6.52486	6.67205	6.49939	6.66327	6.80496	6.4804	6.54027	7.07256	6.89512	6.77851	0	0	1	-0.266472	-0.264612	0.043149		K12832	AT3G23325.1		Splicing factor 3B subunit 5/RDS3 complex subunit 10
Potri.008G179700	4.19492	3.88748	4.3786	3.83638	4.08287	3.75569	3.73362	4.22397	3.98885	4.21573	4.35744	4.19957	0	0	1	-0.286742	-0.182466	0.0969012			AT1G13450.1		Homeodomain-like superfamily protein
Potri.008G185600	5.65385	5.70801	5.51211	5.28869	5.33828	5.26008	5.53353	5.32163	5.60536	5.39684	5.70826	5.58409	0	0	1	-0.338656	-0.13814	-0.0595301			AT1G67850.1		Protein of unknown function (DUF707)
Potri.008G190800	1.77993	2.08179	1.42275	1.71545	1.76718	1.67037	2.21107	2.12203	1.9155	1.78532	2.26666	2.10438	1	0	0	-0.0969382	0.408819	0.37946			AT1G59640.1	BPE,BPEp,BPEub,ZCW32	BIG PETAL P	|GO:0006355_regulation of transcription, DNA-templated	|GO:0030528_transcription regulator activity
Potri.008G195500	3.91871	3.94702	3.79485	4.27914	4.00896	4.07068	4.37378	4.19093	4.30185	4.04115	4.24344	4.53287	1	0	0	0.251608	0.427652	0.423333			AT3G07630.1	ADT2	arogenate dehydratase 2	|GO:0009094_L-phenylalanine biosynthetic process|GO:0008152_metabolic process	|GO:0004664_prephenate dehydratase activity|GO:0016597_amino acid binding
Potri.008G196600	5.47112	5.5173	5.48651	5.01	5.14541	4.96189	5.34675	5.31782	5.37438	5.51975	5.76434	5.23609	0	0	1	-0.462629	-0.148747	0.0316843	1.6.5.3,1.6.99.3	K03952	AT5G18800.1		Cox19-like CHCH family protein
Potri.008G202300	3.48249	3.60378	3.25945	3.25058	3.41883	3.49232	3.73882	3.71905	4.07331	3.69416	4.08612	3.45031	1	0	0	-0.0714418	0.432011	0.339943			AT5G19050.1		alpha/beta-Hydrolases superfamily protein
Potri.008G209100	4.87477	4.72205	4.88205	4.48027	4.67849	4.62566	4.80663	4.70162	4.73059	4.85714	4.77914	4.70487	0	0	1	-0.240101	-0.0842363	-0.0481501		K08511	AT4G15780.1	ATVAMP724,VAMP724	vesicle-associated membrane protein 724	|GO:0016192_vesicle-mediated transport		|GO:0016021_integral component of membrane
Potri.008G210100	3.21938	3.28168	3.18033	2.97796	3.08944	2.90492	3.58964	3.54637	3.22458	3.42068	3.52333	2.97629	1	0	0	-0.265781	0.2604	0.109114			AT3G21400.1
Potri.008G214300	3.88148	4.09488	3.73411	3.66018	3.73723	3.71224	3.90043	3.69151	3.94219	3.99456	4.49769	4.01871	0	0	1	-0.223549	-0.0668786	0.296332			AT3G17430.1		Nucleotide-sugar transporter family protein
Potri.008G215100	4.33222	4.56848	4.24992	4.21109	4.29638	4.00956	4.1507	3.9432	4.24344	4.30102	4.24536	4.37125	0	0	1	-0.224184	-0.287193	-0.0874459			AT2G39090.1		tetratricopeptide repeat (TPR)-containing protein
Potri.008G215300	5.53712	5.17976	5.31479	5.08874	5.36973	5.32163	5.37428	5.50538	5.5861	5.50544	5.49395	5.46534	1	0	0	-0.0885585	0.143073	0.140138		K11583	AT5G18580.1	EMB40,FASS,FASS 2,FS1,GDO,TON2	tonneau 2 (TON2)
Potri.008G216800	5.06094	4.85697	5.00536	4.90127	5.10281	4.91987	4.9849	5.09522	5.00833	5.1599	5.37271	5.1052	1	0	0	0.000607541	0.0550225	0.247567			AT1G09020.1	ATSNF4,SNF4	homolog of yeast sucrose nonfermenting 4		|GO:0005515_protein binding
Potri.008G225500	3.73576	3.73723	3.71436	2.94028	3.64113	3.13863	3.17745	3.43419	3.4276	3.31641	3.50279	3.8946	0	0	1	-0.502854	-0.413562	-0.149192			AT4G15830.1		ARM repeat superfamily protein
Potri.008G225800	3.73133	3.74886	3.71985	2.95076	3.64319	3.13704	3.17727	3.45999	3.42914	3.30302	3.49988	3.89062	0	0	1	-0.503882	-0.40746	-0.160575			AT4G15830.1		ARM repeat superfamily protein
Potri.009G008200	3.74393	3.95919	3.60723	3.64883	3.51551	3.54956	3.43071	3.59288	3.46986	3.79122	3.58569	3.70584	0	0	1	-0.222464	-0.302275	-0.0872888			AT2G28070.1		ABC-2 type transporter family protein		|GO:0005524_ATP binding|GO:0016887_ATPase activity	|GO:0016020_membrane
Potri.009G010000	4.62926	4.79526	3.89152	4.41541	4.32662	4.41336	4.93548	4.57051	4.69961	4.83624	4.83245	5.02738	1	0	0	-0.108035	0.265264	0.429475			ATCG01010.1		NADH-Ubiquinone oxidoreductase (complex I), chain 5 protein	|GO:0042773_ATP synthesis coupled electron transport|GO:0055114_oxidation-reduction process	|GO:0008137_NADH dehydrogenase (ubiquinone) activity
Potri.009G010600	3.88415	3.8655	3.91277	3.75497	3.83293	3.68726	3.75613	3.94351	3.74473	4.08612	3.83433	3.9054	0	0	1	-0.137719	-0.0750941	0.0624127			AT4G27490.1		3\'-5\'-exoribonuclease family protein	|GO:0006396_RNA processing	|GO:0003723_RNA binding
Potri.009G010700	1.75871	2.6262	2.02039	1.37814	2.2622	1.30704	2.14909	2.84486	2.5998	2.5061	2.37645	2.50658	1	0	0	-0.627518	0.467947	0.352855		K05391	AT2G28260.1	ATCNGC15,CNGC15	cyclic nucleotide-gated channel 15	|GO:0006811_ion transport|GO:0055085_transmembrane transport	|GO:0005216_ion channel activity	|GO:0016020_membrane
Potri.009G012100	0.937723	0.527301	0.914155	0.618623	0.595556	0.392557	0.531314	0.78682	0.518665	1.11969	0.797738	1.06843	0	0	1	-0.721532	-0.483368	0.424786			AT5G03170.1	ATFLA11,FLA11	FASCICLIN-like arabinogalactan-protein 11
Potri.009G016200	3.10159	3.84628	3.50553	3.19645	3.51151	3.25934	3.87571	3.75617	3.72539	3.79583	3.68537	3.64347	1	0	0	-0.206466	0.294535	0.210739			AT2G35930.1	PUB23	plant U-box 23	|GO:0016567_protein ubiquitination	|GO:0004842_ubiquitin-protein transferase activity	|GO:0000151_ubiquitin ligase complex
Potri.009G019100	1.35236	0.910804	1.27212	1.07182	1.10805	0.296461	1.88508	1.40793	1.6687	1.58943	1.30859	0.921892	1	0	0	-0.630633	0.762013	0.186913
Potri.009G021200	4.90958	5.01948	5.04091	4.56465	5.18935	4.63302	4.64618	4.61977	4.75247	4.96342	5.3317	5.0881	0	0	1	-0.173055	-0.328737	0.14928			AT5G53530.1	VPS26A	vacuolar protein sorting 26A	|GO:0007034_vacuolar transport		|GO:0030904_retromer complex
Potri.009G022300	6.42349	5.82958	6.22342	6.04587	6.2766	6.30768	6.23753	6.63553	6.78077	6.65057	6.32911	6.49747	1	0	0	0.0357705	0.394377	0.322937			AT3G12490.2	ATCYS6,ATCYSB,CYSB	cystatin B		|GO:0004869_cysteine-type endopeptidase inhibitor activity
Potri.009G024800	1.03978	1.39727	1.01506	0.674501	1.03339	0.667652	0.845031	1.16993	0.786023	1.11829	1.30568	1.01502	0	0	1	-0.73386	-0.421566	-0.0184232			AT2G31920.1		Plant protein of unknown function (DUF936)
Potri.009G026700	4.02128	4.1189	3.65715	3.2604	3.77035	3.70732	3.61485	3.71227	3.75839	3.69232	3.97716	4.12224	0	0	1	-0.376868	-0.268342	-0.00459363			AT3G46200.1	aTNUDT9,NUDT9	nudix hydrolase homolog 9		|GO:0016787_hydrolase activity
Potri.009G027000	4.94338	4.79653	4.7861	4.83991	4.25821	4.52648	4.94143	5.31301	5.06536	4.93913	5.48481	4.8345	1	0	0	-0.293967	0.280055	0.28044		K02893	AT3G55280.1	RPL23AB	ribosomal protein L23AB	|GO:0006412_translation	|GO:0003735_structural constituent of ribosome	|GO:0005840_ribosome|GO:0005622_intracellular
Potri.009G037600	3.15215	2.8377	2.74038	2.9909	2.62446	2.83899	2.88143	3.09591	2.96772	3.12094	3.23239	3.42076	1	0	0	-0.110151	0.0727987	0.388014			AT3G46790.1	CRR2	Tetratricopeptide repeat (TPR)-like superfamily protein
Potri.009G042300	2.19991	2.36225	2.3295	2.26276	2.0238	2.17295	2.45959	2.74614	2.63591	2.6818	2.54973	2.44053	1	0	0	-0.181077	0.391117	0.321638			AT5G58920.1
Potri.009G044000	2.52517	3.10689	2.35551	1.83403	1.75587	1.89104	2.42784	2.85089	3.30205	2.54393	2.99504	2.73426	1	1	0	-1.10769	0.238866	0.0823908			AT1G07290.1	GONST2	golgi nucleotide sugar transporter 2
Potri.009G045500	2.66083	2.45848	2.52995	2.19421	2.02078	1.64	2.39857	2.32182	2.55953	2.36212	2.54534	2.14039	0	1	1	-0.738025	-0.148565	-0.23667	2.5.1.-	K11778	AT5G58770.1		Undecaprenyl pyrophosphate synthetase family protein		|GO:0016765_transferase activity, transferring alkyl or aryl (other than methyl) groups
Potri.009G047300	5.4241	5.36249	5.36472	5.0006	5.44036	5.12451	5.53149	5.58219	5.33779	5.59447	5.4338	5.45911	1	0	0	-0.188277	0.106007	0.116155			AT3G57090.1	BIGYIN,FIS1A	Tetratricopeptide repeat (TPR)-like superfamily protein
Potri.009G048700	4.79687	4.54169	4.60114	4.41572	4.6538	4.13043	4.30341	4.33139	4.31455	4.60292	4.77755	4.4253	0	0	1	-0.245646	-0.349926	-0.0434178			AT1G50420.1	SCL-3,SCL3	scarecrow-like 3
Potri.009G049700	4.29549	4.21028	4.12062	4.37125	4.14181	4.07448	4.4714	4.36864	4.14885	4.4446	4.31842	4.84855	1	0	0	-0.00955466	0.132085	0.362201		K06963	AT5G12410.1		THUMP domain-containing protein
Potri.009G053200	4.84618	4.52885	4.55631	4.55126	4.6722	4.74643	4.68896	4.93492	4.74643	4.98665	5.12812	4.78894	1	0	0	0.00810606	0.148529	0.335448		K12898	AT3G20890.1		RNA-binding (RRM/RBD/RNP motifs) family protein		|GO:0003676_nucleic acid binding
Potri.009G060200	5.08856	5.04904	5.04601	4.77468	4.95858	4.80908	4.91077	5.01482	5.11526	5.07776	5.09889	5.18739	1	0	1	-0.218707	-0.0467232	0.0626403			AT3G60830.1	ARP7,ATARP7	actin-related protein 7	|GO:0007049_cell cycle	|GO:0005515_protein binding
Potri.009G070700	3.41227	3.25967	3.38834	3.48708	3.17554	2.93736	3.12576	3.4946	3.09195	3.9927	3.79326	3.48606	0	0	1	-0.153016	-0.117624	0.455921			AT5G12320.1		ankyrin repeat family protein		|GO:0005515_protein binding
Potri.009G071300	5.40036	5.34384	4.71899	5.10999	4.98952	4.95276	5.81366	5.20909	5.3366	5.45894	5.53923	5.49506	1	0	0	-0.171647	0.299094	0.320388		K02957	AT4G29430.1	rps15ae	ribosomal protein S15A E	|GO:0006412_translation	|GO:0003735_structural constituent of ribosome	|GO:0005622_intracellular|GO:0005840_ribosome
Potri.009G071400	5.43949	5.38057	4.77827	5.16	5.01939	4.98122	5.83125	5.28023	5.35873	5.49377	5.57775	5.57284	1	0	0	-0.17822	0.28951	0.327693		K02957	AT4G29430.1	rps15ae	ribosomal protein S15A E	|GO:0006412_translation	|GO:0003735_structural constituent of ribosome	|GO:0005622_intracellular|GO:0005840_ribosome
Potri.009G072300	5.45145	5.46636	5.13754	5.07986	4.98376	4.71237	5.18724	5.23567	5.24221	5.1192	5.52732	5.51508	0	0	1	-0.438412	-0.141242	0.0406793		K12834	AT1G07170.1		PHF5-like protein
Potri.009G077700	6.21417	6.93693	6.30438	5.90348	5.96179	4.70179	6.79736	6.33701	6.31676	6.37566	6.33085	6.50955	0	1	0	-0.909706	-0.0214102	-0.116462			AT1G07020.1
Potri.009G078100	6.36593	6.34444	6.23706	5.92988	5.81564	6.09398	5.93536	5.54367	6.12841	5.83461	6.1955	6.33352	0	0	1	-0.37116	-0.434104	-0.18321			AT5G09570.1		Cox19-like CHCH family protein
Potri.009G078800	2.16111	1.84345	2.01427	1.56309	1.79507	2.13272	2.07135	2.24962	2.15357	3.12517	2.25964	2.3069	1	0	0	-0.220599	0.193538	0.764619			AT1G70750.1		Protein of unknown function, DUF593
Potri.009G081000	0.0742329	0.165716	0.167513	0.105214	0.140783	0.0739834	0.107981	0.410326	0.400181	0.287893	0.246072	0.286789	1	0	0	-0.367095	1.28713	1.0743			AT3G14470.1		NB-ARC domain-containing disease resistance protein	|GO:0006915_apoptotic process	|GO:0005515_protein binding|GO:0043531_ADP binding|GO:0005524_ATP binding
Potri.009G081200	5.0556	5.25286	5.10444	4.82489	4.79406	4.90595	4.8851	4.83217	4.55911	4.82734	5.06994	5.16328	0	0	1	-0.30737	-0.38692	-0.116522	3.6.1.1	K01507	AT5G09650.1	AtPPa6,PPa6	pyrophosphorylase 6	|GO:0006796_phosphate-containing compound metabolic process	|GO:0000287_magnesium ion binding|GO:0004427_inorganic diphosphatase activity	|GO:0005737_cytoplasm
Potri.009G082200	4.5604	4.04175	4.32969	4.1162	4.07187	4.0171	4.32282	4.26822	4.09268	4.45824	4.42113	4.58252	0	0	1	-0.271957	-0.10002	0.170952			AT4G33690.1
Potri.009G082300	4.21363	4.07156	3.96145	4.16313	4.23842	4.12716	4.81156	4.52931	4.32269	4.23458	4.31745	4.84389	1	0	0	0.0965773	0.508045	0.427485			AT2G14520.1		CBS domain-containing protein with a domain of unknown function (DUF21)		|GO:0005515_protein binding
Potri.009G083600	4.09862	3.89022	3.71168	3.57159	2.57148	2.2328	2.70389	2.96563	3.34026	3.21762	3.68029	4.49275	0	0	1	-1.10651	-0.971174	-0.0146596			AT1G50060.1		CAP (Cysteine-rich secretory proteins, Antigen 5, and Pathogenesis-related 1 protein) superfamily protein
Potri.009G085000	0.101311	0.21561	0.00527372	0.182649	0.122792	0.00346122	0.160103	0.541004	0.343995	0.466614	0.210728	0.178168	1	0	0	-0.07092	1.8246	1.49684			AT5G49630.1	AAP6	amino acid permease 6
Potri.009G092200	3.58081	3.81012	3.63122	3.46989	3.09406	3.07037	3.60825	3.14086	3.56987	3.50228	3.81721	3.76316	0	0	1	-0.500058	-0.243367	0.0251364			AT2G14880.1		SWIB/MDM2 domain superfamily protein		|GO:0005515_protein binding
Potri.009G096100	0.926409	0.27488	1.06415	0.574225	1.47283	0.825094	1.29305	1.64635	1.12171	1.55339	1.2811	1.22749	1	0	0	0.463856	1.11162	1.09637			AT2G15270.1
Potri.009G097100	2.12252	1.77411	2.0357	1.63537	2.26179	1.86008	3.18985	2.29122	2.65157	2.65812	2.41735	3.06609	1	0	0	-0.0567361	0.963221	0.940165			AT2G15320.1		Leucine-rich repeat (LRR) family protein		|GO:0005515_protein binding
Potri.009G098800	2.34217	2.25901	2.58343	2.58417	2.28522	2.56129	3.14341	2.79634	2.62806	2.66513	2.60423	2.76957	1	0	0	0.100019	0.561458	0.337909			AT5G67210.1		Protein of unknown function (DUF579)
Potri.009G101800	5.55836	5.74638	5.5052	4.89814	5.72073	5.24166	5.6414	5.83815	5.70826	5.80751	5.73007	5.6551	1	0	0	-0.286963	0.12702	0.127668			AT3G19260.1	LAG1 HOMOLOG 2,LOH2	LAG1 homologue 2			|GO:0016021_integral component of membrane
Potri.009G103200	2.13126	2.18637	2.21827	2.03175	2.38911	2.41814	2.0251	2.4518	2.30414	2.55101	2.72506	2.53141	0	1	0	0.140918	0.116962	0.527005			AT3G19184.1		AP2/B3-like transcriptional factor family protein	|GO:0006355_regulation of transcription, DNA-templated	|GO:0003677_DNA binding
Potri.009G104700	4.76413	4.63016	4.58636	4.13728	4.42775	3.7169	4.14041	4.29095	4.25101	4.22673	4.85797	4.93548	0	0	1	-0.566448	-0.454302	0.0459719			AT3G48700.1	ATCXE13,CXE13	carboxyesterase 13	|GO:0008152_metabolic process	|GO:0016787_hydrolase activity
Potri.009G118000	3.86935	3.894	3.37852	3.7043	3.59514	3.60755	4.23039	3.69656	4.0226	4.60953	4.74373	3.95763	1	0	0	-0.104301	0.286653	0.789334			AT4G34540.1		NmrA-like negative transcriptional regulator family protein
Potri.009G120600	4.44893	4.06484	4.02868	3.97094	3.79667	3.6511	4.04079	4.34918	4.08516	4.25627	4.81386	4.16485	0	0	1	-0.406993	-0.0304567	0.260642			AT4G39120.1	HISN7,IMPL2	myo-inositol monophosphatase like 2	|GO:0046854_phosphatidylinositol phosphorylation	|GO:0004437_inositol or phosphatidylinositol phosphatase activity
Potri.009G130500	5.59832	5.41839	5.4382	5.56361	5.44775	5.21508	5.56415	5.56408	5.7119	5.54946	5.73876	5.72021	1	0	0	-0.0729212	0.130616	0.188658			AT4G34880.1		Amidase family protein		|GO:0016884_carbon-nitrogen ligase activity, with glutamine as amido-N-donor
Potri.009G134500	2.2741	1.97291	2.68567	2.10185	2.41751	2.21589	2.4111	2.47396	2.70451	2.53307	2.99607	2.98104	1	0	0	-0.112589	0.2389	0.613641		K10736	AT2G20980.1	MCM10	minichromosome maintenance 10	|GO:0006260_DNA replication		|GO:0005634_nucleus
Potri.009G136800	5.11978	5.33573	5.01702	4.62049	5.0538	4.92431	4.68333	5.1144	4.83388	5.10172	5.19619	5.35825	0	0	1	-0.295415	-0.284023	0.0605981			AT2G20930.1		SNARE-like superfamily protein	|GO:0006888_ER to Golgi vesicle-mediated transport		|GO:0005801_cis-Golgi network|GO:0005622_intracellular
Potri.009G146100	3.14262	3.23303	3.01185	2.57265	2.672	2.65574	3.0093	3.01251	2.89699	3.00069	3.14581	3.35885	1	0	1	-0.576562	-0.179757	0.0495599			AT4G04190.1
Potri.009G162800	2.47421	2.3456	2.2249	2.19859	2.31355	2.08157	2.45487	1.86655	1.88508	2.4654	2.80058	2.32529	0	0	1	-0.190086	-0.326087	0.235904			AT5G22390.1		Protein of unknown function (DUF3049)
Potri.009G163200	3.5248	3.86359	3.40406	2.87096	3.1419	2.76017	3.16813	3.38386	2.79255	3.34081	3.70223	3.20879	0	0	1	-0.75669	-0.52691	-0.195195						|GO:0006412_translation	|GO:0003735_structural constituent of ribosome	|GO:0015934_large ribosomal subunit
Potri.009G165800	4.38364	4.14229	4.14459	3.59194	3.87498	3.67292	3.71957	3.79667	4.15851	3.91972	3.82761	4.19065	0	0	1	-0.544671	-0.34402	-0.255152			AT1G76310.1	CYCB2;4	CYCLIN B2;4			|GO:0005634_nucleus
Potri.009G166100	5.09133	5.31488	5.06491	5.08828	5.11089	4.94549	5.02162	5.06908	4.95223	5.42054	5.27931	5.37586	0	0	1	-0.114749	-0.150799	0.203612			AT2G45250.1		Integral membrane protein hemolysin-III homolog
Potri.009G167600	4.2029	4.38056	4.07078	4.10504	4.08628	3.8643	4.32014	3.87443	4.04197	4.42091	4.28823	4.37898	0	0	1	-0.213334	-0.140909	0.147608			AT2G27790.1		RNA-binding (RRM/RBD/RNP motifs) family protein
Potri.010G010700	5.97073	3.52333	5.8924	5.9144	5.2275	2.62504	5.58933	5.85824	5.7857	6.71614	7.60602	7.39086	1	0	0	-0.371691	0.27756	1.83129			AT4G15960.1		alpha/beta-Hydrolases superfamily protein
Potri.010G013100	5.29208	4.79675	4.8049	4.04079	4.85296	4.66886	4.7049	4.75847	4.33892	4.81365	5.34788	5.31896	0	0	1	-0.439327	-0.385249	0.2023			AT3G06890.1
Potri.010G014800	3.70359	3.34026	3.33338	3.45589	3.28793	4.02037	3.72217	3.91514	3.95486	3.86034	4.18402	3.82786	1	0	0	0.167889	0.431963	0.537983			AT3G06330.1		RING/U-box superfamily protein
Potri.010G024400	5.03568	4.62059	4.77946	4.74716	4.48544	4.92937	5.00646	5.31805	4.88758	4.82994	5.24466	5.14155	1	0	0	-0.09351	0.268888	0.26914		K07565	AT4G15770.1		RNA binding
Potri.010G024600	5.54213	5.74972	4.958	4.81635	5.06155	4.84451	5.60392	5.59922	5.32064	5.36043	5.90909	5.79021	1	0	0	-0.557541	0.061451	0.256755			AT4G15790.1
Potri.010G025900	7.59232	7.68314	6.54098	6.89607	6.43976	6.83671	7.35791	7.19848	7.14717	7.56501	8.00863	7.66279	1	0	1	-0.623256	-0.119861	0.404028			AT3G06320.1		Ribosomal protein L33 family protein	|GO:0006412_translation	|GO:0003735_structural constituent of ribosome	|GO:0005622_intracellular|GO:0005840_ribosome
Potri.010G028000	4.18013	3.81136	3.64234	3.49241	3.25211	3.37451	3.6407	4.15555	3.81182	4.23332	3.79199	4.15893	1	0	1	-0.565147	-0.0109858	0.190205			AT5G18920.1		Cox19-like CHCH family protein
Potri.010G038000	3.50567	3.67795	3.44903	3.50175	3.59276	3.38748	3.63164	2.95973	3.57333	3.83936	3.75124	4.27711	0	0	1	-0.0559774	-0.141661	0.461414
Potri.010G041200	3.58282	3.49343	3.73243	3.43895	3.19612	3.1009	3.46157	3.14731	2.99262	4.09514	3.78492	3.86923	0	0	1	-0.390165	-0.433307	0.341351			AT1G10600.1	AMSH2	associated molecule with the SH3 domain of STAM 2		|GO:0005515_protein binding
Potri.010G041700	3.06609	3.15103	2.96114	3.33025	3.28592	3.17215	3.38247	3.70133	3.73186	3.8099	3.38834	3.53205	1	0	0	0.228312	0.613257	0.584777			AT1G70480.2		Domain of unknown function (DUF220)
Potri.010G042600	4.3969	4.28323	4.56849	4.14123	4.54211	4.58282	5.28927	4.92221	4.59469	4.71237	4.73176	4.34838	1	0	0	0.0150521	0.564246	0.195511			AT1G10660.1
Potri.010G047200	5.34476	5.2671	5.36564	5.26095	5.30209	5.36259	5.50544	5.37849	5.60933	5.43422	5.515	5.5734	1	0	0	-0.0177503	0.17857	0.186582			AT1G67850.1		Protein of unknown function (DUF707)
Potri.010G052900	5.75263	5.83674	5.6749	5.2371	5.17777	6.1045	5.98765	6.19515	5.89046	6.70288	6.24171	6.22768	1	0	0	-0.187894	0.2785	0.661786			ATCG01130.1		Ycf1 protein
Potri.010G065500	2.3089	2.73056	2.50653	2.53838	2.5185	2.32792	2.85998	2.88442	2.78883	2.94627	2.64343	2.53975	1	0	0	-0.074102	0.378336	0.232475			AT5G43960.1		Nuclear transport factor 2 (NTF2) family protein with RNA binding (RRM-RBD-RNP motifs) domain	|GO:0006810_transport	|GO:0003676_nucleic acid binding	|GO:0005622_intracellular
Potri.010G065900	4.12749	4.00661	3.7783	3.85182	3.96827	3.98432	4.01067	4.19585	4.18278	4.16313	4.24322	4.05406	1	0	0	-0.044859	0.164109	0.188851			AT2G05590.2		TLD-domain containing nucleolar protein
Potri.010G066400	8.18393	8.05386	7.61865	7.62802	7.24806	7.34875	7.94591	8.08834	7.87804	7.83316	8.36375	8.00817	1	0	1	-0.557028	0.00174763	0.114269		K02894	AT3G04400.1	emb2171	Ribosomal protein L14p/L23e family protein	|GO:0006412_translation	|GO:0003735_structural constituent of ribosome	|GO:0005840_ribosome
Potri.010G069600	6.37428	6.35184	5.74539	5.72171	5.68795	5.56975	5.85277	5.87824	5.91032	5.96156	6.31831	6.10637	0	0	1	-0.532624	-0.309154	-0.0495222			AT2G33470.1	ATGLTP1,GLTP1	glycolipid transfer protein 1	|GO:0046836_glycolipid transport	|GO:0017089_glycolipid transporter activity|GO:0051861_glycolipid binding	|GO:0005737_cytoplasm
Potri.010G070500	7.39055	7.30937	7.16028	7.23136	7.12024	7.04121	7.24806	6.97716	7.18071	7.43235	7.7324	7.3049	0	0	1	-0.157872	-0.151037	0.212604		K12832	AT3G23325.1		Splicing factor 3B subunit 5/RDS3 complex subunit 10
Potri.010G076800	6.00475	5.58219	6.1335	5.49668	6.08489	5.76585	5.91739	6.00764	6.08337	6.30236	6.24302	6.7463	1	0	0	-0.124992	0.0802802	0.530513			AT2G30620.2		winged-helix DNA-binding transcription factor family protein	|GO:0006334_nucleosome assembly	|GO:0003677_DNA binding	|GO:0000786_nucleosome|GO:0005634_nucleus
Potri.010G082900	4.60739	4.90295	4.6199	4.40695	4.51165	4.44164	4.27812	4.51479	4.50285	4.64209	4.91785	5.06313	0	0	1	-0.274025	-0.293023	0.174342			AT1G04190.1		Tetratricopeptide repeat (TPR)-like superfamily protein		|GO:0005515_protein binding
Potri.010G086300	3.69912	3.40104	3.4122	3.40228	3.16673	3.43071	3.92422	3.70428	3.50576	3.72537	3.94909	3.63228	1	0	0	-0.190624	0.229424	0.287296			AT1G05430.1
Potri.010G089200	4.63536	4.53759	4.2532	4.11097	4.50058	4.38754	4.27599	4.10686	4.20369	5.04236	4.67228	4.44695	0	0	1	-0.149166	-0.30206	0.268354			AT5G19530.1	ACL5	S-adenosyl-L-methionine-dependent methyltransferases superfamily protein		|GO:0003824_catalytic activity
Potri.010G090600	1.12082	0.618827	1.29379	0.743397	0.362122	0.91702	1.21781	1.29467	1.35077	1.47005	2.73039	0.957633	1	0	0	-0.775169	0.453393	1.40071			AT4G27570.1		UDP-Glycosyltransferase superfamily protein	|GO:0008152_metabolic process	|GO:0016758_transferase activity, transferring hexosyl groups
Potri.010G093900	3.2778	3.10135	3.22458	3.08532	3.1738	3.0009	3.22645	3.11629	2.82235	3.39676	3.63905	3.48344	0	0	1	-0.129337	-0.155994	0.340085			AT1G14310.1		Haloacid dehalogenase-like hydrolase (HAD) superfamily protein	|GO:0008152_metabolic process	|GO:0003824_catalytic activity
Potri.010G094000	2.7481	2.76168	2.78883	2.71952	2.84727	2.59747	3.25216	2.81361	3.0606	2.90074	3.0793	2.90989	1	0	0	-0.0485055	0.331048	0.231108			AT2G02910.1		Protein of unknown function (DUF616)
Potri.010G097400	4.07804	3.99169	3.76698	3.83018	3.69846	3.71459	4.17428	3.94262	3.93992	4.34081	4.09732	4.30397	1	0	1	-0.217589	0.0765866	0.318436			AT3G02820.1		zinc knuckle (CCHC-type) family protein	|GO:0006974_cellular response to DNA damage stimulus|GO:0007049_cell cycle|GO:0048478_replication fork protection	|GO:0003676_nucleic acid binding|GO:0008270_zinc ion binding	|GO:0005634_nucleus
Potri.010G098500	4.05333	4.03367	4.02859	3.5031	3.82643	3.37244	4.1819	4.36116	3.82004	3.96887	4.42098	4.08791	1	0	0	-0.493788	0.105839	0.14187			AT3G18420.1		Protein prenylyltransferase superfamily protein
Potri.010G103400	3.75314	3.98471	3.72291	3.9287	4.20011	4.08769	4.44126	4.24412	4.58252	4.24684	4.55789	3.69416	1	0	0	0.268768	0.641178	0.409302			AT1G67960.1
Potri.010G108700	2.99297	2.87293	2.60298	2.37913	2.49895	2.76905	2.81376	2.3737	2.74038	3.10006	3.20447	2.89214	0	0	1	-0.323703	-0.208035	0.274897			AT1G23220.1		Dynein light chain type 1 family protein	|GO:0007017_microtubule-based process		|GO:0005875_microtubule associated complex
Potri.010G109600	5.92066	5.56581	5.93929	5.75444	6.48185	6.3251	6.20613	6.35631	6.56708	6.85504	6.82998	6.81039	1	1	0	0.407192	0.574044	1.02648			AT1G14900.1	HMGA	high mobility group A	|GO:0006334_nucleosome assembly	|GO:0003677_DNA binding	|GO:0000786_nucleosome|GO:0005634_nucleus
Potri.010G111300	2.65863	2.69491	2.21576	1.78833	2.2272	2.41787	1.98805	2.33525	2.25572	2.37017	2.71516	2.42694	0	0	1	-0.461872	-0.419966	-0.0323905			AT1G23110.1
Potri.010G111600	6.1045	5.96741	5.65085	5.01421	5.49272	5.13021	6.28895	6.06218	5.64386	5.63654	6.26837	6.18939	1	0	0	-0.70774	0.104283	0.139898			AT1G23100.1		GroES-like family protein	|GO:0006457_protein folding		|GO:0005737_cytoplasm
Potri.010G113500	3.26798	2.56232	2.56058	2.20036	2.14157	2.047	2.80926	2.14885	2.58259	3.0677	3.02772	3.60585	0	0	1	-0.862589	-0.35328	0.479821			AT2G01350.1	QPT	quinolinate phoshoribosyltransferase	|GO:0009435_NAD biosynthetic process	|GO:0004514_nicotinate-nucleotide diphosphorylase (carboxylating) activity|GO:0016763_transferase activity, transferring pentosyl groups
Potri.010G114300	2.55113	2.74583	2.52477	2.12651	2.45438	2.31479	2.32791	2.43052	2.23368	2.42721	2.33563	2.62512	0	0	1	-0.37418	-0.338954	-0.172604			AT1G23000.1		Heavy metal transport/detoxification superfamily protein	|GO:0030001_metal ion transport	|GO:0046872_metal ion binding
Potri.010G115800	5.96833	5.70856	5.3597	5.40241	5.51468	5.36204	5.48879	5.25243	5.33428	5.83581	6.18454	5.80224	0	0	1	-0.278169	-0.345756	0.255885			AT5G13240.1		transcription regulators
Potri.010G117000	1.26537	1.32304	0.984128	0.715729	0.798328	0.765198	1.53624	1.35982	1.42018	1.17773	1.17481	1.56498	1	1	0	-0.900242	0.405118	0.205514			AT1G15170.1		MATE efflux family protein	|GO:0006855_drug transmembrane transport|GO:0055085_transmembrane transport	|GO:0015238_drug transmembrane transporter activity|GO:0015297_antiporter activity	|GO:0016020_membrane
Potri.010G117500	3.95467	4.07943	4.00896	3.84245	4.04725	3.98726	4.31512	4.29165	4.0722	4.267	4.44695	4.12801	1	0	0	-0.0573486	0.228247	0.287534	2.7.8.-	K08730	AT1G15110.1		phosphatidyl serine synthase family protein	|GO:0006659_phosphatidylserine biosynthetic process
Potri.010G120100	4.1052	3.88254	3.70537	4.28403	3.83413	4.04119	4.05055	4.07357	4.29844	4.31427	4.27572	4.39549	1	0	0	0.168488	0.253854	0.448264			AT2G01210.1		Leucine-rich repeat protein kinase family protein	|GO:0006468_protein phosphorylation	|GO:0004672_protein kinase activity|GO:0005524_ATP binding|GO:0005515_protein binding
Potri.010G121200	0.603474	0.426045	0.331445	0.636086	0.532558	0.642501	0.900501	0.676787	0.580066	1.02066	0.680198	0.601202	1	0	0	0.478024	0.805976	0.93809			AT1G25390.1		Protein kinase superfamily protein	|GO:0006468_protein phosphorylation	|GO:0004672_protein kinase activity|GO:0005524_ATP binding
Potri.010G122100	2.51363	2.87283	2.73576	2.60451	2.69809	2.68031	2.92997	2.94028	3.15215	3.27675	2.74556	2.7083	1	0	0	-0.0631862	0.343569	0.255648			AT1G25375.1		Metallo-hydrolase/oxidoreductase superfamily protein		|GO:0016787_hydrolase activity
Potri.010G122800	2.19216	2.4724	2.35272	1.78457	2.0233	2.14026	2.31479	1.81127	2.23561	2.48378	2.18507	2.39788	0	0	1	-0.455218	-0.262338	0.0215435			AT1G68330.1
Potri.010G124800	4.43661	4.49558	4.07593	4.2532	4.04948	3.75984	4.02876	3.92108	4.12623	4.54131	4.39303	4.53024	0	0	1	-0.330895	-0.338436	0.149119			AT1G13380.1		Protein of unknown function (DUF1218)
Potri.010G127200	1.69012	1.87305	1.90902	2.10153	1.2236	2.04553	2.18074	2.04617	2.83634	2.70029	2.26076	1.98134	1	0	0	0.0205556	0.744143	0.678976			AT3G25805.1
Potri.010G129100	0.675898	0.764768	0.302257	0.727849	0.882829	0.605907	1.14767	1.14274	1.00451	1.48483	1.25793	1.12023	1	0	0	0.402543	1.16483	1.51241			AT1G13270.1	MAP1B,MAP1C	methionine aminopeptidase 1B	|GO:0009987_cellular process
Potri.010G133800	4.94989	5.09924	4.64679	4.64768	5.03595	4.88711	4.86903	5.49678	5.68331	4.93005	5.36099	5.26512	1	0	0	-0.0465893	0.492857	0.295117	2.7.8.1	K00993	AT1G13560.1	AAPT1,ATAAPT1	aminoalcoholphosphotransferase 1	|GO:0008654_phospholipid biosynthetic process	|GO:0016780_phosphotransferase activity, for other substituted phosphate groups	|GO:0016020_membrane
Potri.010G134200	3.64945	3.55359	3.59714	3.35469	3.69892	3.56366	3.57072	3.83199	3.79448	3.89094	4.12126	3.63934	1	0	0	-0.0596277	0.14797	0.320503			AT1G13570.1		F-box/RNI-like superfamily protein
Potri.010G135700	2.3645	1.98587	2.34217	2.34667	2.83707	2.66756	2.89255	2.82123	2.824	2.45872	3.01479	2.67091	1	0	0	0.479121	0.732239	0.600018
Potri.010G138800	4.81206	4.90888	4.72574	4.29099	4.59249	4.53292	4.52833	4.67499	4.68707	4.7896	4.95305	4.84445	0	0	1	-0.353734	-0.192886	0.0481568			AT2G34630.2	GPPS,GPS1	geranyl diphosphate synthase 1	|GO:0008299_isoprenoid biosynthetic process
Potri.010G143900	6.00879	5.73222	5.68206	5.62075	5.68206	5.62763	5.66537	5.71805	5.65801	5.83191	6.27845	5.87864	0	0	1	-0.174533	-0.136806	0.198975	6.3.2.19	K10578	AT3G17000.1	UBC32	ubiquitin-conjugating enzyme 32		|GO:0016881_acid-amino acid ligase activity
Potri.010G145200	1.54936	1.13507	1.58273	1.45371	1.4583	1.76809	1.82188	1.51385	1.80847	1.8984	1.8569	1.65139	1	0	0	0.203268	0.429572	0.549546			AT5G58040.1	ATFIP1[V],ATFIPS5,FIP1[V],FIPS5	homolog of yeast FIP1 [V]
Potri.010G146900	6.33701	6.22974	6.13025	5.22791	6.75736	6.35736	6.62505	6.9074	6.72818	6.7451	6.69289	6.44879	1	0	0	0.0110588	0.529386	0.404481			AT5G49480.1	ATCP1,CP1	Ca2+-binding protein 1
Potri.010G147600	5.36379	5.37271	5.03434	4.81475	5.0515	5.00341	5.03829	5.26811	5.01534	5.12172	5.2762	5.51468	0	0	1	-0.314289	-0.157797	0.0492777			AT5G49510.1	PFD3	prefoldin 3	|GO:0006457_protein folding	|GO:0051082_unfolded protein binding	|GO:0016272_prefoldin complex
Potri.010G152100	4.91624	5.06213	4.71526	4.50994	4.83086	3.78537	4.81236	4.75564	4.6533	5.19967	4.90061	4.87218	0	0	1	-0.485872	-0.168872	0.0968962			AT3G17300.1
Potri.010G156200	4.39962	4.24934	4.04079	3.40979	3.95497	3.85896	3.57362	3.7548	3.96142	4.09725	4.30078	4.06736	0	0	1	-0.509303	-0.49645	-0.0829653			AT5G47530.1		Auxin-responsive family protein			|GO:0016021_integral component of membrane
Potri.010G156400	3.43742	3.53304	2.85305	3.08994	3.04906	3.01619	2.9898	2.77962	3.23239	3.47729	3.66919	3.44209	0	0	1	-0.283578	-0.32865	0.252413			AT5G47540.1		Mo25 family protein
Potri.010G156900	4.22846	4.13303	3.77247	4.07839	3.92792	3.92136	4.2201	4.48397	4.31568	4.56668	4.59656	4.12419	1	0	0	-0.0851582	0.302941	0.408604			AT1G26340.1	ATCB5-A,B5 #6,CB5-A	cytochrome B5 isoform A		|GO:0020037_heme binding
Potri.010G164300	6.45109	6.32447	6.20145	5.94901	6.34738	6.28409	6.00892	6.15067	6.2691	6.31716	6.45937	6.64241	0	0	1	-0.127131	-0.184915	0.151666		K08493	AT1G26670.1	ATVTI12,VTI12,VTI1B	Vesicle transport v-SNARE family protein	|GO:0006886_intracellular protein transport		|GO:0016020_membrane
Potri.010G164600	5.14848	5.28015	5.53923	4.90812	5.394	5.00536	5.50893	5.6128	5.44952	5.46941	5.42807	5.40544	1	0	0	-0.219583	0.198072	0.105207			AT1G26690.1		emp24/gp25L/p24 family/GOLD family protein	|GO:0006810_transport		|GO:0016021_integral component of membrane
Potri.010G167700	5.87137	5.62549	4.97832	5.08798	5.00178	5.14989	5.81204	5.89576	5.64826	5.24161	6.2137	5.70345	1	0	0	-0.469166	0.255586	0.240328			AT3G04400.1	emb2171	Ribosomal protein L14p/L23e family protein	|GO:0006412_translation	|GO:0003735_structural constituent of ribosome	|GO:0005840_ribosome
Potri.010G175300	5.80237	6.08098	5.97536	5.11978	5.73674	5.34033	5.41296	5.64862	5.72936	5.49734	5.93506	6.02237	0	0	1	-0.546203	-0.36091	-0.123637	3.2.2.20	K01246	AT5G44680.1		DNA glycosylase superfamily protein	|GO:0006284_base-excision repair	|GO:0008725_DNA-3-methyladenine glycosylase activity
Potri.010G176100	4.22238	3.78768	3.69506	3.70029	3.96436	3.87208	4.476	3.94843	4.19308	4.23337	4.5308	4.08497	1	0	0	-0.0760284	0.32051	0.397698			AT3G12685.1		Acid phosphatase/vanadium-dependent haloperoxidase-related protein
Potri.010G180200	5.48939	5.12248	5.19988	5.25131	5.25561	5.10936	5.30897	5.24466	4.99709	5.7724	5.71802	5.59883	1	1	1	-0.0743514	-0.0921284	0.428404			AT2G31600.1
Potri.010G180800	4.61762	4.6582	4.76973	4.78817	4.99562	5.0804	4.86582	4.98915	4.95609	5.11751	5.11145	5.15795	1	1	0	0.28674	0.264087	0.461273			AT3G03305.1		Calcineurin-like metallo-phosphoesterase superfamily protein		|GO:0016787_hydrolase activity
Potri.010G182400	4.93768	5.02115	4.8903	4.6715	4.55909	4.31189	5.10681	4.97939	4.48119	4.92439	5.44688	4.96037	0	0	1	-0.445659	-0.0731264	0.185824			AT2G38450.1
Potri.010G182700	4.00956	3.72761	3.70859	3.74432	3.54774	3.8015	4.2532	4.07336	3.98449	4.59326	4.95918	4.13261	1	0	0	-0.12963	0.305705	0.823745			AT5G05365.1		Heavy metal transport/detoxification superfamily protein	|GO:0030001_metal ion transport	|GO:0046872_metal ion binding
Potri.010G186500	10.4599	11.1126	10.4599	9.45399	10.8172	9.98103	10.9738	10.9704	10.8055	11.0417	10.9738	10.8055	1	0	0	-0.51721	0.207065	0.232122
Potri.010G194100	5.72301	5.86429	5.66924	5.46977	5.71123	5.5861	5.42241	5.54094	5.46437	5.84442	5.79888	5.75646	0	0	1	-0.165387	-0.283592	0.0466712			AT3G11320.1		Nucleotide-sugar transporter family protein	|GO:0055085_transmembrane transport
Potri.010G197600	5.00322	4.63461	4.64095	4.65533	4.88898	4.93619	5.00917	4.91627	5.19372	5.07042	5.44013	4.81991	1	0	0	0.0641118	0.283689	0.374862	3.1.3.16	K06269	AT2G39840.1	TOPP4	type one serine/threonine protein phosphatase 4		|GO:0016787_hydrolase activity
Potri.010G198000	4.59862	4.69308	4.00373	3.84339	4.04106	4.29844	4.31182	4.2554	4.13813	4.62345	4.66788	4.47605	0	0	1	-0.410779	-0.237159	0.134854			AT3G11397.1	PRA1.A3	prenylated RAB acceptor 1.A3
Potri.010G199400	8.01905	8.10202	7.72548	7.56607	7.35606	7.15163	7.99851	7.92219	7.57392	7.87804	7.95202	7.87672	0	1	1	-0.592805	-0.115128	-0.0552246		K02917	AT1G74270.1		Ribosomal protein L35Ae family protein	|GO:0006412_translation	|GO:0003735_structural constituent of ribosome	|GO:0005622_intracellular|GO:0005840_ribosome
Potri.010G202400	4.92439	4.60449	4.67635	4.62467	4.7856	4.7696	4.88454	4.98554	5.06244	4.94405	4.88035	4.69063	1	0	0	-0.0137936	0.246129	0.104381			AT3G12560.1	ATTBP2,TRFL9	TRF-like 9
Potri.010G203600	3.08399	2.79061	2.81386	2.68419	2.12092	2.65863	3.24006	2.83707	3.3263	3.37975	3.84962	3.08071	1	0	0	-0.463523	0.281952	0.640307		K10733	AT3G12530.1	PSF2	PSF2	|GO:0006260_DNA replication		|GO:0005634_nucleus
Potri.010G207600	6.83938	6.896	6.5181	6.36793	6.33285	6.14136	6.66333	6.42403	6.40308	6.85695	6.92869	7.01637	1	0	1	-0.481671	-0.261416	0.176506			AT5G59613.1
Potri.010G209500	0.825118	0.892673	0.987716	0.536738	0.946726	0.674625	0.937451	0.616989	0.772497	1.30758	1.13832	1.15626	0	0	1	-0.403399	-0.275738	0.580643			AT3G55350.1		PIF / Ping-Pong family of plant transposases
Potri.010G210300	8.44347	8.4375	8.3436	8.24109	7.98385	8.00863	8.51465	8.63809	8.31345	8.51465	8.83434	8.96946	1	0	1	-0.327403	0.0862042	0.377208		K02893	AT3G55280.1	RPL23AB	ribosomal protein L23AB	|GO:0006412_translation	|GO:0003735_structural constituent of ribosome	|GO:0005840_ribosome|GO:0005622_intracellular
Potri.010G212300	8.02779	8.18309	7.67627	7.50839	7.35907	7.62009	7.81707	8.31329	7.87537	7.92219	8.27341	8.1628	1	0	0	-0.480057	0.04201	0.149779		K02918	AT5G02610.1		Ribosomal L29 family protein	|GO:0006412_translation	|GO:0003735_structural constituent of ribosome	|GO:0005622_intracellular|GO:0005840_ribosome
Potri.010G216600	5.86032	5.63654	5.76938	5.53954	5.82699	5.40328	5.85207	5.82535	5.7007	6.00281	6.31374	5.78558	1	0	0	-0.160552	0.0365434	0.297096			AT2G37060.1	NF-YB8	nuclear factor Y, subunit B8		|GO:0043565_sequence-specific DNA binding|GO:0003677_DNA binding	|GO:0005622_intracellular
Potri.010G219900	5.73296	5.81943	5.8286	5.33293	5.49887	5.30117	5.63191	5.37893	5.41623	5.36033	5.73147	5.60933	0	0	1	-0.422834	-0.320689	-0.223464			AT4G25030.1
Potri.010G221500	4.03367	4.0938	3.95486	4.28381	4.26657	4.11643	4.84685	4.24634	4.38707	4.14229	4.23908	4.55699	1	0	0	0.207532	0.515077	0.312645	2.6.1.85	K13950	AT2G28880.1	ADCS,emb1997	para-aminobenzoate (PABA) synthase family protein	|GO:0009058_biosynthetic process	|GO:0016833_oxo-acid-lyase activity
Potri.010G232300	3.55003	3.72334	3.32836	3.55077	3.31846	3.3191	3.20471	3.26047	3.48874	3.61718	3.96261	3.64977	0	0	1	-0.156707	-0.242042	0.227022			AT5G22860.1		Serine carboxypeptidase S28 family protein	|GO:0006508_proteolysis	|GO:0008236_serine-type peptidase activity
Potri.010G233400	4.90062	4.97967	5.15119	4.59676	4.75405	4.60113	4.98262	5.05319	4.6246	4.87039	5.2073	5.12671	0	0	1	-0.374986	-0.119523	0.0627282			AT3G52230.1
Potri.010G234600	3.44302	3.37773	3.53135	3.4693	3.64998	3.45329	3.71048	3.75489	3.74509	3.97922	3.75685	3.60205	1	0	0	0.0822318	0.310636	0.36546			AT5G04610.1		S-adenosyl-L-methionine-dependent methyltransferases superfamily protein
Potri.010G234800	6.21606	6.10791	6.0727	6.18681	5.82522	6.00187	6.44879	6.45517	6.14112	6.47096	6.30258	6.35749	1	0	0	-0.123169	0.225066	0.248457			AT5G04600.1		RNA-binding (RRM/RBD/RNP motifs) family protein		|GO:0003676_nucleic acid binding
Potri.010G238800	3.54618	2.7777	3.14451	3.28809	2.93294	3.60109	3.39229	3.74926	3.36221	3.47332	4.24032	3.78861	1	0	0	0.122333	0.357128	0.743656		K13628	AT2G16710.1		Iron-sulphur cluster biosynthesis family protein
Potri.010G239300	6.66327	6.60881	6.19664	6.24302	6.05396	6.18315	6.75607	6.96303	6.3833	6.54334	7.02152	6.90893	1	0	0	-0.346212	0.218455	0.33786		K02975	AT4G39200.1		Ribosomal protein S25 family protein
Potri.010G239600	1.25176	1.5103	0.944822	1.0459	1.3192	1.00856	1.31076	1.55731	1.89369	1.50665	1.65112	1.64091	1	0	0	-0.218172	0.563313	0.554184			AT2G25100.1		Polynucleotidyl transferase, ribonuclease H-like superfamily protein		|GO:0004523_RNA-DNA hybrid ribonuclease activity|GO:0003723_RNA binding
Potri.010G240400	4.01939	3.62905	3.70673	3.50553	3.37921	3.313	3.41883	3.14804	3.25896	4.70413	4.24324	3.37363	0	0	1	-0.429232	-0.564479	0.43843			AT5G04750.1		F1F0-ATPase inhibitor protein, putative
Potri.010G242100	4.24614	4.42075	4.19846	3.55573	4.02521	3.83096	3.95939	4.01812	3.69506	4.29369	4.29666	4.12631	0	0	1	-0.505563	-0.418691	-0.0533733			AT3G10620.1	ATNUDX26,NUDX26	nudix hydrolase homolog 26		|GO:0016787_hydrolase activity
Potri.010G242900	4.58634	4.2134	4.16831	4.31531	4.42982	4.66412	4.37677	4.23885	4.77328	4.80078	5.16456	4.96244	1	1	0	0.148994	0.153216	0.675423			AT3G52060.1		Core-2/I-branching beta-1,6-N-acetylglucosaminyltransferase family protein		|GO:0008375_acetylglucosaminyltransferase activity	|GO:0016020_membrane
Potri.010G247200	2.91874	2.73616	2.77957	2.5873	2.66827	2.52408	2.82102	3.22006	3.01279	3.17903	2.96369	3.04423	1	0	0	-0.258981	0.246096	0.289223			AT3G54320.3	ASML1,ATWRI1,WRI,WRI1	Integrase-type DNA-binding superfamily protein	|GO:0006355_regulation of transcription, DNA-templated	|GO:0003700_sequence-specific DNA binding transcription factor activity
Potri.010G253300	0.00337326	0.0124758	0.0104885	0.230509	0.212471	0.256817	0.00388503	0.504233	0.322167	0.561328	0.580273	0.225356	1	0	0	4.84545	5.19521	5.95905			AT1G50430.1	7RED,DWF5,LE,PA,ST7R	Ergosterol biosynthesis ERG4/ERG24 family
Potri.010G254600	4.82392	5.5197	4.45847	4.27788	4.25982	4.1524	4.81997	4.45943	4.57219	4.50561	5.01927	4.97171	0	0	1	-0.804931	-0.391594	-0.157908			AT5G23395.1	MIA40	Cox19-like CHCH family protein
Potri.010G254800	4.24789	4.27259	4.04914	4.15502	3.92016	3.74639	4.19497	4.42445	4.31668	4.29635	4.19846	4.5169	1	0	0	-0.258379	0.128525	0.158396			AT5G08540.1
Potri.010G255000	4.15203	4.43849	3.85722	3.71838	3.36489	3.54498	4.06867	3.02315	3.69124	4.00373	4.04539	3.94898	0	0	1	-0.664948	-0.548985	-0.179356			AT5G63670.1	SPT42	SPT4 homolog 2
Potri.011G000400	2.02357	1.63472	2.13367	1.52878	1.19136	1.32266	0.772715	1.66661	1.64729	2.27436	2.8416	2.45303	0	0	1	-0.873992	-0.771097	0.758625			AT4G21780.1
Potri.011G010100	2.29849	3.11978	2.38127	2.17086	2.98676	2.44334	2.44862	2.15215	1.96018	3.36333	3.57094	3.46899	0	1	1	-0.0896338	-0.551568	0.934922			AT5G63520.1
Potri.011G010200	4.2509	5.42005	4.45834	4.2134	4.81261	4.64642	4.27247	4.44634	4.16352	5.41257	5.5783	5.78288	0	1	1	-0.234773	-0.528379	0.817157			AT5G63520.1				|GO:0005515_protein binding
Potri.011G010300	0.22718	0.486684	0.611536	0.501209	0.720563	0.257632	0.681789	1.07337	0.99815	0.903763	1.09304	0.885842	1	0	0	0.194936	1.29907	1.37494			AT4G04330.1		Chaperonin-like RbcX protein
Potri.011G016700	0.484488	1.96689	1.94027	0.588046	0.0142301	0.634185	0.845206	0.0383793	1.14575	2.20143	0.99822	1.14575	0	0	1	-2.52857	-1.59387	-0.0812572
Potri.011G024700	4.08657	3.88356	3.99269	3.60109	3.64624	3.63144	4.03476	3.84588	4.11191	4.02991	4.04683	4.09346	1	1	1	-0.391652	0.0125964	0.0713867			AT4G04640.1	ATPC1	ATPase, F1 complex, gamma subunit protein	|GO:0015986_ATP synthesis coupled proton transport	|GO:0046933_proton-transporting ATP synthase activity, rotational mechanism|GO:0046961_proton-transporting ATPase activity, rotational mechanism	|GO:0045261_proton-transporting ATP synthase complex, catalytic core F(1)
Potri.011G027500	0.564999	1.56426	0.469853	0.707635	0.393053	0.528822	1.26255	0.867893	1.85938	1.06183	1.34732	1.33447	1	0	0	-1.02243	0.782268	0.557908			AT4G23180.1	CRK10,RLK4	cysteine-rich RLK (RECEPTOR-like protein kinase) 10	|GO:0006468_protein phosphorylation	|GO:0004672_protein kinase activity|GO:0005524_ATP binding
Potri.011G027700	0.379669	1.0818	0.381536	0.416243	0.228637	0.450915	0.80516	0.747388	1.57403	0.501209	1.02448	1.25831	1	0	0	-0.978592	0.984217	0.724017			AT4G23310.1	CRK23	cysteine-rich RLK (RECEPTOR-like protein kinase) 23	|GO:0006468_protein phosphorylation	|GO:0004672_protein kinase activity|GO:0005524_ATP binding
Potri.011G032800	0.444477	0.530684	0.550062	0.253374	0.0147719	0.396995	0.327547	0.0394438	0.566805	0.600741	0.62381	0.600427	0	0	1	-1.29042	-0.733021	0.309714			AT2G22590.1		UDP-Glycosyltransferase superfamily protein
Potri.011G042900	1.03613	0.660088	0.796385	0.140443	0.587447	0.311413	0.293118	0.406734	0.468201	0.703445	0.790589	0.804586	0	0	1	-1.48515	-1.34142	-0.169762			AT1G61330.1		FBD, F-box and Leucine Rich Repeat domains containing protein
Potri.011G044400	5.48788	5.54868	5.41602	5.06913	5.53954	5.11312	5.06819	5.29271	5.29605	5.37266	5.52421	5.47218	0	0	1	-0.234202	-0.268942	-0.0281328			AT4G21585.1	ENDO4	endonuclease 4	|GO:0006308_DNA catabolic process	|GO:0003676_nucleic acid binding|GO:0004519_endonuclease activity
Potri.011G051300	4.37273	4.45803	4.1385	4.12516	3.99331	3.90108	4.01448	4.07745	4.25892	4.15429	4.17339	4.35962	0	0	1	-0.338711	-0.22038	-0.102459			AT3G15390.1	SDE5	silencing defective 5
Potri.011G051500	4.50662	4.21544	4.34428	4.32719	3.97983	3.89432	4.57323	4.64347	4.33869	4.22824	4.64692	4.89679	1	0	0	-0.296792	0.171771	0.267981			AT4G21705.1		Tetratricopeptide repeat (TPR)-like superfamily protein
Potri.011G051900	1.15338	1.23304	1.32912	0.943296	1.42364	0.852858	1.40539	1.44436	1.26275	1.88683	1.6296	1.42992	1	0	0	-0.260753	0.222743	0.666304			AT2G33793.1
Potri.011G058400	3.2164	3.09746	3.12281	2.98251	3.26556	3.11272	3.70694	3.28841	3.17074	3.31595	3.33151	3.26623	1	0	0	-0.0243325	0.291163	0.177327			AT4G28500.1	ANAC073,NAC073,SND2	NAC domain containing protein 73	|GO:0006355_regulation of transcription, DNA-templated	|GO:0003677_DNA binding
Potri.011G059700	4.32217	3.99024	4.06886	3.93939	4.0315	3.84311	4.22104	4.28734	4.21584	4.17199	4.0938	4.1294	1	1	0	-0.206711	0.113866	-0.0021976			AT1G28490.1	ATSYP61,OSM1,SYP61	syntaxin of plants 61	|GO:0048193_Golgi vesicle transport	|GO:0005515_protein binding	|GO:0016020_membrane
Potri.011G063300	3.99899	4.08516	4.13088	3.69342	4.04265	3.60629	3.44153	3.8016	3.71985	3.95919	4.4778	3.88894	0	0	1	-0.298911	-0.440626	0.0644448			AT1G28960.1	ATNUDT15,ATNUDX15,NUDX15	nudix hydrolase homolog 15		|GO:0016787_hydrolase activity
Potri.011G064600	5.00423	5.10087	5.22697	4.57433	4.37411	4.24733	4.92614	4.80965	4.69168	4.96815	5.0006	4.8073	0	1	1	-0.736139	-0.311246	-0.191691			AT1G29040.1
Potri.011G070600	1.32812	1.34482	1.20771	1.37055	1.30552	0.98994	1.29993	1.10994	1.3562	1.91715	1.94157	1.47628	1	0	1	-0.108859	-0.0607508	0.763112			AT4G33945.1		ARM repeat superfamily protein
Potri.011G072400	7.99106	8.17925	8.08895	7.91763	7.70858	8.06428	8.17925	8.23278	8.12247	8.16994	8.21273	8.57218	1	0	0	-0.185042	0.0907287	0.242207		K02882	AT2G34480.1		Ribosomal protein L18ae/LX family protein	|GO:0006412_translation	|GO:0003735_structural constituent of ribosome	|GO:0005840_ribosome
Potri.011G073900	6.82708	6.89688	6.74071	6.87042	6.71922	7.07256	7.0123	7.06561	7.05942	7.4309	7.18257	7.23713	1	0	0	0.0723482	0.224842	0.468084			ATCG01130.1		Ycf1 protein
Potri.011G078900	2.57265	2.49478	2.4353	2.40849	2.66785	2.07072	2.393	2.5883	2.5406	2.98146	3.20879	2.72506	1	0	1	-0.121383	0.00930004	0.568661			AT1G29810.1		Transcriptional coactivator/pterin dehydratase	|GO:0006729_tetrahydrobiopterin biosynthetic process	|GO:0008124_4-alpha-hydroxytetrahydrobiopterin dehydratase activity
Potri.011G083700	2.15402	2.68434	2.2152	2.07366	2.14763	2.54701	2.93767	2.56232	2.89665	2.4538	3.05931	2.37448	1	0	0	-0.124745	0.524754	0.353592		K02608	AT1G26840.1	ATORC6,ORC6	origin recognition complex protein 6	|GO:0006260_DNA replication	|GO:0003677_DNA binding	|GO:0005664_nuclear origin of replication recognition complex
Potri.011G085100	6.74767	6.60783	6.63544	6.355	6.59935	6.43757	6.66238	6.70507	6.49549	7.02554	6.96975	6.8214	1	0	1	-0.199458	-0.0415645	0.27902		K04507	AT1G30070.1		SGS domain-containing protein
Potri.011G088500	3.69506	3.6075	3.55385	3.1009	3.68675	3.317	3.50575	3.37564	3.31865	3.89282	3.65096	3.45647	0	0	1	-0.253584	-0.238798	0.0628584			AT5G55510.1		Mitochondrial import inner membrane translocase subunit Tim17/Tim22/Tim23 family protein	|GO:0015031_protein transport	|GO:0008565_protein transporter activity	|GO:0005743_mitochondrial inner membrane
Potri.011G090800	4.11657	4.2571	3.98522	3.92136	4.09965	3.60423	3.88573	3.7686	3.93354	4.08805	4.37898	4.11869	0	0	1	-0.250117	-0.277046	0.0819275			AT1G50710.1
Potri.011G092200	3.88155	3.90593	3.80463	3.94895	3.93659	3.87359	3.81761	4.09369	4.10876	4.03006	4.08872	4.05055	1	0	0	0.0594106	0.158409	0.205157	3.1.3.16	K01090	AT5G55260.1	PPX-2,PPX2	protein phosphatase X 2		|GO:0016787_hydrolase activity
Potri.011G093000	2.55906	2.17016	2.23459	1.95542	2.07979	2.28013	2.32909	2.42721	2.35116	2.69994	2.70763	2.63645	1	0	1	-0.280385	0.0475597	0.425249			AT1G55900.1	emb1860,TIM50	Haloacid dehalogenase-like hydrolase (HAD) superfamily protein		|GO:0005515_protein binding
Potri.011G093500	3.44563	4.04405	4.00477	3.47427	3.59483	3.64289	4.13288	3.99987	3.98966	3.86161	4.06863	3.80818	1	0	0	-0.307192	0.19906	0.0655386			AT5G55730.1	FLA1	FASCICLIN-like arabinogalactan 1
Potri.011G095700	3.73032	3.78113	3.87574	4.02029	3.70761	3.94227	4.07148	3.86785	3.9954	4.02128	3.99209	4.02403	1	0	0	0.106483	0.196989	0.23098			AT5G06350.1		ARM repeat superfamily protein
Potri.011G098200	4.39285	4.58982	3.79944	4.295	3.74473	3.99994	4.28119	3.58109	3.79339	4.99535	4.36137	4.3652	0	0	1	-0.283013	-0.405891	0.322863			AT3G29130.2
Potri.011G098400	3.30586	3.1738	3.11454	2.98054	3.47646	3.33251	3.56	3.40512	3.71194	3.24681	3.57326	3.60399	1	0	0	0.0867214	0.402915	0.314248			AT1G30500.2	NF-YA7	nuclear factor Y, subunit A7	|GO:0006355_regulation of transcription, DNA-templated	|GO:0003700_sequence-specific DNA binding transcription factor activity	|GO:0005634_nucleus
[truncated: 483 more rows]

## Sheet: Cluster3
GENE_ID	R1.Log2NormRPKM	R2.Log2NormRPKM	R3.Log2NormRPKM	RB1.Log2NormRPKM	RB2.Log2NormRPKM	RB3.Log2NormRPKM	RF1.Log2NormRPKM	RF2.Log2NormRPKM	RF3.Log2NormRPKM	RBF1.Log2NormRPKM	RBF2.Log2NormRPKM	RBF3.Log2NormRPKM	ANOVASig_FUNGUS	ANOVASig_BACTERIA	ANOVASig_INTERACTION	Log2(RB/R)	Log2(RF/R)	Log2(RBF/R)	EC	KO	ATG_homologue	GeneName	Def	biological_process	molecular_function	cellular_component	cellular_component
[truncated: 925 more rows]

[truncated: 3 more sheets: Cluster4, Cluster5, Cluster6]
