# Supplementary material for: Pseudomonas fluorescens increases mycorrhization and modulates expression of antifungal defense response genes in roots of aspen seedlings
Source: BMC Plant Biol. 2019 Jan 3;19:4. doi: 10.1186/s12870-018-1610-0 (PMC6318872; doi:10.1186/s12870-018-1610-0)
Supplement: Supplementary file 4 — Table of enriched GO-BP annotations by cluster. Enriched BP-GO annotations are grouped by co-expressed gene cluster. Numbers in parenthesis after each annotation term in the number of genes with that annotation in the cluster. (XLSX 9 kb) [file 12870_2018_1610_MOESM4_ESM.xlsx]

## Sheet: Sheet1
	Cluster 1	Cluster 2	Cluster 3	Cluster 4	Cluster 5	Cluster 6
	GO:0006073 cellular glucan metabolic process (10)	GO:0006626 protein targeting to mitochondrion (4)	GO:0000105 histidine biosynthetic process (4)	GO:0055114 oxidation-reduction process (53)	GO:0006075 (1->3)-beta-D-glucan biosynthetic process (3)	GO:0030418 nicotianamine biosynthetic process (3)
	GO:0006807 nitrogen compound metabolic process (8)	GO:0042773 ATP synthesis coupled electron transport (4)	GO:0005991 trehalose metabolic process (3)	GO:0006952 defense response (10)	GO:0006397 mRNA processing (5)
	GO:0007165 signal transduction (22)	GO:0045039 protein import into mitochondrial inner membrane (4)	GO:0006102 isocitrate metabolic process (6)	GO:0009607 response to biotic stimulus (10)	GO:0006418 tRNA aminoacylation for protein translation (10)
	GO:0005975 carbohydrate metabolic process (26)	GO:0006412 translation (62)	GO:0009236 cobalamin biosynthetic process (3)	GO:0003333 amino acid transmembrane transport (4)	GO:0007205 protein kinase C-activating G-protein coupled receptor signaling pathway (7)
	GO:0006979 response to oxidative stress (9)	GO:0006662 glycerol ether metabolic process (5)	GO:0006412 translation (50)	GO:0006629 lipid metabolic process (12)	GO:0009086 methionine biosynthetic process (4)
	GO:0006915 apoptotic process (26)	GO:0008610 lipid biosynthetic process (4)	GO:0055114 oxidation-reduction process (91)	GO:0009073 aromatic amino acid family biosynthetic process (4)	GO:0016070 RNA metabolic process (5)
	GO:0045087 innate immune response (14)	GO:0045454 cell redox homeostasis (11)	GO:0009058 biosynthetic process (21)	GO:0006032 chitin catabolic process (4)	GO:0016570 histone modification (3)
	GO:0006537 glutamate biosynthetic process (3)	GO:0006334 nucleosome assembly (9)	GO:0008652 cellular amino acid biosynthetic process (8)	GO:0016998 cell wall macromolecule catabolic process (4)	GO:0032012 regulation of ARF protein signal transduction (4)
	GO:0030244 cellulose biosynthetic process (6)		GO:0006096 glycolytic process (8)	GO:0008299 isoprenoid biosynthetic process (3)	GO:0034968 histone lysine methylation (3)
			GO:0006098 pentose-phosphate shunt (5)	GO:0008152 metabolic process (21)	GO:0006310 DNA recombination (13)
			GO:0008152 metabolic process (51)		GO:0009725 response to hormone (13)
			GO:0045454 cell redox homeostasis (9)		GO:0006886 intracellular protein transport (25)
			GO:0016310 phosphorylation (3)		GO:0000902 cell morphogenesis (9)
			GO:0006184 obsolete GTP catabolic process (4)		GO:0006351 transcription, DNA-templated (16)
			GO:0051258 protein polymerization (4)		GO:0000272 polysaccharide catabolic process (6)
			GO:0006694 steroid biosynthetic process (9)		GO:0006468 protein phosphorylation (115)
			GO:0044267 cellular protein metabolic process (5)		GO:0006464 cellular protein modification process (6)
					GO:0048544 recognition of pollen (8)
					GO:0006284 base-excision repair (7)
