# Supplementary material for: Pseudomonas fluorescens increases mycorrhization and modulates expression of antifungal defense response genes in roots of aspen seedlings
Source: BMC Plant Biol. 2019 Jan 3;19:4. doi: 10.1186/s12870-018-1610-0 (PMC6318872; doi:10.1186/s12870-018-1610-0)
Supplement: Supplementary file 5 — Bayesian Network for Gene Cluster interactions. The initial Bayesian Belief Network used to construct the Boolean circuit for gene regulation interaction in Fig. 5 is presented as a list of target-parents. Note that the Bayesian network was trimmed as described in Methods prior to development of Boolean circuit. (TXT 367 bytes) [file 12870_2018_1610_MOESM5_ESM.txt]

Fungus	Int	Cluster1
Cluster5	Int	Cluster1
Fungus	Int	Cluster2
Bact	Int	Cluster2
Cluster6	Int	Cluster3
Bact	Int	Cluster4
Cluster1	Int	Cluster4
Cluster3	Int	Cluster4
Cluster6	Int	Cluster4
Fungus	Int	Cluster5
Cluster2	Int	Cluster5
Cluster3	Int	Cluster5
Cluster4	Int	Cluster5
Cluster6	Int	Cluster5
Fungus	Int	Cluster6
Bact	Int	Cluster6
Cluster4	Int	%Myc
